# Supplementary material for: TDP-43 condensation properties specify its RNA-binding and regulatory repertoire
Source: Cell. 2021 Sep 2;184(18):4680–4696.e22. doi: 10.1016/j.cell.2021.07.018 (PMC8445024; doi:10.1016/j.cell.2021.07.018)
Supplement: Table S1. List of iCLIP experiments, related to Figures 4, 5, 6, S4, S5, and S6 [file mmc1.xlsx]

## Sheet: Sheet1
Link to collection on iMaps: https://imaps.genialis.com/iclip/search/collection/tdp-43_mutants_iclip_experiments
Bedfile from iMAPS	Figure in manuscript	Name used in manuscript	unique cDNA count (after genomic mapping and UMI count)	dataset name
tardbp-316del346-egfp-hek293-1-20201021-trimmed_single.bed.gz	Fig 5A	316del346_1	3120331	mutants experiment
tardbp-316del346-egfp-hek293-2-20201021-trimmed_single.bed.gz	Fig 5A	316del346_2	1825722	mutants experiment
tardbp-a326p-egfp-hek293-1-20201021-trimmed_single.bed.gz	Fig 5A	A326P_1	5720315	mutants experiment
tardbp-a326p-egfp-hek293-2-20201021-trimmed_single.bed.gz	Fig 5A	A326P_2	7347849	mutants experiment
tardbp-egfp-hd-hek293-1-20201021-trimmed_single.bed.gz	Fig 5A	WT_1,6-hexanediol_1	1384091	mutants experiment
tardbp-egfp-hd-hek293-2-20201021-trimmed_single.bed.gz	Fig 5A	WT_1,6-hexanediol_2	1003833	mutants experiment
tardbp-egfp-hek293-1-20201021-trimmed_single.bed.gz	Fig 5A	WT_1	2321843	mutants experiment
tardbp-egfp-hek293-2-20201021-trimmed_single.bed.gz	Fig 5A	WT_2	2827359	mutants experiment
tardbp-g294a-egfp-hek293-1-20201021-trimmed_single.bed.gz	Fig 5A	G294A_1	8833810	mutants experiment
tardbp-g294a-egfp-hek293-2-20201021-trimmed_single.bed.gz	Fig 5A	G294A_2	2136278	mutants experiment
tardbp-g335a-egfp-hek293-1-20201021-trimmed_single.bed.gz	Fig 5A	G335A_1	9567393	mutants experiment
tardbp-g335a-egfp-hek293-2-20201021-trimmed_single.bed.gz	Fig 5A	G335A_2	13162208	mutants experiment
tardbp-m337p-egfp-hek293-1-20201021-trimmed_single.bed.gz	Fig 5A	M337P_1	15035822	mutants experiment
tardbp-m337p-egfp-hek293-2-20201021-trimmed_single.bed.gz	Fig 5A	M337P_2	1468531	mutants experiment
tardbp-q331k-egfp-hek293-1-20201021-trimmed_single.bed.gz	Fig 5A	Q331K_1	10509922	mutants experiment
tardbp-q331k-egfp-hek293-2-20201021-trimmed_single.bed.gz	Fig 5A	Q331K_2	5664491	mutants experiment
tardbp-316del346-egfp-293flp-l1-20171010-ju_trimmed_single.bed.gz	Fig 4C-E	316del346_Low RNase_1	1251536	RNase experiment
tardbp-316del346-egfp-293flp-l2-20171010-ju_trimmed_single.bed.gz	Fig 4C-E	316del346_Low RNase_2	2442846	RNase experiment
tardbp-316del346-egfp-293flp-m1-20171010-ju_trimmed_single.bed.gz	Fig 4C-E	316del346_med RNase_1	1385456	RNase experiment
tardbp-316del346-egfp-293flp-m2-20171010-ju_trimmed_single.bed.gz	Fig 4C-E	316del346_med RNase_2	1610435	RNase experiment
tardbp-egfp-293flp-l1-20171010-ju_trimmed_single.bed.gz	Fig 4C-E	WT_Low RNase_1	2435278	RNase experiment
tardbp-egfp-293flp-l2-20171010-ju_trimmed_single.bed.gz	Fig 4C-E	WT_Low RNase_2	2552677	RNase experiment
tardbp-egfp-293flp-m1-20171010-ju_trimmed_single.bed.gz	Fig 4C-E	WT_med RNase_1	3794405	RNase experiment
tardbp-egfp-293flp-m2-20171010-ju_trimmed_single.bed.gz	Fig 4C-E	WT_med RNase_2	2753364	RNase experiment
hnrnpa2b1-293flp-sictrl-20151023-ju1_trimmed_single.bed.gz	Fig 4G-J and S4F	endogenous hnRNPA2_1	10062382	chimeraRBP-CLIP
hnrnpa2b1-293flp-sictrl-20151023-ju1_1_trimmed_single.bed.gz	Fig 4G-J and S4F	endogenous hnRNPA2_2	1138449	chimeraRBP-CLIP
hnrnpa2b1-delctd-293flp-con-1-20200812-trimmed_single.bed.gz	Fig 4G-J and S4F	hnRNPA2_delCTD_1	902140	chimeraRBP-CLIP
hnrnpa2b1-delctd-293flp-con-2-20200812-trimmed_single.bed.gz	Fig 4G-J and S4F	hnRNPA2_delCTD_2	1827372	chimeraRBP-CLIP
hnrnpa2b1-delctd-293flp-hd-1-20200812-trimmed_single.bed.gz	Fig 4G-J and S4F	hnRNPA2_delCTD_1,6-hexanediol_1	1135579	chimeraRBP-CLIP
hnrnpa2b1-delctd-293flp-hd-2-20200812-trimmed_single.bed.gz	Fig 4G-J and S4F	hnRNPA2_delCTD_1,6-hexanediol_2	877676	chimeraRBP-CLIP
hnrnpa2b1-delctd-293flp-sitdp-1-20200812-trimmed_single.bed.gz	Fig 4G-J and S4F	hnRNPA2_delCTD_siTDP_1	1384351	chimeraRBP-CLIP
hnrnpa2b1-delctd-293flp-sitdp-2-20200812-trimmed_single.bed.gz	Fig 4G-J and S4F	hnRNPA2_delCTD_siTDP_2	1892133	chimeraRBP-CLIP
hnrnpa2b1-tardbp-293flp-con-1-20200812-trimmed_single.bed.gz	Fig 4G-J and S4F	hnRNPA2_TDP_CTD_1	5432759	chimeraRBP-CLIP
hnrnpa2b1-tardbp-293flp-con-2-20200812-trimmed_single.bed.gz	Fig 4G-J and S4F	hnRNPA2_TDP_CTD_2	5483754	chimeraRBP-CLIP
hnrnpa2b1-tardbp-293flp-hd-1-20200812-trimmed_single.bed.gz	Fig 4G-J and S4F	hnRNPA2_TDP_CTD_1,6-hexanediol_1	1275754	chimeraRBP-CLIP
hnrnpa2b1-tardbp-293flp-hd-2-20200812-trimmed_single.bed.gz	Fig 4G-J and S4F	hnRNPA2_TDP_CTD_1,6-hexanediol_2	2455066	chimeraRBP-CLIP
hnrnpa2b1-tardbp-293flp-sitdp-1-20200812-trimmed_single.bed.gz	Fig 4G-J and S4F	hnRNPA2_TDP_CTD_siTDP_1	2374908	chimeraRBP-CLIP
hnrnpa2b1-tardbp-293flp-sitdp-2-20200812-trimmed_single.bed.gz	Fig 4G-J and S4F	hnRNPA2_TDP_CTD_siTDP_2	2454973	chimeraRBP-CLIP
TARDBP_293Flp_1_20181129_JU	Fig S4B	endoTDP-43 R1	422994	Endogenous TDP-43 experiment
TARDBP_293Flp_2_20181129_JU	Fig S4B	endoTDP-43 R2	509615	Endogenous TDP-43 experiment
tardbp-egfp-hek293-3-20181001-ju_trimmed_single.bed.gz	Fig 4B and S5C	WT_1	2503484	Mutants, low RNase experiment
tardbp-egfp-hek293-4-20181001-ju_trimmed_single.bed.gz	Fig 4B and S5C	WT_2	1070456	Mutants, low RNase experiment
tardbp-316del346-egfp-hek293-3-20181001-ju_trimmed_single.bed.gz	Fig 4B and S5C	316del346_1	2212409	Mutants, low RNase experiment
tardbp-316del346-egfp-hek293-4-20181001-ju_trimmed_single.bed.gz	Fig 4B and S5C	316del346_2	2572352	Mutants, low RNase experiment
tardbp-a326p-egfp-hek293-3-20181001-ju_trimmed_single.bed.gz	Fig 4B and S5C	A326P_1	1706636	Mutants, low RNase experiment
tardbp-a326p-egfp-hek293-4-20181001-ju_trimmed_single.bed.gz	Fig 4B and S5C	A326P_2	2178497	Mutants, low RNase experiment
tardbp-g294a-egfp-hek293-3-20181001-ju_trimmed_single.bed.gz	Fig 4B and S5C	G294A_1	1571403	Mutants, low RNase experiment
tardbp-g294a-egfp-hek293-4-20181001-ju_trimmed_single.bed.gz	Fig 4B and S5C	G294A_2	1343241	Mutants, low RNase experiment
tardbp-g335a-egfp-hek293-3-20181001-ju_trimmed_single.bed.gz	Fig 4B and S5C	G335A_1	1917354	Mutants, low RNase experiment
tardbp-g335a-egfp-hek293-4-20181001-ju_trimmed_single.bed.gz	Fig 4B and S5C	G335A_2	1637066	Mutants, low RNase experiment
tardbp-m337p-egfp-hek293-3-20181001-ju_trimmed_single.bed.gz	Fig 4B and S5C	M337P_1	1128928	Mutants, low RNase experiment
tardbp-m337p-egfp-hek293-4-20181001-ju_trimmed_single.bed.gz	Fig 4B and S5C	M337P_2	1369829	Mutants, low RNase experiment
tardbp-q331k-egfp-hek293-3-20181001-ju_trimmed_single.bed.gz	Fig 4B and S5C	Q331K_1	2915675	Mutants, low RNase experiment
tardbp-q331k-egfp-hek293-4-20181001-ju_trimmed_single.bed.gz	Fig 4B and S5C	Q331K_2	1849980	Mutants, low RNase experiment
tardbp-316del346-egfp-hek293-hd1-6-3-20180829-ju_trimmed_single.bed.gz	Fig S5D	316del346_1,6-hexanediol_1	7949815	HD experiment
tardbp-316del346-egfp-hek293-hd1-6-4-20180829-ju_trimmed_single.bed.gz	Fig S5D	316del346_1,6-hexanediol_2	8107279	HD experiment
tardbp-316del346-egfp-hek293-hd1-6-on-bead-rt-1-20180829…med_single.bed.gz	Fig S5D	316del346_1,6-hexanediol_3	3742276	HD experiment
tardbp-316del346-egfp-hek293-hd2-5-3-20180829-ju_trimmed_single.bed.gz	Fig S5D	316del346_2,5-hexanediol_1	1602183	HD experiment
tardbp-316del346-egfp-hek293-hd2-5-4-20180829-ju_trimmed_single.bed.gz	Fig S5D	316del346_2,5-hexanediol_2	2425773	HD experiment
tardbp-316del346-egfp-hek293-hd2-5-on-bead-rt-1-20180829…med_single.bed.gz	Fig S5D	316del346_2,5-hexanediol_3	5966127	HD experiment
tardbp-egfp-hek293-hd1-6-3-20180829-ju_trimmed_single.bed.gz	Fig S5D	WT_1,6-hexanediol_1	9625329	HD experiment
tardbp-egfp-hek293-hd1-6-4-20180829-ju_trimmed_single.bed.gz	Fig S5D	WT_1,6-hexanediol_2	7830754	HD experiment
tardbp-egfp-hek293-hd1-6-on-bead-rt-1-20180829-ju_trimmed_single.bed.gz	Fig S5D	WT_1,6-hexanediol_3	3706459	HD experiment
tardbp-egfp-hek293-hd2-5-3-20180829-ju_trimmed_single.bed.gz	Fig S5D	WT_2,5-hexanediol_1	12121084	HD experiment
tardbp-egfp-hek293-hd2-5-4-20180829-ju_trimmed_single.bed.gz	Fig S5D	WT_2,5-hexanediol_2	6355956	HD experiment
tardbp-egfp-hek293-hd2-5-on-bead-rt-1-20180829-ju_trimmed_single.bed.gz	Fig S5D	WT_2,5-hexanediol_3	4727200	HD experiment
