# Supplementary material for: TDP-43 condensation properties specify its RNA-binding and regulatory repertoire
Source: Cell. 2021 Sep 2;184(18):4680–4696.e22. doi: 10.1016/j.cell.2021.07.018 (PMC8445024; doi:10.1016/j.cell.2021.07.018)
Supplement: Table S2. iCLIP cDNA counts, related to Figure 5 [file mmc2.xlsx]

## Sheet: binding_sites_classification_co
RELATED TO FIGURE 5: The table contains quantification of cDNA counts from CLIP samples overlapping with the binding sites, together with their genomic coordinates, region, gene id and gene names and derived classifications in groups by length, density and base content
									mutant iCLIP experiment
									316del346		A326P		M337P		Q331K		G294A		G335A		WT
	chrom	start	end	name	strand	length_groups	overlap_groups	ratio_group	1	2	1	2	1	2	1	2	1	2	1	2	1	2	1,6-HD_1	1,6-HD_2
0	GL000008.2	154464	154475	.	+	3len30	dense	AA	3	7	1	8	14	1	15	6	5	1	4	13	0	4	1	0
1	GL000008.2	155093	155130	.	+	2len30-60	medium	UA	4	0	4	7	14	2	14	4	15	0	15	35	5	0	1	2
2	GL000194.1	75522	75545	.	-	3len30	dense	AA	0	0	2	2	1	0	0	0	0	0	3	2	0	0	0	0
3	GL000194.1	81461	81479	.	-	3len30	medium	UA	1	0	1	2	9	0	2	1	0	0	0	1	0	0	0	0
4	GL000194.1	92228	92285	.	-	2len30-60	dense	UG	4	1	15	13	40	2	18	3	21	3	36	58	0	1	3	2
5	GL000194.1	99578	99599	.	-	3len30	sparse	UG	1	0	3	2	8	1	3	0	1	1	0	0	0	0	0	0
6	GL000195.1	69476	69567	.	-	1len60-100	sparse	UG	2	1	15	11	22	1	16	5	13	1	8	29	2	1	1	0
7	GL000219.1	50851	50948	.	-	1len60-100	medium	UG	12	5	7	12	28	3	29	11	34	7	39	42	4	13	3	5
8	GL000219.1	51461	51683	.	-	0len100plus	sparse	UG	7	7	11	32	62	12	68	42	79	21	119	108	10	14	9	8
9	GL000220.1	115465	115526	.	+	1len60-100	medium	UG	20	19	66	50	37	20	61	29	40	24	16	33	3	17	15	17
10	KI270442.1	217328	217337	.	-	3len30	dense	AA	0	0	1	4	4	0	0	0	0	0	0	1	0	2	0	1
11	KI270706.1	69225	69288	.	+	1len60-100	dense	UA	8	3	19	25	82	4	47	15	48	6	65	70	0	9	3	7
12	KI270711.1	8179	8241	.	-	1len60-100	dense	UG	15	4	22	51	83	11	40	20	62	16	86	141	18	17	12	23
13	KI270711.1	11269	11343	.	-	1len60-100	dense	UG	0	0	6	5	23	2	11	5	7	0	14	27	1	2	1	0
14	KI270711.1	36935	36982	.	-	2len30-60	dense	UG	13	8	14	24	35	4	19	16	21	7	29	55	4	8	11	7
15	KI270713.1	31706	31707	.	-	3len30	dense	UG	0	0	1	1	0	0	1	0	0	0	0	0	0	0	1	0
16	KI270728.1	881606	881628	.	-	3len30	dense	UG	13	8	35	66	171	11	118	44	109	14	125	183	19	20	27	24
17	KI270728.1	1140224	1140264	.	-	2len30-60	sparse	AA	1	0	2	6	7	1	6	2	3	1	8	26	1	1	0	0
18	KI270728.1	1236970	1236995	.	+	3len30	medium	UA	0	1	1	6	9	4	10	0	9	4	13	8	1	1	1	2
19	KI270733.1	128915	128948	.	+	2len30-60	sparse	UA	0	0	1	1	0	0	0	0	0	0	1	2	0	0	1	0
20	KI270733.1	132329	132349	.	+	3len30	medium	UG	4	1	3	1	1	2	3	0	0	0	5	1	1	0	2	2
21	KI270733.1	135031	135062	.	+	2len30-60	dense	UA	111	44	164	234	241	64	311	64	186	145	140	319	81	66	81	95
22	KI270733.1	154448	154477	.	+	3len30	medium	UG	5	0	6	20	12	1	12	6	7	7	16	14	29	33	18	29
23	KI270733.1	169914	169954	.	+	2len30-60	sparse	UG	321	81	265	259	282	265	376	89	265	185	281	130	170	152	81	87
24	KI270743.1	139972	140009	.	+	2len30-60	sparse	UG	13	10	22	38	147	9	88	41	72	10	139	129	9	19	5	1
25	chr1	280750	280772	.	-	3len30	medium	UG	4	2	5	8	18	2	13	3	8	1	19	35	0	1	2	1
26	chr1	286726	286748	.	-	3len30	medium	UA	0	0	1	1	0	0	3	0	0	1	0	3	1	0	0	0
27	chr1	517632	517641	.	-	3len30	medium	UA	3	1	5	2	9	1	9	3	11	0	10	6	0	3	2	0
28	chr1	783745	783758	.	+	3len30	medium	UA	1	2	5	1	4	0	1	0	0	0	0	2	0	0	0	0
29	chr1	783876	783882	.	+	3len30	medium	AA	0	0	4	2	1	0	0	0	0	0	0	0	0	0	0	0
30	chr1	787103	787134	.	+	2len30-60	medium	AA	0	0	0	0	1	0	1	0	0	0	2	0	0	0	0	0
31	chr1	788818	788940	.	+	0len100plus	sparse	AA	0	1	4	2	5	0	3	1	6	4	9	13	1	4	3	1
32	chr1	788985	789003	.	+	3len30	medium	AA	0	0	1	0	0	0	0	0	0	0	3	0	0	0	0	0
33	chr1	789057	789165	.	+	0len100plus	sparse	AA	0	1	1	0	5	0	3	1	6	0	5	11	2	0	0	1
34	chr1	789308	789319	.	+	3len30	sparse	AA	1	0	0	0	1	0	0	0	2	1	1	2	0	0	0	0
35	chr1	789979	790008	.	+	3len30	sparse	UA	0	0	0	1	0	0	0	0	0	1	0	2	0	0	0	0
36	chr1	790126	790175	.	+	2len30-60	dense	AA	2	0	2	3	4	2	2	1	2	4	11	5	4	2	0	0
37	chr1	790293	790314	.	+	3len30	sparse	AA	0	0	1	3	1	1	0	2	1	1	5	1	3	1	0	1
38	chr1	791267	791302	.	+	2len30-60	dense	AA	1	0	0	0	2	0	2	1	2	0	5	2	0	4	0	0
39	chr1	808217	808335	.	-	0len100plus	dense	UA	6	3	10	29	36	5	11	13	32	5	38	69	1	9	4	2
40	chr1	819773	819849	.	-	1len60-100	sparse	UG	0	1	4	2	5	0	3	1	2	1	1	3	0	2	0	0
41	chr1	855188	855562	.	+	0len100plus	sparse	UG	15	18	33	56	166	18	111	65	152	24	159	281	20	34	18	8
42	chr1	907575	907585	.	+	3len30	medium	AA	0	0	3	1	3	0	4	1	0	1	1	0	0	0	1	1
43	chr1	911477	911536	.	+	2len30-60	sparse	UA	12	10	8	22	34	4	27	15	33	5	6	12	15	7	0	0
44	chr1	911581	911589	.	+	3len30	medium	AA	6	4	4	7	16	2	14	6	8	3	3	5	3	7	0	1
45	chr1	917870	917927	.	-	2len30-60	medium	AA	11	5	16	24	43	4	23	14	19	4	11	16	2	8	1	0
46	chr1	917980	918021	.	-	2len30-60	sparse	UG	1	1	5	1	4	0	5	2	6	3	3	1	2	1	0	0
47	chr1	926449	926469	.	+	3len30	dense	UG	9	9	20	18	41	6	29	20	28	7	17	21	11	14	2	1
48	chr1	931389	931422	.	+	2len30-60	sparse	AA	1	3	6	3	12	0	14	9	8	3	4	19	0	1	0	0
49	chr1	931465	931623	.	+	0len100plus	medium	UG	62	38	104	122	284	16	186	112	199	38	269	340	57	82	11	6
50	chr1	950069	950784	.	-	0len100plus	sparse	UG	182	119	337	585	1618	210	923	557	1363	352	1380	1887	352	394	126	95
51	chr1	962159	962172	.	+	3len30	medium	UG	0	0	1	3	3	0	3	1	0	0	0	1	0	0	0	0
52	chr1	962211	962251	.	+	2len30-60	medium	UA	0	1	2	1	12	1	2	1	0	0	1	0	0	0	0	0
53	chr1	969305	969434	.	+	0len100plus	sparse	UG	3	3	0	5	22	2	20	13	23	3	18	23	3	6	6	2
54	chr1	969497	969817	.	+	0len100plus	sparse	UG	8	6	10	23	64	14	43	29	46	14	46	63	14	13	9	10
55	chr1	969856	969914	.	+	2len30-60	medium	UG	4	0	2	6	8	2	8	0	5	1	6	5	1	1	0	0
56	chr1	970839	970855	.	+	3len30	sparse	UG	1	0	0	4	2	1	7	1	1	1	1	0	0	0	0	0
57	chr1	995965	996021	.	-	2len30-60	medium	UA	6	2	14	31	46	2	31	14	14	6	7	5	1	7	2	2
58	chr1	996088	996128	.	-	2len30-60	sparse	UA	6	2	1	5	4	5	4	2	5	2	1	1	0	1	0	0
59	chr1	999284	999323	.	-	2len30-60	medium	UG	2	0	1	2	1	0	1	0	1	1	0	0	0	0	1	0
60	chr1	999371	999379	.	-	3len30	dense	UG	1	0	2	1	2	0	1	0	0	0	0	0	0	1	0	0
61	chr1	1003194	1003207	.	+	3len30	medium	UG	4	7	8	10	26	2	8	5	4	1	0	3	1	1	2	0
62	chr1	1006796	1006840	.	+	2len30-60	sparse	UA	11	10	9	22	33	2	20	7	10	4	2	3	0	4	0	0
63	chr1	1007684	1007724	.	+	2len30-60	sparse	UA	0	0	0	0	0	0	0	1	0	0	0	0	1	0	0	0
64	chr1	1008323	1008369	.	+	2len30-60	sparse	UA	0	1	1	1	1	0	0	1	0	0	0	2	0	0	0	0
65	chr1	1011337	1011392	.	+	2len30-60	sparse	AA	3	4	9	4	9	0	3	3	2	2	1	1	0	2	0	0
66	chr1	1011658	1011688	.	+	3len30	sparse	UA	3	0	3	3	5	0	3	3	2	1	1	0	1	0	0	0
67	chr1	1011729	1011738	.	+	3len30	dense	AA	0	0	1	1	1	0	0	1	1	0	1	0	0	0	2	0
68	chr1	1011856	1011892	.	+	2len30-60	medium	UA	0	0	5	3	7	0	2	3	1	1	2	1	1	0	0	0
69	chr1	1013924	1013934	.	+	3len30	medium	UG	0	0	1	1	3	0	0	1	1	0	0	0	0	0	0	1
70	chr1	1027181	1027278	.	+	1len60-100	sparse	UG	16	21	22	28	86	12	56	30	40	9	48	48	10	14	1	2
71	chr1	1029693	1029947	.	+	0len100plus	sparse	UG	38	28	52	69	272	23	139	83	190	33	275	317	41	76	39	33
72	chr1	1029988	1030380	.	+	0len100plus	sparse	UG	22	27	49	69	220	19	96	52	156	33	214	264	29	45	33	25
73	chr1	1030436	1030807	.	+	0len100plus	sparse	UG	67	45	69	139	506	53	231	106	334	71	478	540	72	100	51	45
74	chr1	1030877	1031327	.	+	0len100plus	sparse	UG	85	50	76	140	459	68	247	121	336	82	472	431	102	110	83	65
75	chr1	1043268	1043391	.	+	0len100plus	medium	UG	0	2	3	4	7	2	8	3	5	3	6	4	0	1	1	2
76	chr1	1043568	1043672	.	+	0len100plus	dense	UG	6	1	4	3	7	3	3	2	3	0	2	1	1	0	2	1
77	chr1	1043839	1043950	.	+	0len100plus	medium	UG	12	7	4	15	26	5	23	6	7	2	12	5	3	5	8	7
78	chr1	1044496	1044623	.	+	0len100plus	dense	UA	16	17	15	28	79	6	43	27	59	15	63	90	14	18	3	2
79	chr1	1044767	1044956	.	+	0len100plus	medium	UG	21	6	33	44	125	13	57	42	75	11	122	152	21	33	8	7
80	chr1	1052252	1053089	.	+	0len100plus	sparse	UG	1280	736	946	1791	4269	726	3038	1821	4506	1219	6616	6403	2158	2678	1337	1108
81	chr1	1053166	1053300	.	+	0len100plus	sparse	UG	23	15	31	53	148	12	117	59	116	32	209	322	53	59	6	2
82	chr1	1053351	1053396	.	+	2len30-60	sparse	UA	2	1	1	1	2	1	3	2	1	0	5	11	5	3	0	1
83	chr1	1055047	1055068	.	+	3len30	medium	UA	7	4	2	7	7	1	4	2	6	0	2	2	1	2	1	1
84	chr1	1056067	1056082	.	+	3len30	medium	UA	1	1	0	1	1	0	2	1	0	0	0	1	0	0	0	0
85	chr1	1063600	1063691	.	+	1len60-100	medium	UG	5	7	8	22	43	3	27	12	23	12	34	45	12	13	6	6
86	chr1	1104940	1105025	.	-	1len60-100	medium	UG	9	4	22	20	55	4	37	28	50	9	50	107	7	7	0	3
87	chr1	1108038	1108402	.	-	0len100plus	sparse	AA	50	41	109	163	434	39	225	150	329	70	443	905	76	78	18	8
88	chr1	1108454	1108614	.	-	0len100plus	sparse	AA	36	46	70	89	283	21	143	97	215	48	290	645	33	64	10	4
89	chr1	1108851	1108980	.	-	0len100plus	sparse	UA	8	9	11	31	73	2	42	28	48	8	73	168	6	7	2	1
90	chr1	1112377	1112476	.	-	1len60-100	medium	UG	14	5	11	26	42	3	45	12	42	10	37	41	6	23	1	2
91	chr1	1219055	1219096	.	-	2len30-60	sparse	UG	7	7	14	31	42	7	42	18	28	11	24	18	6	9	3	1
92	chr1	1222856	1223202	.	-	0len100plus	medium	UG	225	129	395	649	1817	229	1084	604	1499	385	1748	2085	404	528	357	308
93	chr1	1225686	1225809	.	-	0len100plus	medium	UG	20	13	28	54	152	13	85	45	132	17	138	125	32	45	5	9
94	chr1	1229867	1229960	.	-	1len60-100	medium	UG	14	7	28	42	87	10	59	31	68	18	66	98	22	17	9	7
95	chr1	1233554	1233588	.	+	2len30-60	sparse	UG	0	0	0	0	0	0	0	1	0	0	1	0	0	0	0	0
96	chr1	1233650	1233830	.	+	0len100plus	sparse	UA	13	11	36	38	123	6	53	21	75	12	76	172	12	13	20	23
97	chr1	1234732	1234807	.	+	1len60-100	medium	UG	1	1	3	2	6	0	11	3	8	0	10	11	1	1	1	0
98	chr1	1254941	1254986	.	-	2len30-60	medium	UG	3	0	5	1	2	0	1	2	2	1	0	6	0	1	0	0
99	chr1	1255043	1255054	.	-	3len30	medium	UG	1	0	0	3	3	0	3	0	3	0	1	1	0	1	0	0
100	chr1	1257816	1257848	.	-	2len30-60	medium	UG	10	7	11	19	34	10	41	21	51	8	85	60	13	20	1	5
101	chr1	1257908	1257955	.	-	2len30-60	medium	UA	17	2	16	24	53	6	41	23	48	16	69	49	15	18	3	4
102	chr1	1260572	1260585	.	-	3len30	medium	UG	2	1	2	16	20	2	16	9	13	3	9	21	3	2	0	0
103	chr1	1260892	1260898	.	-	3len30	medium	AA	1	1	7	10	9	0	11	2	4	0	5	1	1	1	1	0
104	chr1	1261281	1261291	.	-	3len30	medium	UG	3	5	14	16	38	3	24	16	16	10	11	16	7	7	1	3
105	chr1	1261332	1261346	.	-	3len30	medium	UG	1	3	1	6	8	1	12	4	8	1	3	4	2	4	0	1
106	chr1	1263429	1263538	.	-	0len100plus	dense	AA	4	3	10	12	18	2	8	7	7	1	0	5	2	3	2	0
107	chr1	1268084	1268117	.	-	2len30-60	dense	AA	26	17	23	50	77	15	43	25	39	17	13	17	13	13	6	4
108	chr1	1270241	1270310	.	-	1len60-100	medium	UG	27	12	38	33	98	5	65	36	65	9	87	79	14	18	3	3
109	chr1	1270564	1270596	.	-	2len30-60	medium	UA	2	4	2	14	19	1	21	6	12	6	36	25	5	5	1	0
110	chr1	1270700	1270776	.	-	1len60-100	sparse	AA	25	12	36	75	142	9	115	62	114	32	162	144	28	30	7	1
111	chr1	1270928	1270933	.	-	3len30	dense	UG	2	2	5	20	18	2	18	7	15	7	13	8	2	1	2	0
112	chr1	1271297	1271383	.	-	1len60-100	medium	UA	7	5	13	18	50	2	37	21	35	9	49	88	10	15	2	4
113	chr1	1271438	1271493	.	-	2len30-60	dense	UA	3	1	6	17	37	1	23	12	23	5	37	76	5	6	3	0
114	chr1	1271529	1271601	.	-	1len60-100	sparse	UG	19	11	35	42	93	8	59	43	74	12	107	187	10	17	2	0
115	chr1	1272584	1272723	.	-	0len100plus	medium	UG	52	27	64	94	198	13	155	78	117	26	172	170	28	60	6	1
116	chr1	1273038	1273050	.	-	3len30	sparse	UG	0	0	0	2	3	0	2	0	4	0	1	0	0	0	1	0
117	chr1	1279210	1279238	.	+	3len30	sparse	UA	2	1	5	9	11	1	9	5	10	2	4	6	2	0	1	0
118	chr1	1279276	1279279	.	+	3len30	dense	UG	0	0	0	1	1	0	0	0	0	0	0	0	0	0	0	0
119	chr1	1282598	1282748	.	+	0len100plus	medium	UG	42	19	46	85	226	28	150	113	205	45	348	434	28	41	18	16
120	chr1	1283054	1283153	.	+	1len60-100	sparse	UG	13	5	23	42	103	10	63	61	104	19	133	175	26	21	7	7
121	chr1	1296741	1297056	.	-	0len100plus	sparse	UG	67	52	66	107	300	44	259	126	256	91	417	434	109	142	5	4
122	chr1	1306594	1306814	.	-	0len100plus	medium	UG	272	167	243	321	1073	135	651	339	870	205	1154	1375	272	388	54	44
123	chr1	1306849	1307016	.	-	0len100plus	medium	UG	59	36	69	79	300	35	231	164	316	73	488	866	67	100	9	9
124	chr1	1307300	1307329	.	-	3len30	medium	UA	37	25	43	73	121	24	71	39	90	34	83	97	45	57	2	7
125	chr1	1308300	1308354	.	+	2len30-60	dense	UA	9	3	10	13	25	4	23	6	28	7	20	30	11	20	9	5
126	chr1	1312098	1312130	.	-	2len30-60	medium	UA	0	0	0	1	0	0	0	0	0	0	0	0	0	0	0	0
127	chr1	1315892	1315916	.	-	3len30	medium	UA	5	3	10	14	41	5	35	20	26	2	16	14	3	6	1	0
128	chr1	1317605	1317611	.	-	3len30	dense	AA	0	0	0	0	1	0	0	0	0	0	0	0	0	0	0	0
129	chr1	1318210	1318229	.	-	3len30	sparse	UA	1	0	0	0	4	0	3	1	0	1	2	2	1	0	0	0
130	chr1	1318784	1318808	.	-	3len30	medium	UA	0	1	4	1	4	0	3	0	0	1	2	0	0	1	0	0
131	chr1	1319334	1319339	.	-	3len30	dense	AA	0	0	0	0	0	0	0	1	0	0	0	0	0	0	0	0
132	chr1	1320882	1320893	.	-	3len30	dense	UG	7	3	4	9	11	2	7	1	7	2	3	2	0	3	0	0
133	chr1	1321019	1321041	.	-	3len30	sparse	UA	0	0	1	0	1	0	0	0	0	0	0	0	0	1	0	0
134	chr1	1322394	1322416	.	-	3len30	sparse	UA	2	0	0	0	4	1	4	2	2	1	5	2	0	5	0	0
135	chr1	1326005	1326072	.	+	1len60-100	dense	AA	1	1	8	4	27	4	18	12	20	3	14	17	0	2	0	0
136	chr1	1329496	1330029	.	+	0len100plus	sparse	UG	24	18	23	61	186	26	125	67	183	44	208	268	43	54	18	7
137	chr1	1330064	1330237	.	+	0len100plus	sparse	UG	3	2	5	5	29	3	23	14	35	10	42	40	6	7	2	2
138	chr1	1340674	1341238	.	-	0len100plus	sparse	UG	159	93	181	427	909	151	683	385	1031	314	1440	1198	288	346	156	151
139	chr1	1374148	1374152	.	-	3len30	dense	AA	1	0	1	0	0	0	0	0	0	0	0	0	0	0	0	0
140	chr1	1386586	1386635	.	-	2len30-60	sparse	UA	1	0	2	2	7	1	1	2	4	0	2	3	2	1	1	0
141	chr1	1388214	1388229	.	-	3len30	medium	UA	40	9	31	70	81	10	64	23	41	19	15	10	23	21	7	5
142	chr1	1391269	1391291	.	-	3len30	medium	UA	1	0	1	3	5	0	2	0	2	1	1	2	0	0	0	0
143	chr1	1391584	1391612	.	-	3len30	medium	UA	1	0	1	0	1	0	0	1	0	0	0	2	0	1	0	0
144	chr1	1391653	1391757	.	-	0len100plus	sparse	AA	1	2	7	10	14	0	5	1	5	2	6	12	0	2	0	0
145	chr1	1392013	1392030	.	-	3len30	medium	UA	4	0	5	5	13	1	4	4	5	2	3	11	1	2	0	0
146	chr1	1392158	1392249	.	-	1len60-100	medium	AA	16	18	61	57	149	12	89	42	51	12	36	62	7	7	7	6
147	chr1	1392422	1392559	.	-	0len100plus	medium	UA	5	7	15	14	32	0	11	6	14	2	6	20	2	2	3	1
148	chr1	1399550	1399558	.	+	3len30	dense	UG	0	0	0	0	0	0	0	0	0	0	0	0	0	0	0	0
149	chr1	1400834	1400842	.	+	3len30	dense	UG	0	0	0	3	1	0	0	0	0	0	0	0	0	0	0	0
150	chr1	1401059	1401065	.	+	3len30	dense	AA	0	0	0	0	0	0	0	0	0	0	0	0	0	0	0	0
151	chr1	1401247	1401287	.	+	2len30-60	sparse	UA	0	0	2	0	5	0	1	0	1	0	0	0	1	0	2	0
152	chr1	1401454	1401463	.	+	3len30	dense	UA	1	1	0	2	1	0	0	0	0	1	1	1	0	0	1	0
153	chr1	1401497	1401534	.	+	2len30-60	medium	UG	1	0	1	0	2	0	0	1	2	0	1	0	0	0	1	0
154	chr1	1401640	1401740	.	+	1len60-100	sparse	UA	1	1	7	0	7	0	5	1	2	0	1	2	0	0	0	0
155	chr1	1401871	1401955	.	+	1len60-100	sparse	UA	1	0	0	0	1	0	0	0	0	0	0	0	0	0	0	0
156	chr1	1401927	1401942	.	-	3len30	medium	UA	4	4	12	12	22	1	15	9	11	1	5	5	2	2	4	7
157	chr1	1401985	1401991	.	-	3len30	dense	UG	3	2	1	5	13	0	7	1	6	1	2	4	2	1	1	0
158	chr1	1402027	1402037	.	-	3len30	medium	AA	0	0	2	2	2	0	1	0	1	0	0	3	1	0	0	0
159	chr1	1403688	1403874	.	-	0len100plus	sparse	UA	16	10	37	60	116	5	74	28	54	13	105	114	12	17	5	2
160	chr1	1406946	1406971	.	-	3len30	sparse	AA	0	0	0	0	0	0	1	0	0	0	0	1	0	1	1	1
161	chr1	1477870	1477880	.	+	3len30	dense	AA	0	0	0	0	1	0	0	0	0	0	0	0	0	0	0	0
162	chr1	1481819	1481870	.	+	2len30-60	sparse	UG	19	11	21	34	56	6	53	24	35	8	6	17	11	15	0	0
163	chr1	1482173	1482188	.	+	3len30	sparse	UA	0	0	0	2	1	0	0	0	0	0	0	1	0	0	0	0
164	chr1	1487545	1487629	.	+	1len60-100	sparse	UG	10	5	28	20	59	7	47	15	41	11	32	43	13	23	1	0
165	chr1	1489579	1489583	.	+	3len30	dense	AA	0	1	1	2	2	0	4	1	1	0	0	1	0	0	0	0
166	chr1	1491643	1491695	.	+	2len30-60	medium	AA	0	1	8	10	19	2	12	1	4	1	0	4	0	3	2	0
167	chr1	1493230	1493235	.	+	3len30	dense	AA	0	0	1	0	0	0	1	0	1	0	1	0	0	0	0	0
168	chr1	1493896	1493912	.	+	3len30	sparse	UA	2	0	0	5	2	0	4	3	0	0	0	2	0	1	0	1
169	chr1	1496370	1496376	.	+	3len30	dense	AA	7	2	9	7	13	3	4	3	2	0	2	1	0	2	1	0
170	chr1	1504925	1504950	.	+	3len30	dense	UG	24	7	22	21	62	7	30	16	41	8	11	11	7	8	2	2
171	chr1	1507342	1507505	.	+	0len100plus	sparse	AA	1	2	7	5	20	0	10	2	7	1	11	35	2	1	0	0
172	chr1	1519873	1519887	.	+	3len30	medium	UG	3	4	16	17	32	0	21	15	24	1	3	14	5	7	1	1
173	chr1	1520174	1520237	.	+	1len60-100	medium	UA	1	0	0	3	3	1	0	1	0	0	0	3	0	0	0	1
174	chr1	1527746	1527764	.	+	3len30	sparse	UA	0	0	0	0	0	0	1	0	0	0	0	0	0	0	0	0
175	chr1	1527809	1527834	.	+	3len30	medium	UA	1	0	0	0	0	0	0	0	1	0	0	0	0	0	0	0
176	chr1	1529994	1530086	.	+	1len60-100	medium	UA	12	15	36	34	108	8	54	25	51	7	20	47	8	13	4	1
177	chr1	1532053	1532100	.	+	2len30-60	sparse	AA	0	0	0	4	4	0	1	2	1	2	5	8	0	0	0	0
178	chr1	1538739	1538796	.	-	2len30-60	sparse	UG	1	0	4	3	10	1	6	5	9	0	12	17	4	3	1	0
179	chr1	1541770	1541813	.	-	2len30-60	dense	UA	6	3	12	16	39	2	34	8	12	1	7	5	5	3	5	2
180	chr1	1561931	1561960	.	-	3len30	sparse	UG	50	15	50	68	94	15	103	44	85	18	64	52	20	38	18	11
181	chr1	1564382	1564413	.	-	2len30-60	sparse	UG	43	20	45	91	222	17	131	63	118	26	105	131	20	31	8	3
182	chr1	1598386	1598416	.	-	3len30	sparse	UA	0	0	0	0	0	0	0	0	0	0	0	0	0	0	0	0
183	chr1	1598576	1598588	.	-	3len30	medium	UG	1	0	0	1	0	1	2	0	0	0	1	0	0	0	0	0
184	chr1	1616696	1616743	.	+	2len30-60	medium	UA	53	27	56	71	225	15	128	70	133	33	157	199	51	70	8	3
185	chr1	1651442	1651453	.	-	3len30	medium	UG	0	0	0	2	0	0	1	0	2	0	2	3	0	0	0	0
186	chr1	1651496	1651506	.	-	3len30	dense	UG	0	1	0	0	2	0	2	1	1	0	3	9	0	1	0	0
187	chr1	1651605	1651615	.	-	3len30	medium	UG	1	0	0	3	10	0	9	2	7	0	8	8	1	1	0	1
188	chr1	1651660	1651672	.	-	3len30	sparse	UG	0	0	1	0	0	0	3	1	0	0	1	1	1	0	0	0
189	chr1	1651717	1651729	.	-	3len30	sparse	UG	0	0	2	0	1	0	1	0	0	0	1	6	0	1	0	0
190	chr1	1651774	1651786	.	-	3len30	sparse	UG	1	1	1	1	6	0	6	4	5	4	2	11	0	1	0	0
191	chr1	1651825	1651838	.	-	3len30	sparse	UG	0	0	2	0	0	0	0	0	0	1	0	0	0	0	0	0
192	chr1	1651933	1651946	.	-	3len30	medium	UG	1	0	1	0	3	0	3	0	1	0	4	3	0	0	0	0
193	chr1	1652095	1652159	.	-	1len60-100	medium	UG	2	1	3	6	14	1	12	3	6	2	13	40	1	3	1	0
194	chr1	1652253	1652314	.	-	1len60-100	medium	UG	3	4	3	4	14	2	10	3	16	3	10	23	1	2	0	0
195	chr1	1653799	1653883	.	-	1len60-100	dense	UG	15	10	7	31	58	7	58	32	62	17	53	40	16	19	17	21
196	chr1	1655179	1655204	.	-	3len30	sparse	UA	0	0	0	1	0	0	0	2	1	0	0	1	0	0	0	0
197	chr1	1662191	1662232	.	-	2len30-60	medium	UA	0	0	1	1	1	0	1	0	1	1	1	0	0	0	0	0
198	chr1	1662543	1662552	.	+	3len30	dense	AA	0	0	0	0	0	0	0	0	0	0	0	0	0	0	0	0
199	chr1	1663820	1663860	.	-	2len30-60	medium	UA	0	0	0	0	0	0	1	0	1	1	0	0	0	0	0	0
200	chr1	1665059	1665063	.	-	3len30	dense	UG	2	0	1	4	2	0	6	1	1	0	1	0	0	0	1	0
201	chr1	1669750	1669847	.	-	1len60-100	medium	UA	9	4	24	29	38	4	29	17	32	4	22	26	8	9	3	0
202	chr1	1685641	1685681	.	-	2len30-60	medium	UA	5	5	4	16	61	4	32	29	52	5	42	106	7	7	9	1
203	chr1	1685756	1685807	.	-	2len30-60	medium	UG	15	10	21	37	72	8	44	25	48	6	40	46	6	9	3	1
204	chr1	1687149	1687277	.	-	0len100plus	dense	UA	30	17	57	104	206	21	163	73	177	36	177	187	32	46	8	5
205	chr1	1705219	1705238	.	-	3len30	sparse	UG	1	0	0	0	1	0	4	1	3	0	1	4	0	0	0	0
206	chr1	1717752	1717765	.	-	3len30	sparse	UG	0	0	2	2	1	0	0	0	1	0	0	6	0	0	0	0
207	chr1	1717860	1717980	.	-	0len100plus	sparse	UG	3	2	2	5	14	2	14	7	12	1	21	58	0	2	1	0
208	chr1	1718019	1718032	.	-	3len30	sparse	UG	2	1	5	1	13	0	11	6	4	2	8	15	2	0	0	0
209	chr1	1718285	1718348	.	-	1len60-100	sparse	UG	0	0	1	1	3	0	1	0	1	0	2	10	1	0	0	0
210	chr1	1718392	1718399	.	-	3len30	medium	UG	0	0	0	0	0	0	0	0	1	0	1	0	0	0	0	0
211	chr1	1718449	1718460	.	-	3len30	medium	UG	0	0	2	1	3	0	0	0	0	0	1	4	1	0	0	0
212	chr1	1718551	1718591	.	-	2len30-60	sparse	UG	0	0	1	1	3	0	5	5	2	0	2	7	0	0	1	0
213	chr1	1719037	1719049	.	-	3len30	sparse	UG	0	0	0	6	12	1	5	3	7	2	9	11	2	2	1	0
214	chr1	1719087	1719099	.	-	3len30	sparse	UG	2	1	0	2	12	0	3	3	14	2	11	14	3	4	2	0
215	chr1	1743607	1743623	.	-	3len30	sparse	UA	1	0	4	10	18	2	13	7	8	3	9	5	3	1	3	0
216	chr1	1752821	1752840	.	-	3len30	sparse	UG	2	0	0	1	3	0	1	1	2	1	0	0	1	0	1	2
217	chr1	1752990	1753023	.	-	2len30-60	medium	UA	1	0	0	0	2	0	2	0	0	0	0	1	0	1	0	0
218	chr1	1757007	1757064	.	-	2len30-60	medium	UA	1	1	6	6	12	1	7	6	4	0	3	3	1	6	0	0
219	chr1	1757867	1757921	.	-	2len30-60	medium	UA	7	6	13	21	41	1	21	8	7	2	8	9	2	2	0	0
220	chr1	1759427	1759489	.	-	1len60-100	dense	UG	22	12	38	49	89	4	64	34	65	16	54	90	13	20	4	3
221	chr1	1761564	1761613	.	-	2len30-60	sparse	UA	8	9	34	33	52	3	32	11	25	1	18	22	3	4	6	5
222	chr1	1761795	1761893	.	-	1len60-100	medium	UG	16	12	21	31	60	2	40	23	26	2	12	27	7	12	3	2
223	chr1	1767515	1767554	.	-	2len30-60	dense	UA	1	1	0	5	8	0	3	1	1	0	2	2	0	2	0	0
224	chr1	1771500	1771536	.	-	2len30-60	sparse	UG	3	6	13	19	41	5	22	12	20	5	15	29	5	5	1	1
225	chr1	1771572	1771591	.	-	3len30	medium	UG	10	6	23	36	75	7	48	21	44	9	19	45	6	6	2	0
226	chr1	1775257	1775318	.	-	1len60-100	dense	AA	2	1	9	9	32	6	15	10	13	3	10	28	4	4	0	1
227	chr1	1775376	1775386	.	-	3len30	dense	AA	2	0	7	6	16	3	11	3	4	3	6	7	4	3	1	0
228	chr1	1775769	1775811	.	-	2len30-60	dense	UA	15	8	32	32	95	4	43	36	40	6	31	64	8	11	7	0
229	chr1	1777042	1777109	.	-	1len60-100	medium	UG	8	3	20	32	95	6	45	22	32	8	29	38	5	10	0	2
230	chr1	1785352	1785357	.	-	3len30	dense	UG	0	1	1	2	1	0	0	0	0	0	0	1	0	0	0	0
231	chr1	1785990	1786057	.	-	1len60-100	sparse	UA	0	1	6	6	8	1	4	4	2	1	0	4	0	0	2	5
232	chr1	1786090	1786169	.	-	1len60-100	sparse	UA	0	0	0	0	1	0	1	0	0	1	0	4	0	0	0	1
233	chr1	1786459	1786500	.	-	2len30-60	sparse	UA	0	0	0	0	0	0	1	0	0	0	0	1	0	0	0	1
234	chr1	1786550	1786567	.	-	3len30	medium	UA	1	0	1	0	0	0	0	0	0	0	0	0	0	0	0	0
235	chr1	1786675	1786801	.	-	0len100plus	sparse	AA	1	0	3	1	6	0	1	1	0	2	0	6	0	0	1	1
236	chr1	1786838	1786869	.	-	2len30-60	sparse	UG	0	0	1	0	5	0	3	0	1	0	0	0	0	0	1	0
237	chr1	1787377	1787405	.	-	3len30	sparse	UA	4	0	1	1	7	0	1	2	0	2	1	0	1	4	1	0
238	chr1	1790442	1790503	.	-	1len60-100	sparse	UG	0	0	1	0	2	0	1	1	1	0	0	1	0	0	0	0
239	chr1	1793565	1793596	.	-	2len30-60	dense	UA	21	16	52	49	111	14	81	46	62	12	70	100	12	16	2	5
240	chr1	1793644	1793698	.	-	2len30-60	medium	UA	5	0	8	10	15	1	11	4	11	3	13	36	1	7	0	3
241	chr1	1804444	1804476	.	-	2len30-60	dense	UA	4	0	1	0	2	0	4	1	2	0	1	3	0	0	3	0
242	chr1	1812377	1812430	.	-	2len30-60	dense	UA	4	1	5	6	14	1	13	5	11	3	11	17	0	2	0	1
243	chr1	1817913	1817953	.	-	2len30-60	medium	AA	24	23	21	50	85	12	38	25	32	7	17	33	9	10	1	6
244	chr1	1828873	1828914	.	-	2len30-60	dense	UA	13	6	17	30	54	5	31	18	42	6	46	65	9	11	6	6
245	chr1	1834430	1834487	.	-	2len30-60	medium	UA	2	0	4	7	6	1	4	4	7	0	6	9	0	0	0	0
246	chr1	1840528	1840578	.	-	2len30-60	dense	UA	48	22	78	89	224	20	121	57	97	27	167	170	18	28	23	22
247	chr1	1845775	1845873	.	-	1len60-100	dense	UG	8	13	44	43	99	5	51	31	54	5	38	119	4	4	5	1
248	chr1	1850623	1850700	.	-	1len60-100	dense	AA	13	17	33	43	91	9	59	25	46	9	37	49	9	5	1	2
249	chr1	1853984	1854032	.	-	2len30-60	sparse	UA	16	9	21	25	65	2	43	31	53	4	31	64	5	13	1	4
250	chr1	1862927	1863013	.	-	1len60-100	medium	UA	12	17	38	42	98	9	56	24	61	8	47	82	6	15	4	0
251	chr1	1863702	1863766	.	-	1len60-100	medium	UG	0	5	14	14	17	0	15	7	6	1	10	32	2	4	1	0
252	chr1	1867333	1867357	.	-	3len30	medium	UA	4	5	19	18	45	0	21	6	13	1	6	1	3	3	2	0
253	chr1	1877351	1877402	.	-	2len30-60	sparse	UA	8	4	13	7	32	1	30	14	14	1	6	19	4	6	0	0
254	chr1	1881096	1881154	.	-	2len30-60	medium	UA	36	16	29	60	112	11	75	43	41	17	24	26	6	6	10	2
255	chr1	1892309	1892371	.	+	1len60-100	sparse	UG	4	4	12	6	29	3	18	8	15	3	16	28	3	2	1	0
256	chr1	1935869	1935883	.	-	3len30	dense	UG	0	0	0	0	1	0	1	0	0	0	0	0	0	0	0	0
257	chr1	1937911	1938045	.	-	0len100plus	medium	UG	3	1	4	9	32	1	23	8	28	3	22	14	3	3	2	0
258	chr1	1938338	1938497	.	-	0len100plus	medium	UG	5	4	5	17	30	14	19	12	38	4	23	19	6	6	4	4
259	chr1	1938550	1938636	.	-	1len60-100	medium	UG	8	3	9	14	40	7	27	15	29	6	19	26	3	3	4	2
260	chr1	2064208	2064264	.	+	2len30-60	sparse	UA	2	4	4	11	10	2	12	13	11	3	7	14	1	2	0	0
261	chr1	2064405	2064449	.	+	2len30-60	sparse	UA	0	1	5	2	8	1	0	0	1	1	2	1	0	0	0	1
262	chr1	2065155	2065205	.	+	2len30-60	sparse	UG	0	0	3	4	12	0	9	0	5	0	1	3	3	0	0	0
263	chr1	2067011	2067047	.	+	2len30-60	medium	UG	1	1	7	4	11	1	7	10	6	3	2	8	0	2	1	0
264	chr1	2067353	2067366	.	+	3len30	medium	AA	0	0	0	4	8	0	6	5	3	0	1	3	2	0	0	0
265	chr1	2072784	2072812	.	+	3len30	medium	UA	14	5	21	26	71	11	58	32	56	11	42	35	17	17	6	2
266	chr1	2077246	2077272	.	+	3len30	sparse	UA	4	2	15	13	27	0	8	7	15	3	8	12	4	2	2	1
267	chr1	2077429	2077479	.	+	2len30-60	medium	AA	2	2	10	10	18	1	10	8	5	1	5	10	1	3	2	0
268	chr1	2077892	2077942	.	+	2len30-60	medium	UA	0	0	4	2	12	0	15	5	1	1	2	8	0	2	0	0
269	chr1	2114029	2114085	.	+	2len30-60	dense	UA	14	10	26	34	71	7	42	23	59	8	80	56	19	35	6	3
270	chr1	2117452	2117517	.	+	1len60-100	medium	UG	2	1	3	5	14	0	10	2	5	2	4	6	0	2	0	0
271	chr1	2118651	2118790	.	+	0len100plus	dense	UG	3	3	11	19	28	2	24	15	22	4	30	55	6	7	1	6
272	chr1	2121329	2121357	.	+	3len30	sparse	UG	4	1	5	3	21	2	8	11	11	2	8	16	0	3	2	0
273	chr1	2125227	2125253	.	+	3len30	sparse	UA	0	0	0	1	6	0	6	3	1	1	0	5	0	0	0	0
274	chr1	2135498	2135605	.	+	0len100plus	medium	UG	21	12	27	44	130	10	81	37	77	17	99	137	14	15	1	1
275	chr1	2153840	2153866	.	+	3len30	sparse	AA	1	2	3	3	12	0	4	2	7	0	6	10	0	0	0	1
276	chr1	2155197	2155268	.	+	1len60-100	medium	AA	4	3	8	18	44	8	26	22	42	7	54	51	12	19	3	1
277	chr1	2155302	2155482	.	+	0len100plus	sparse	UA	7	5	7	25	56	6	41	23	55	14	70	76	14	24	3	1
278	chr1	2156897	2156935	.	+	2len30-60	dense	UA	2	2	9	10	24	1	12	5	20	1	6	19	1	1	2	3
279	chr1	2160209	2160271	.	+	1len60-100	dense	UA	9	8	20	32	97	7	65	33	62	8	67	119	17	15	7	3
280	chr1	2172873	2173083	.	+	0len100plus	medium	UG	6	8	15	32	73	6	57	26	73	17	83	98	7	14	6	2
281	chr1	2182862	2182931	.	+	1len60-100	medium	AA	15	17	14	49	54	19	82	43	113	41	123	49	59	59	52	38
282	chr1	2183414	2183544	.	+	0len100plus	medium	AA	47	24	23	74	82	37	93	50	176	77	212	69	91	69	66	47
283	chr1	2185014	2185080	.	+	1len60-100	dense	AA	0	0	1	0	1	0	1	0	1	0	1	1	1	0	1	0
284	chr1	2185921	2185938	.	-	3len30	sparse	UA	1	0	0	1	1	0	0	1	1	0	1	1	0	2	0	0
285	chr1	2189552	2189598	.	-	2len30-60	sparse	UA	0	0	1	5	12	0	5	2	1	0	4	1	1	2	0	0
286	chr1	2189796	2189825	.	-	3len30	sparse	UA	13	8	11	19	37	5	23	7	13	2	4	5	2	5	0	2
287	chr1	2193073	2193078	.	-	3len30	dense	AA	0	0	2	3	4	0	1	1	0	0	1	1	0	1	0	0
288	chr1	2193133	2193146	.	-	3len30	medium	UA	1	1	0	5	2	0	1	0	0	1	0	1	0	0	0	0
289	chr1	2193696	2193701	.	-	3len30	dense	UG	0	0	0	0	0	0	0	0	1	0	0	0	0	0	0	0
290	chr1	2230829	2230841	.	+	3len30	dense	AA	11	5	6	20	41	3	28	8	16	15	32	43	14	10	2	2
291	chr1	2230907	2230998	.	+	1len60-100	medium	UG	153	78	176	334	715	88	461	218	509	107	632	601	122	152	32	14
292	chr1	2231346	2231399	.	+	2len30-60	sparse	UA	99	77	195	292	796	65	369	224	522	110	625	982	95	149	37	21
293	chr1	2231678	2231711	.	+	2len30-60	medium	UA	12	7	32	37	52	5	21	18	32	7	9	20	9	7	0	2
294	chr1	2237300	2237311	.	+	3len30	medium	UG	5	10	33	43	51	5	44	20	17	10	8	20	6	3	2	3
295	chr1	2239113	2239134	.	+	3len30	sparse	AA	3	3	18	25	40	0	15	9	10	2	11	6	2	2	0	0
296	chr1	2239256	2239306	.	+	2len30-60	sparse	UA	10	7	27	38	62	6	42	21	29	12	14	23	6	9	1	2
297	chr1	2240020	2240125	.	+	0len100plus	medium	AA	17	12	37	45	68	4	41	23	22	15	12	21	4	10	2	1
298	chr1	2241875	2241881	.	+	3len30	dense	UG	3	0	2	5	11	1	5	6	10	4	10	17	0	3	0	0
299	chr1	2241913	2242032	.	+	0len100plus	dense	UG	181	116	295	534	1290	157	789	374	1114	245	1302	1325	195	347	234	224
300	chr1	2242147	2242228	.	+	1len60-100	dense	AA	25	16	47	61	112	12	73	52	61	23	105	183	10	19	5	1
301	chr1	2243150	2243236	.	+	1len60-100	sparse	UG	2	0	12	12	23	1	14	9	9	7	15	22	0	1	1	0
302	chr1	2243709	2243735	.	+	3len30	sparse	UA	20	8	36	36	96	12	51	33	66	8	51	97	18	29	0	2
303	chr1	2243837	2243875	.	+	2len30-60	medium	UA	14	13	47	46	148	7	67	39	95	11	63	148	13	23	4	2
304	chr1	2246341	2246374	.	+	2len30-60	dense	UA	10	12	35	25	82	5	59	43	42	6	20	49	10	11	2	1
305	chr1	2251697	2251801	.	+	0len100plus	medium	AA	0	1	4	6	12	0	6	6	4	0	6	1	0	0	0	0
306	chr1	2254726	2254810	.	+	1len60-100	dense	UA	104	62	113	169	332	40	177	95	191	38	148	146	32	76	26	13
307	chr1	2255371	2255419	.	+	2len30-60	sparse	UA	1	4	14	8	21	1	9	9	12	1	4	8	0	2	1	0
308	chr1	2255567	2255744	.	+	0len100plus	sparse	UG	1	0	8	7	29	0	10	7	8	1	7	9	3	5	0	0
309	chr1	2255932	2256013	.	+	1len60-100	sparse	UG	1	3	4	8	20	1	16	6	7	0	5	9	6	0	2	2
310	chr1	2256079	2256187	.	+	0len100plus	sparse	UG	1	0	4	8	12	0	8	8	5	1	1	4	0	2	0	0
311	chr1	2256238	2256355	.	+	0len100plus	medium	UG	10	10	53	60	143	12	125	60	92	21	46	82	17	26	6	3
312	chr1	2259850	2259972	.	+	0len100plus	dense	UA	42	22	95	97	309	18	160	121	220	37	266	478	28	48	5	5
313	chr1	2260031	2260069	.	+	2len30-60	medium	UA	5	1	11	11	36	0	6	11	12	2	16	44	1	3	1	1
314	chr1	2262761	2262821	.	+	2len30-60	medium	UA	7	2	27	13	40	2	14	7	20	1	12	27	4	3	0	1
315	chr1	2263557	2263621	.	+	1len60-100	medium	UG	4	1	6	8	29	3	23	13	16	6	18	33	7	4	1	0
316	chr1	2265181	2265234	.	+	2len30-60	medium	UG	44	29	73	104	244	20	144	89	190	43	271	382	40	62	14	7
317	chr1	2265266	2265288	.	+	3len30	medium	UG	10	14	22	31	117	7	51	32	54	11	70	137	9	10	5	3
318	chr1	2265344	2265370	.	+	3len30	sparse	UA	1	0	5	5	12	0	10	6	8	2	10	19	4	3	4	1
319	chr1	2265425	2265602	.	+	0len100plus	sparse	UA	107	69	190	258	687	49	358	220	451	106	610	1051	96	162	68	43
320	chr1	2265634	2265673	.	+	2len30-60	medium	AA	17	11	34	33	112	3	42	25	81	13	104	233	5	29	7	1
321	chr1	2270000	2270080	.	+	1len60-100	sparse	UA	26	16	23	53	88	11	115	48	186	59	288	316	49	72	9	2
322	chr1	2290289	2290367	.	+	1len60-100	dense	AA	68	51	110	137	402	32	227	91	247	67	209	227	44	87	11	6
323	chr1	2295616	2295750	.	+	0len100plus	medium	UG	291	180	234	429	873	179	645	383	1096	293	1090	1133	383	539	18	17
324	chr1	2295792	2295819	.	+	3len30	medium	UA	9	4	9	11	34	0	25	15	34	5	32	65	8	7	0	2
325	chr1	2295852	2295975	.	+	0len100plus	dense	UA	52	52	95	110	287	34	167	117	235	59	336	682	51	76	10	3
326	chr1	2296424	2296528	.	+	0len100plus	medium	AA	28	27	57	75	170	13	113	61	130	30	182	394	26	42	4	1
327	chr1	2296569	2296625	.	+	2len30-60	dense	UA	4	1	9	3	19	1	19	8	17	3	22	44	4	3	0	0
328	chr1	2306895	2306905	.	+	3len30	dense	UG	0	0	0	0	0	0	0	0	0	0	0	0	0	0	0	0
329	chr1	2307848	2307919	.	+	1len60-100	sparse	UA	0	1	0	0	0	0	0	0	0	0	0	1	1	0	0	0
330	chr1	2307950	2307998	.	+	2len30-60	medium	AA	3	2	1	2	6	0	7	1	2	0	1	6	0	0	0	0
331	chr1	2308058	2308105	.	+	2len30-60	medium	UA	0	0	1	0	1	0	0	2	0	0	0	0	1	0	0	0
332	chr1	2308183	2308195	.	+	3len30	medium	AA	0	0	1	0	1	0	0	1	1	0	0	1	0	1	0	0
333	chr1	2308399	2308577	.	+	0len100plus	sparse	UA	13	7	29	34	78	4	50	27	35	10	21	56	8	11	10	7
334	chr1	2308637	2308700	.	+	1len60-100	dense	AA	7	0	4	9	11	0	11	3	10	3	7	15	2	4	2	2
335	chr1	2309242	2309299	.	+	2len30-60	sparse	UA	3	2	2	4	15	1	5	9	8	0	6	11	2	1	2	2
336	chr1	2310030	2310105	.	+	1len60-100	sparse	UA	1	0	1	3	9	0	7	1	0	0	0	4	0	1	1	0
337	chr1	2348579	2348909	.	-	0len100plus	sparse	UG	110	69	120	253	582	160	410	217	659	241	511	354	155	165	44	30
338	chr1	2366891	2367014	.	-	0len100plus	medium	UA	0	0	5	4	10	1	7	1	5	1	12	31	1	2	0	0
339	chr1	2367073	2367112	.	-	2len30-60	dense	AA	2	1	8	2	17	1	19	11	6	0	20	49	1	0	2	1
340	chr1	2371394	2371514	.	-	0len100plus	sparse	AA	2	9	16	29	77	5	52	35	57	10	100	230	8	8	3	0
341	chr1	2371957	2372064	.	-	0len100plus	dense	AA	3	2	17	27	78	3	48	25	62	20	96	258	5	24	3	1
342	chr1	2372149	2372330	.	-	0len100plus	medium	UG	58	43	102	160	454	63	324	219	552	121	610	900	92	105	24	22
343	chr1	2372361	2372392	.	-	2len30-60	medium	UG	2	4	10	11	30	1	19	17	24	6	21	48	5	6	1	0
344	chr1	2393778	2393846	.	+	1len60-100	medium	UG	40	36	143	147	464	20	244	132	267	45	371	761	51	67	30	11
345	chr1	2396280	2396312	.	+	2len30-60	dense	UA	7	2	14	12	34	1	19	5	26	9	21	32	3	5	5	0
346	chr1	2400561	2400642	.	+	1len60-100	medium	UA	1	1	24	10	52	3	26	25	28	4	35	118	3	9	2	0
347	chr1	2402439	2402486	.	+	2len30-60	medium	UA	9	7	15	23	45	2	22	17	13	6	10	20	3	3	2	0
348	chr1	2402978	2402989	.	+	3len30	medium	AA	1	1	4	7	17	1	7	4	7	0	9	9	1	2	2	0
349	chr1	2403307	2403355	.	+	2len30-60	sparse	UA	0	0	0	3	1	0	0	0	0	0	0	1	0	1	0	0
350	chr1	2403539	2403609	.	+	1len60-100	medium	UG	0	0	0	0	1	2	1	0	1	0	2	1	0	0	1	0
351	chr1	2405348	2405380	.	-	2len30-60	medium	UG	16	10	13	27	35	6	29	13	27	1	6	3	1	11	2	2
352	chr1	2408591	2408619	.	-	3len30	sparse	UA	2	0	1	1	2	0	1	0	1	0	0	0	0	0	0	0
353	chr1	2408796	2408799	.	-	3len30	dense	UG	0	0	0	1	0	0	0	0	0	0	0	0	0	0	0	0
354	chr1	2508584	2508591	.	-	3len30	dense	AA	0	0	1	0	1	0	0	0	0	0	1	0	1	0	0	0
355	chr1	2508703	2508712	.	-	3len30	dense	UG	1	0	0	0	0	0	0	1	0	0	0	0	0	0	0	0
356	chr1	2515773	2515779	.	-	3len30	dense	UG	1	3	2	1	1	0	2	1	0	0	0	0	0	1	0	0
357	chr1	2518204	2518214	.	-	3len30	dense	UG	0	0	0	0	0	0	0	0	0	0	0	0	0	0	0	0
358	chr1	2520690	2520708	.	-	3len30	medium	AA	3	1	3	2	5	0	2	5	2	0	2	0	1	1	1	1
359	chr1	2525186	2525213	.	-	3len30	sparse	UA	1	0	1	3	4	0	10	0	7	0	3	1	1	1	0	0
360	chr1	2587125	2587163	.	+	2len30-60	sparse	UG	1	0	1	0	5	0	2	0	0	0	0	0	0	0	0	0
361	chr1	2590430	2590440	.	+	3len30	medium	UG	1	2	4	1	0	0	3	2	3	0	0	2	0	0	0	0
362	chr1	2591383	2591399	.	+	3len30	dense	UA	0	0	0	0	1	0	1	0	0	0	0	0	0	0	0	0
363	chr1	2639158	2639188	.	-	3len30	sparse	UA	0	0	3	0	1	0	0	0	1	1	0	1	0	0	0	0
364	chr1	3061121	3061146	.	-	3len30	sparse	AA	0	0	0	0	1	0	0	0	0	0	0	0	0	0	0	0
365	chr1	3067924	3067929	.	-	3len30	dense	AA	0	0	1	0	2	0	0	0	0	0	0	1	0	0	0	0
366	chr1	3074409	3074448	.	+	2len30-60	dense	UA	32	20	26	45	146	12	53	35	50	11	123	102	25	34	22	16
367	chr1	3076185	3076238	.	+	2len30-60	sparse	UG	16	5	22	26	78	5	50	30	36	9	76	101	18	16	3	1
368	chr1	3080224	3080291	.	+	1len60-100	dense	AA	6	2	16	13	32	1	12	8	12	4	18	21	4	5	2	1
369	chr1	3117952	3118196	.	+	0len100plus	sparse	UG	169	82	155	270	678	192	591	295	683	242	801	545	402	397	120	147
370	chr1	3120929	3121042	.	+	0len100plus	dense	AA	16	6	27	30	77	5	57	22	42	8	52	78	9	15	1	2
371	chr1	3129045	3129486	.	+	0len100plus	sparse	UG	163	76	153	301	726	148	569	324	673	150	881	657	243	310	189	150
372	chr1	3146439	3147221	.	+	0len100plus	sparse	UG	167	97	109	249	543	121	450	263	556	180	745	475	238	309	142	106
373	chr1	3260512	3260698	.	+	0len100plus	sparse	UA	10	11	8	27	70	4	44	34	66	10	133	231	16	42	4	2
374	chr1	3260743	3260836	.	+	1len60-100	sparse	UA	2	1	3	10	29	1	20	9	29	7	79	114	14	13	3	1
375	chr1	3273396	3273526	.	+	0len100plus	medium	UG	56	28	39	80	123	30	133	77	159	53	195	127	83	101	23	25
376	chr1	3273573	3273935	.	+	0len100plus	sparse	UG	93	51	108	205	520	76	375	218	434	107	551	498	114	158	72	53
377	chr1	3280202	3280314	.	+	0len100plus	medium	UG	28	16	34	43	140	19	139	84	128	33	167	226	24	51	6	2
378	chr1	3293926	3293964	.	+	2len30-60	dense	UA	17	6	17	18	61	4	27	19	34	6	59	59	14	15	4	1
379	chr1	3310745	3311026	.	+	0len100plus	sparse	UG	74	46	85	207	467	76	354	200	416	88	505	381	100	136	88	74
380	chr1	3320313	3320419	.	+	0len100plus	dense	AA	19	12	23	40	120	9	66	27	83	19	80	76	17	23	2	5
381	chr1	3321223	3322271	.	+	0len100plus	sparse	UG	252	156	231	421	1359	174	915	546	1121	282	1286	1203	309	415	222	187
382	chr1	3331444	3331475	.	+	2len30-60	dense	AA	12	1	8	8	37	1	25	11	16	1	24	48	1	8	0	1
383	chr1	3336188	3337285	.	+	0len100plus	sparse	UG	269	150	217	444	1356	257	955	587	1126	263	1346	1383	351	416	190	180
384	chr1	3401418	3402015	.	-	0len100plus	sparse	UG	20	15	47	81	153	18	86	57	121	28	83	107	34	43	17	14
385	chr1	3408469	3409287	.	+	0len100plus	sparse	UG	347	150	226	461	1504	245	1076	571	1127	312	1368	989	366	510	437	302
386	chr1	3409644	3410191	.	+	0len100plus	sparse	UG	277	151	103	298	745	253	678	328	749	258	791	372	305	384	348	260
387	chr1	3435351	3435425	.	+	1len60-100	dense	UA	0	1	3	3	3	0	7	3	2	0	1	0	0	1	1	0
388	chr1	3470104	3470181	.	+	1len60-100	medium	UG	3	3	6	19	25	4	25	11	33	14	22	18	19	19	17	10
389	chr1	3470265	3470465	.	+	0len100plus	sparse	UG	20	12	12	23	75	18	56	37	83	29	58	32	43	33	29	21
390	chr1	3470514	3470739	.	+	0len100plus	sparse	UG	38	13	19	45	117	34	86	61	130	43	98	55	36	60	41	32
391	chr1	3470799	3470842	.	+	2len30-60	sparse	UG	7	3	4	3	16	9	17	4	14	6	19	6	12	14	8	8
392	chr1	3471099	3471164	.	+	1len60-100	sparse	UG	11	3	3	6	22	5	6	9	18	8	11	8	8	8	7	5
393	chr1	3472979	3473018	.	+	2len30-60	medium	UG	5	5	8	6	20	4	15	11	12	2	9	8	2	5	1	2
394	chr1	3491909	3492046	.	-	0len100plus	sparse	UG	14	5	7	8	50	4	20	9	22	5	43	59	6	10	0	1
395	chr1	3507589	3507613	.	-	3len30	sparse	UA	0	0	2	0	7	0	3	6	2	0	1	3	0	0	0	0
396	chr1	3510950	3511000	.	-	2len30-60	medium	UG	12	6	14	27	50	16	34	21	38	17	87	55	14	23	8	5
397	chr1	3511037	3511134	.	-	1len60-100	medium	UG	20	11	17	33	129	18	60	36	66	16	149	112	12	16	8	5
398	chr1	3531617	3531740	.	-	0len100plus	medium	UG	9	7	10	15	54	5	18	18	31	6	46	53	2	6	2	1
399	chr1	3605042	3605753	.	-	0len100plus	sparse	UG	54	30	22	73	277	52	134	68	147	25	245	136	26	41	26	15
400	chr1	3629869	3629892	.	+	3len30	sparse	UG	0	0	0	0	0	0	1	0	0	0	0	1	0	1	0	0
401	chr1	3636709	3636880	.	-	0len100plus	medium	UG	31	17	36	52	180	17	151	78	129	21	237	379	33	38	6	2
402	chr1	3641912	3641936	.	-	3len30	sparse	UA	4	4	5	16	18	2	10	9	11	3	8	11	2	3	0	0
403	chr1	3668489	3668549	.	+	2len30-60	dense	UA	14	11	35	41	147	9	81	56	85	7	95	155	2	10	3	3
404	chr1	3668633	3668678	.	+	2len30-60	medium	UA	6	1	3	6	8	2	9	9	6	2	16	39	1	6	2	0
405	chr1	3691916	3692284	.	+	0len100plus	sparse	UG	69	52	130	237	540	71	339	219	446	110	518	508	88	94	50	37
406	chr1	3711792	3711893	.	+	0len100plus	dense	UG	38	13	42	80	165	27	143	75	154	40	155	132	23	26	18	18
407	chr1	3719888	3719936	.	+	2len30-60	dense	UG	3	1	17	16	37	2	21	16	26	2	19	47	0	0	1	0
408	chr1	3726922	3726964	.	+	2len30-60	dense	UA	15	8	5	14	31	10	40	26	55	23	36	28	8	9	19	5
409	chr1	3735921	3735973	.	-	2len30-60	medium	UA	5	4	10	16	71	5	27	21	28	4	18	36	4	7	4	1
410	chr1	3737418	3737548	.	-	0len100plus	medium	UA	5	3	10	2	7	0	7	5	7	1	6	4	3	1	0	0
411	chr1	3737933	3737942	.	-	3len30	medium	AA	0	1	2	3	6	1	3	0	3	1	2	0	1	1	1	0
412	chr1	3738517	3738567	.	-	2len30-60	sparse	UA	2	2	1	3	8	0	3	0	7	3	1	0	2	2	0	0
413	chr1	3738828	3738851	.	-	3len30	medium	UG	0	1	1	0	8	0	5	4	2	1	1	1	0	0	0	0
414	chr1	3739278	3739390	.	-	0len100plus	sparse	AA	24	13	39	81	64	14	85	43	69	12	34	18	34	19	11	6
415	chr1	3739562	3739605	.	-	2len30-60	sparse	UG	4	3	15	44	19	14	43	13	33	10	19	7	18	16	6	4
416	chr1	3739674	3739749	.	-	1len60-100	sparse	UG	22	11	14	74	62	11	74	25	58	25	32	19	28	22	1	2
417	chr1	3739815	3739965	.	-	0len100plus	sparse	UG	33	13	42	107	67	20	118	47	92	33	60	22	52	44	7	7
418	chr1	3740029	3740180	.	-	0len100plus	sparse	UG	66	40	56	152	169	39	166	69	124	46	77	37	65	62	22	20
419	chr1	3744605	3744670	.	-	1len60-100	dense	UA	2	1	2	6	6	0	5	1	5	2	6	5	1	1	1	0
420	chr1	3746195	3746336	.	-	0len100plus	medium	UA	1	1	4	2	6	0	8	6	8	3	13	11	2	0	1	1
421	chr1	3780289	3780297	.	-	3len30	dense	UG	0	0	0	2	3	0	0	0	1	0	0	0	0	0	0	0
422	chr1	3780343	3780356	.	-	3len30	dense	UA	0	2	0	3	2	0	4	1	3	1	1	0	0	0	1	2
423	chr1	3780496	3780510	.	-	3len30	dense	AA	0	0	0	0	3	0	0	0	0	0	1	0	0	0	1	0
424	chr1	3780603	3780669	.	-	1len60-100	medium	UA	1	1	2	3	7	0	4	4	3	1	1	7	1	0	2	1
425	chr1	3782696	3782741	.	-	2len30-60	dense	UA	0	0	1	1	0	0	0	1	0	0	1	0	0	0	0	1
426	chr1	3784008	3784014	.	-	3len30	dense	UG	0	0	2	0	2	0	1	0	0	0	0	0	0	0	0	0
427	chr1	3784214	3784224	.	-	3len30	dense	UA	7	5	7	13	19	4	14	9	7	4	12	14	0	4	3	1
428	chr1	3784315	3784325	.	-	3len30	medium	UG	1	3	8	4	13	1	9	11	8	3	7	13	1	1	0	0
429	chr1	3784445	3784507	.	-	1len60-100	dense	AA	10	7	25	28	87	5	56	41	65	10	79	93	13	23	3	0
430	chr1	3813929	3813932	.	-	3len30	dense	AA	0	0	0	0	0	0	0	0	0	0	0	0	0	0	0	0
431	chr1	3814479	3814487	.	-	3len30	medium	AA	0	0	0	0	0	0	0	0	0	0	0	0	0	0	0	0
432	chr1	3819635	3819640	.	-	3len30	dense	AA	3	1	11	7	24	0	13	5	4	2	2	4	2	5	1	0
433	chr1	3819784	3819794	.	-	3len30	medium	UG	0	1	0	0	3	0	0	0	1	0	0	1	1	1	0	0
434	chr1	3821611	3821669	.	-	2len30-60	medium	UG	6	1	3	2	11	1	14	5	8	2	6	8	0	5	0	0
435	chr1	3822960	3822990	.	-	3len30	sparse	UA	2	0	1	2	2	0	2	1	0	0	0	0	0	0	0	0
436	chr1	3828297	3828302	.	-	3len30	dense	AA	0	0	0	0	0	0	0	0	0	0	0	0	0	0	0	0
437	chr1	3829964	3829971	.	-	3len30	medium	AA	2	0	0	0	0	0	0	0	1	0	0	0	0	0	0	0
438	chr1	3835011	3835045	.	-	2len30-60	sparse	UG	0	0	1	0	0	0	0	0	0	0	0	0	0	0	0	0
439	chr1	3846483	3846497	.	-	3len30	medium	UA	0	0	0	0	1	0	0	0	0	0	0	0	0	0	0	0
440	chr1	3846619	3846661	.	-	2len30-60	medium	UA	0	1	0	1	1	0	1	0	2	0	0	0	0	0	0	0
441	chr1	3847544	3847552	.	-	3len30	dense	UG	0	0	0	0	0	0	0	0	0	0	0	0	0	0	0	0
442	chr1	3848646	3848665	.	-	3len30	sparse	AA	0	0	0	0	0	0	0	0	0	0	0	0	0	0	0	0
443	chr1	3848849	3848881	.	-	2len30-60	medium	UA	2	2	3	7	6	0	4	0	2	0	1	0	0	2	0	0
444	chr1	3861250	3861269	.	+	3len30	medium	UG	0	0	1	5	5	0	3	3	4	0	4	5	0	0	0	0
445	chr1	3861774	3861812	.	+	2len30-60	dense	UA	6	4	5	8	13	1	8	3	7	0	11	10	4	4	0	0
446	chr1	3863888	3863913	.	+	3len30	sparse	AA	5	0	2	7	18	0	13	9	11	0	11	14	2	1	0	0
447	chr1	3870925	3870952	.	+	3len30	sparse	UG	1	1	4	1	9	0	5	2	6	1	10	5	0	2	0	0
448	chr1	3875649	3875677	.	+	3len30	sparse	UA	0	0	0	1	3	0	3	0	1	0	1	2	0	0	0	0
449	chr1	3877723	3877754	.	+	2len30-60	sparse	UG	1	0	1	0	4	0	3	0	2	0	3	1	1	1	0	0
450	chr1	3879248	3879345	.	+	1len60-100	sparse	UG	0	1	3	7	14	0	5	4	3	1	5	9	0	2	0	1
451	chr1	3879407	3879437	.	+	3len30	sparse	UA	2	3	5	5	8	0	7	4	2	2	0	5	0	1	0	1
452	chr1	3882014	3882071	.	+	2len30-60	sparse	UA	7	3	6	11	22	1	12	6	13	4	17	31	6	3	3	2
453	chr1	3884580	3884587	.	+	3len30	sparse	AA	0	0	0	0	0	0	0	0	0	0	0	0	0	0	0	0
454	chr1	3889189	3889285	.	-	1len60-100	sparse	UA	0	1	0	0	3	0	0	0	0	0	0	2	1	0	0	0
455	chr1	3889984	3890040	.	-	2len30-60	medium	UA	0	0	0	0	0	0	0	0	0	0	0	1	0	0	0	0
456	chr1	3890900	3890907	.	-	3len30	medium	AA	0	0	0	0	0	0	0	0	0	0	0	0	0	0	0	0
457	chr1	3891777	3891833	.	-	2len30-60	medium	UG	0	0	3	1	3	1	2	0	0	1	1	3	0	0	0	0
458	chr1	3891869	3891882	.	-	3len30	medium	UG	0	0	4	1	1	0	0	1	1	1	2	3	1	1	0	0
459	chr1	3891915	3891927	.	-	3len30	medium	UG	0	0	0	0	2	0	1	0	1	0	0	1	0	0	0	0
460	chr1	3891962	3891971	.	-	3len30	dense	UG	0	0	0	1	0	0	0	0	0	0	0	0	0	0	0	0
461	chr1	3892007	3892020	.	-	3len30	medium	UG	0	0	3	0	0	0	1	0	0	0	0	1	0	1	0	0
462	chr1	3892513	3892521	.	-	3len30	medium	UG	0	0	1	0	0	0	0	0	1	0	0	0	0	0	0	0
463	chr1	3892559	3892571	.	-	3len30	medium	UG	0	0	0	0	0	0	0	0	0	0	0	0	0	0	0	0
464	chr1	3892605	3892617	.	-	3len30	medium	UG	0	0	1	0	0	0	0	0	0	0	0	0	0	0	0	0
465	chr1	3892651	3892661	.	-	3len30	medium	UG	0	0	0	1	0	0	0	0	0	0	0	0	0	0	0	0
466	chr1	3898612	3898642	.	-	3len30	medium	UA	0	0	1	2	9	0	7	0	6	0	3	3	0	0	0	0
467	chr1	3915493	3915497	.	+	3len30	dense	AA	0	0	0	0	0	0	0	0	0	0	0	0	0	0	0	0
468	chr1	3916370	3916403	.	+	2len30-60	sparse	AA	0	0	1	1	4	0	3	1	2	0	1	0	0	1	0	0
469	chr1	4420225	4420253	.	+	3len30	medium	UA	0	0	3	5	10	0	2	6	10	1	8	8	2	1	1	4
470	chr1	4668331	4668361	.	+	3len30	medium	UG	0	0	0	2	4	1	1	2	1	2	7	2	0	0	2	0
471	chr1	5868486	5869402	.	-	0len100plus	sparse	UG	182	87	134	314	862	194	636	391	1041	271	877	649	213	282	280	205
472	chr1	5874140	5874191	.	-	2len30-60	sparse	UA	1	3	6	6	18	1	16	12	27	2	16	29	1	4	3	0
473	chr1	5879776	5879957	.	-	0len100plus	medium	UG	50	42	77	124	291	69	205	111	290	71	426	323	80	107	102	73
474	chr1	5880005	5880085	.	-	1len60-100	medium	UG	38	25	39	83	221	32	128	85	231	58	301	239	59	81	69	59
475	chr1	5890482	5890569	.	-	1len60-100	medium	AA	18	16	44	45	132	8	90	52	90	16	128	233	14	30	13	4
476	chr1	5898826	5898902	.	-	1len60-100	dense	UA	7	3	14	32	103	11	43	23	49	4	63	83	9	10	5	7
477	chr1	5923792	5923913	.	-	0len100plus	sparse	AA	2	1	2	2	10	1	10	5	5	0	2	5	1	0	1	1
478	chr1	5949315	5949482	.	-	0len100plus	dense	AA	14	10	28	45	131	9	97	38	67	17	115	183	13	21	24	9
479	chr1	5956984	5957037	.	-	2len30-60	medium	AA	13	7	19	25	101	2	29	28	45	4	55	93	8	16	4	4
480	chr1	6007699	6007746	.	+	2len30-60	medium	UG	6	3	7	11	11	1	11	6	5	1	2	4	0	0	0	0
481	chr1	6017415	6017469	.	+	2len30-60	dense	UA	3	2	1	5	5	0	0	0	1	1	4	2	1	3	0	0
482	chr1	6027219	6027275	.	+	2len30-60	dense	UG	9	3	11	8	24	2	23	5	21	8	37	24	3	8	4	5
483	chr1	6030452	6030631	.	+	0len100plus	sparse	UG	13	7	18	27	78	16	57	24	83	10	85	52	11	7	10	5
484	chr1	6030743	6030946	.	+	0len100plus	sparse	UG	22	13	8	35	86	17	72	40	97	17	116	47	21	19	15	11
485	chr1	6033204	6033589	.	+	0len100plus	sparse	UG	24	18	23	43	117	18	77	50	116	33	120	105	19	23	16	19
486	chr1	6126952	6126998	.	-	2len30-60	sparse	UA	0	0	2	4	4	0	2	1	3	0	3	6	1	0	1	0
487	chr1	6139916	6139929	.	-	3len30	dense	AA	0	0	0	0	1	0	0	1	0	0	0	0	0	0	0	0
488	chr1	6148085	6148137	.	-	2len30-60	medium	UG	2	1	2	8	8	2	14	4	6	1	4	7	1	1	1	1
489	chr1	6185670	6185715	.	-	2len30-60	medium	UA	0	1	1	1	4	0	1	0	1	0	0	2	0	0	0	0
490	chr1	6186021	6186087	.	-	1len60-100	sparse	AA	0	1	0	4	1	0	4	0	0	0	5	1	0	0	0	0
491	chr1	6186124	6186165	.	-	2len30-60	sparse	UG	0	0	1	2	3	1	4	0	1	0	1	4	0	1	1	0
492	chr1	6186242	6186261	.	-	3len30	medium	UA	0	0	0	0	1	0	0	0	0	0	0	2	0	0	0	0
493	chr1	6186322	6186399	.	-	1len60-100	sparse	AA	2	1	2	4	5	1	2	5	10	2	10	18	1	1	0	1
494	chr1	6188653	6188690	.	-	2len30-60	medium	UA	4	3	5	9	22	1	17	10	17	3	33	62	1	6	1	0
495	chr1	6192778	6192791	.	-	3len30	medium	AA	4	3	7	16	36	2	6	15	12	2	14	36	1	5	1	1
496	chr1	6192824	6192917	.	-	1len60-100	dense	UA	25	27	58	61	180	12	105	69	77	14	96	144	18	20	9	9
497	chr1	6197988	6198046	.	-	2len30-60	sparse	UA	18	9	35	39	144	7	93	59	77	10	85	142	7	22	7	8
498	chr1	6198751	6198786	.	-	2len30-60	dense	UA	12	12	53	50	165	8	66	39	70	13	66	87	11	13	7	2
499	chr1	6198824	6198846	.	-	3len30	medium	UA	0	1	5	1	17	0	5	3	1	0	2	7	1	0	0	0
500	chr1	6218169	6218191	.	+	3len30	sparse	UA	2	1	1	5	9	0	5	4	13	1	2	5	0	3	1	0
501	chr1	6223592	6223757	.	-	0len100plus	sparse	UA	0	1	3	3	4	0	5	3	5	1	1	7	0	0	1	0
502	chr1	6223809	6223823	.	-	3len30	medium	AA	22	22	22	31	49	7	31	20	19	7	13	23	2	3	15	11
503	chr1	6223903	6223973	.	-	1len60-100	sparse	UA	0	0	3	4	17	0	5	7	6	1	8	19	4	3	1	2
504	chr1	6224371	6224389	.	-	3len30	medium	UG	1	0	3	1	3	0	3	1	1	1	1	1	0	0	0	0
505	chr1	6227224	6227276	.	-	2len30-60	medium	UA	3	4	14	13	45	2	24	15	18	5	27	39	4	6	3	1
506	chr1	6229762	6229846	.	-	1len60-100	dense	UG	9	5	27	41	74	5	56	25	58	9	48	72	11	14	15	6
507	chr1	6256474	6256526	.	-	2len30-60	dense	UA	3	1	3	3	1	0	2	1	2	0	0	1	0	1	0	0
508	chr1	6264475	6264489	.	-	3len30	sparse	AA	1	0	0	0	0	0	1	0	0	0	0	0	0	0	0	0
509	chr1	6299823	6299878	.	-	2len30-60	medium	UG	5	2	3	10	13	0	15	9	11	2	7	9	0	0	2	0
510	chr1	6307856	6307927	.	-	1len60-100	sparse	UG	0	0	4	1	15	0	9	2	7	1	7	15	1	1	2	1
511	chr1	6307984	6308026	.	-	2len30-60	medium	UG	2	0	2	0	4	1	2	2	1	1	5	11	2	1	0	0
512	chr1	6308098	6308119	.	-	3len30	medium	UA	0	0	3	3	7	0	8	7	4	0	1	6	1	0	0	0
513	chr1	6308250	6308271	.	-	3len30	sparse	UA	0	0	0	0	2	0	1	1	1	1	1	3	0	0	0	0
514	chr1	6308473	6308533	.	-	2len30-60	sparse	UG	1	0	2	5	8	0	4	7	3	2	8	7	1	1	0	0
515	chr1	6317674	6317677	.	-	3len30	dense	AA	4	6	4	12	13	1	3	4	3	1	2	1	1	2	1	1
516	chr1	6320979	6321006	.	-	3len30	sparse	UG	0	2	2	4	9	0	7	3	7	1	2	1	0	1	2	1
517	chr1	6325636	6325679	.	-	2len30-60	sparse	UG	2	1	3	5	7	2	12	4	5	1	7	7	1	1	0	0
518	chr1	6327346	6327375	.	-	3len30	sparse	UA	0	0	0	1	3	0	0	1	1	0	0	0	0	0	0	0
519	chr1	6329000	6329046	.	-	2len30-60	sparse	UA	2	0	9	11	21	3	15	4	13	1	5	8	1	1	1	1
520	chr1	6337454	6337491	.	-	2len30-60	dense	AA	33	8	22	28	89	16	51	22	41	16	32	24	5	15	6	4
521	chr1	6339509	6339536	.	-	3len30	sparse	UG	0	0	0	0	0	0	0	0	0	0	0	2	0	1	0	0
522	chr1	6348242	6348391	.	-	0len100plus	medium	UG	21	14	46	59	190	28	133	76	139	39	176	155	32	40	27	24
523	chr1	6350960	6351005	.	-	2len30-60	sparse	UG	3	1	6	4	22	0	4	5	9	0	6	15	3	5	2	0
524	chr1	6373009	6373043	.	-	2len30-60	sparse	AA	1	0	4	1	11	0	9	5	5	1	2	3	0	1	0	0
525	chr1	6380119	6380158	.	-	2len30-60	sparse	AA	0	1	3	4	6	1	1	1	0	0	1	4	0	0	0	0
526	chr1	6381046	6381063	.	-	3len30	medium	AA	3	2	12	7	21	1	9	10	7	1	5	8	1	1	0	0
527	chr1	6385357	6385371	.	-	3len30	medium	UA	0	2	2	3	9	1	2	1	2	0	1	0	0	0	0	0
528	chr1	6414740	6414780	.	-	2len30-60	sparse	UG	0	0	1	1	5	1	3	1	2	1	11	6	2	3	0	0
529	chr1	6467460	6467469	.	-	3len30	sparse	AA	5	1	2	2	3	1	4	0	2	0	0	1	1	1	2	0
530	chr1	6473756	6473768	.	-	3len30	medium	UG	1	0	0	1	2	0	0	0	1	1	0	4	0	1	0	0
531	chr1	6474849	6474966	.	-	0len100plus	medium	UG	3	7	10	10	19	0	12	9	18	3	12	29	3	4	1	0
532	chr1	6521413	6521465	.	-	2len30-60	dense	UA	5	2	13	9	23	0	9	9	13	1	3	15	3	3	3	9
533	chr1	6525644	6525680	.	-	2len30-60	medium	UA	0	0	1	1	2	0	3	0	0	0	0	3	0	0	0	0
534	chr1	6525712	6525763	.	-	2len30-60	dense	UA	0	0	4	1	4	0	2	2	5	1	2	7	0	0	2	0
535	chr1	6529043	6529046	.	-	3len30	dense	AA	0	0	0	1	0	0	0	0	0	0	0	0	0	0	1	0
536	chr1	6532636	6532654	.	-	3len30	medium	UA	0	0	0	0	0	0	0	0	0	0	1	0	0	0	0	0
537	chr1	6533622	6533643	.	-	3len30	sparse	UA	2	1	8	9	19	1	8	10	12	1	6	34	3	1	0	0
538	chr1	6541991	6542076	.	-	1len60-100	medium	UG	4	3	7	11	54	2	27	19	25	4	31	93	4	7	0	2
539	chr1	6542110	6542144	.	-	2len30-60	dense	UA	0	4	4	6	9	0	6	2	8	2	22	38	9	2	0	0
540	chr1	6544510	6544544	.	-	2len30-60	dense	UA	10	10	24	45	71	3	48	26	42	13	79	73	16	20	9	8
541	chr1	6545526	6545566	.	-	2len30-60	medium	UA	2	0	8	2	21	2	19	4	3	1	2	9	4	1	0	0
542	chr1	6580430	6580450	.	+	3len30	sparse	UG	0	0	0	0	0	0	0	0	0	0	0	0	0	0	0	0
543	chr1	6584925	6584946	.	+	3len30	sparse	UA	0	0	1	2	3	0	1	1	1	0	1	0	1	0	0	0
544	chr1	6585089	6585099	.	+	3len30	dense	UG	5	2	3	12	16	0	7	5	11	5	3	3	1	5	2	0
545	chr1	6585379	6585383	.	+	3len30	dense	AA	0	0	0	1	0	0	0	0	0	0	0	0	0	0	0	0
546	chr1	6587525	6587577	.	+	2len30-60	medium	UA	3	1	2	3	5	0	3	0	1	0	0	1	0	0	0	1
547	chr1	6590887	6590957	.	-	1len60-100	sparse	UA	1	0	2	0	0	0	2	1	0	1	0	1	0	0	0	0
548	chr1	6599390	6599425	.	-	2len30-60	dense	UA	4	0	2	5	11	2	2	1	4	0	2	4	1	1	0	1
549	chr1	6601986	6602042	.	-	2len30-60	sparse	UA	0	0	0	0	1	0	0	1	0	0	0	0	0	0	0	0
550	chr1	6616619	6616662	.	+	2len30-60	dense	UA	0	0	4	5	9	0	3	3	3	0	0	3	0	0	0	0
551	chr1	6618987	6619016	.	+	3len30	medium	UA	0	0	4	2	7	0	4	3	2	0	5	9	0	1	0	1
552	chr1	6621443	6621582	.	+	0len100plus	medium	UA	0	0	3	1	4	0	4	1	1	1	0	1	0	0	0	0
553	chr1	6621813	6621816	.	+	3len30	dense	AA	0	0	0	1	3	0	5	0	1	0	0	0	0	0	0	0
554	chr1	6622071	6622100	.	+	3len30	sparse	UA	0	0	0	0	1	0	0	0	0	0	0	1	0	0	0	0
555	chr1	6622256	6622294	.	+	2len30-60	medium	UA	0	1	0	0	0	0	2	1	0	1	0	4	0	0	0	0
556	chr1	6622414	6622477	.	+	1len60-100	medium	UG	5	4	11	14	37	3	30	18	23	5	15	24	3	2	2	2
557	chr1	6622679	6622719	.	+	2len30-60	medium	UG	5	2	8	16	46	3	27	16	29	1	23	37	8	7	6	5
558	chr1	6623538	6623658	.	+	0len100plus	sparse	UA	3	2	2	4	9	0	8	4	4	0	6	8	1	2	1	0
559	chr1	6628437	6628443	.	+	3len30	dense	AA	2	2	3	1	5	0	2	3	3	0	1	2	0	0	1	0
560	chr1	6633287	6633300	.	+	3len30	sparse	AA	0	0	1	0	0	0	0	0	0	0	0	0	0	0	0	0
561	chr1	6633398	6633461	.	+	1len60-100	sparse	UG	1	1	3	2	7	0	3	1	1	0	4	2	0	0	2	0
562	chr1	6633505	6633535	.	+	3len30	sparse	UA	1	1	3	1	7	1	4	2	5	2	1	1	0	2	2	0
563	chr1	6634273	6634298	.	-	3len30	sparse	UA	1	0	2	1	1	0	0	2	2	0	0	0	0	0	0	0
564	chr1	6637236	6637309	.	-	1len60-100	sparse	UA	0	0	1	1	3	1	3	0	1	0	0	1	0	0	1	0
565	chr1	6639753	6639782	.	-	3len30	sparse	UA	0	0	4	4	4	0	1	1	2	0	1	1	1	0	0	0
566	chr1	6643258	6643276	.	-	3len30	sparse	UA	1	0	1	0	6	0	0	1	2	0	1	7	0	0	0	0
567	chr1	6643760	6643833	.	-	1len60-100	sparse	UA	6	1	7	14	32	2	21	13	14	6	20	17	2	2	3	0
568	chr1	6644801	6644806	.	-	3len30	dense	AA	3	2	3	6	15	1	13	8	6	5	8	6	0	3	2	0
569	chr1	6644928	6644953	.	-	3len30	medium	UG	0	0	8	4	14	1	7	6	5	2	4	16	2	5	2	0
570	chr1	6646722	6646753	.	-	2len30-60	dense	AA	2	0	7	7	9	0	7	3	3	3	0	4	1	1	2	0
571	chr1	6649616	6649623	.	-	3len30	dense	UG	1	1	1	0	3	0	4	1	5	0	0	3	0	0	0	0
572	chr1	6649670	6649683	.	-	3len30	sparse	UG	0	1	1	3	4	1	0	4	3	0	0	1	1	1	0	0
573	chr1	6652307	6652312	.	-	3len30	sparse	UG	0	0	0	0	1	0	0	0	0	0	0	0	0	0	0	0
574	chr1	6653947	6653991	.	-	2len30-60	medium	UA	1	1	0	0	0	0	0	0	2	0	1	1	1	0	0	0
575	chr1	6672832	6672888	.	-	2len30-60	sparse	UG	1	0	1	1	2	0	0	0	0	0	0	0	1	0	0	0
576	chr1	6676640	6676700	.	-	2len30-60	sparse	UG	7	2	7	13	27	9	26	8	27	13	24	21	11	11	4	1
577	chr1	6677922	6677977	.	-	2len30-60	sparse	UA	0	0	2	0	4	0	3	1	2	1	1	2	0	0	0	0
578	chr1	6680934	6680938	.	-	3len30	dense	AA	0	0	0	0	0	0	0	0	0	0	0	0	0	0	0	0
579	chr1	6683690	6683768	.	-	1len60-100	sparse	AA	5	5	4	7	11	2	5	3	1	1	2	5	0	0	0	0
580	chr1	6687772	6687818	.	-	2len30-60	sparse	UA	1	1	0	1	1	0	1	1	2	0	1	5	0	0	0	0
581	chr1	6690225	6690232	.	-	3len30	dense	AA	1	1	1	2	3	0	1	2	3	1	2	4	0	0	1	0
582	chr1	6690298	6690375	.	-	1len60-100	medium	AA	4	2	13	11	47	2	28	13	36	1	32	82	9	7	1	0
583	chr1	6695388	6695442	.	-	2len30-60	medium	UA	1	2	5	5	8	0	4	1	7	1	5	13	2	1	0	0
584	chr1	6698289	6698333	.	-	2len30-60	sparse	UG	4	5	22	19	55	1	21	11	26	6	36	43	2	6	1	1
585	chr1	6698367	6698433	.	-	1len60-100	sparse	UG	4	1	8	5	18	0	7	1	9	2	13	36	1	3	1	0
586	chr1	6699875	6699920	.	-	2len30-60	sparse	AA	1	2	5	4	3	0	12	3	8	0	3	1	1	1	0	0
587	chr1	6787890	6787985	.	+	1len60-100	sparse	UG	1	0	15	6	24	3	15	8	13	3	3	24	1	4	0	0
588	chr1	6790340	6790482	.	+	0len100plus	dense	UA	17	10	39	77	128	10	80	33	86	9	155	189	23	25	15	18
589	chr1	6790959	6791042	.	+	1len60-100	dense	AA	20	9	47	38	200	12	81	60	114	17	164	339	18	22	23	6
590	chr1	6791649	6791712	.	+	1len60-100	dense	UA	2	4	5	15	21	2	5	12	14	3	14	30	1	1	0	0
591	chr1	6805439	6805496	.	+	2len30-60	medium	AA	1	3	11	3	31	2	11	14	19	3	16	27	4	1	0	2
592	chr1	6808714	6808751	.	+	2len30-60	dense	AA	5	4	18	22	61	3	37	12	35	8	59	75	7	15	9	2
593	chr1	6808799	6808908	.	+	0len100plus	dense	AA	19	10	22	35	88	11	50	39	59	16	74	105	23	19	6	3
594	chr1	6825145	6825169	.	+	3len30	sparse	UA	1	1	2	0	1	0	1	1	0	0	0	1	0	0	0	0
595	chr1	6828109	6828171	.	+	1len60-100	medium	AA	5	5	16	13	57	5	43	19	31	9	33	69	14	12	2	1
596	chr1	6836027	6836057	.	+	3len30	sparse	UA	3	1	8	12	20	0	17	13	14	2	7	16	5	7	0	0
597	chr1	6836285	6836355	.	+	1len60-100	dense	AA	6	10	24	28	66	6	51	27	49	10	85	167	6	16	4	0
598	chr1	6836555	6836652	.	+	1len60-100	medium	UG	39	28	55	110	262	34	161	114	205	46	217	261	40	43	10	8
599	chr1	6838084	6838115	.	+	2len30-60	dense	AA	1	1	9	10	13	1	4	2	1	2	1	5	0	0	1	0
600	chr1	6858442	6858508	.	+	1len60-100	dense	AA	37	31	29	71	118	23	99	63	120	35	156	116	51	56	26	30
601	chr1	6858714	6858754	.	+	2len30-60	dense	UA	3	2	2	2	7	1	6	3	3	1	3	16	0	0	1	0
602	chr1	6859179	6859227	.	+	2len30-60	medium	UA	16	13	25	28	78	8	66	37	88	16	100	196	16	35	4	1
603	chr1	6859286	6859334	.	+	2len30-60	medium	UG	13	5	20	7	60	3	33	17	33	4	76	117	4	10	1	0
604	chr1	6871542	6871627	.	+	1len60-100	medium	AA	5	1	8	9	28	1	13	3	4	1	3	7	1	0	0	0
605	chr1	6871795	6871805	.	+	3len30	medium	UG	0	0	1	1	2	1	2	1	0	0	1	2	0	0	1	1
606	chr1	6881290	6881348	.	+	2len30-60	dense	UA	7	7	18	35	53	3	33	13	24	2	13	26	2	3	3	2
607	chr1	6887444	6887519	.	+	1len60-100	dense	UA	14	9	26	39	36	4	29	24	22	7	12	12	5	1	2	10
608	chr1	6902601	6902655	.	+	2len30-60	medium	UA	5	7	4	11	42	4	33	15	31	1	26	36	8	5	1	1
609	chr1	6965140	6965331	.	+	0len100plus	sparse	UG	19	8	24	52	84	15	70	33	71	17	100	82	18	20	20	12
610	chr1	7144235	7144303	.	+	1len60-100	medium	UG	7	7	7	18	33	0	19	12	27	3	21	38	8	12	5	4
611	chr1	7251851	7251913	.	+	1len60-100	dense	UG	2	2	3	9	13	2	6	3	10	1	14	23	1	4	3	1
612	chr1	7262792	7262901	.	+	0len100plus	medium	AA	8	6	12	21	45	1	26	13	29	4	22	47	3	9	1	0
613	chr1	7281798	7281883	.	+	1len60-100	dense	UG	4	1	5	6	25	0	6	7	6	1	13	25	2	1	0	2
614	chr1	7364863	7364898	.	+	2len30-60	dense	AA	1	1	5	5	27	1	11	3	14	1	16	10	0	4	2	4
615	chr1	7410897	7411020	.	+	0len100plus	dense	UG	19	5	19	30	70	13	48	17	58	18	63	41	31	33	14	14
616	chr1	7429560	7429683	.	+	0len100plus	sparse	AA	8	5	10	15	40	3	19	11	23	5	39	81	10	6	1	1
617	chr1	7479900	7480415	.	+	0len100plus	sparse	UG	54	25	48	60	171	25	120	42	143	33	142	155	38	49	16	27
618	chr1	7498171	7499016	.	+	0len100plus	sparse	UG	108	40	37	108	271	50	199	106	260	61	250	160	74	113	55	39
619	chr1	7499321	7499997	.	+	0len100plus	sparse	UG	36	11	29	59	141	17	80	40	120	18	106	102	28	36	18	11
620	chr1	7500059	7500473	.	+	0len100plus	sparse	UG	18	15	12	27	104	15	60	26	72	17	86	50	22	29	10	14
621	chr1	7528738	7528850	.	+	0len100plus	dense	AA	2	5	5	15	27	3	23	6	16	4	31	30	4	5	5	3
622	chr1	7705134	7705580	.	+	0len100plus	sparse	UG	87	43	66	121	246	60	280	126	373	131	367	212	113	120	33	27
623	chr1	7706243	7706306	.	+	1len60-100	dense	AA	5	1	7	12	31	3	27	16	17	1	11	9	2	1	0	1
624	chr1	7719202	7719261	.	+	2len30-60	sparse	UA	4	2	7	9	31	2	16	13	13	2	21	22	2	3	0	0
625	chr1	7725092	7725217	.	+	0len100plus	medium	AA	5	0	9	11	28	2	10	11	11	2	13	15	6	3	0	0
626	chr1	7731081	7731126	.	+	2len30-60	medium	UA	5	3	10	10	47	3	12	9	21	4	36	57	3	1	1	0
627	chr1	7767624	7767720	.	+	1len60-100	sparse	AA	0	0	1	1	11	0	8	0	2	1	2	3	0	0	0	1
628	chr1	7773598	7773624	.	+	3len30	sparse	UA	0	0	5	1	7	0	5	1	4	0	3	5	1	0	0	0
629	chr1	7776616	7776633	.	+	3len30	medium	UA	0	0	3	0	1	0	1	0	1	0	0	0	0	0	0	0
630	chr1	7780489	7780522	.	+	2len30-60	sparse	UG	0	0	1	1	1	0	1	0	1	0	0	3	0	1	0	0
631	chr1	7780719	7780738	.	+	3len30	medium	UA	0	0	0	0	0	0	0	0	0	0	0	0	1	0	0	0
632	chr1	7780773	7780806	.	+	2len30-60	medium	UA	0	0	0	0	1	0	1	0	0	0	2	1	0	0	0	0
633	chr1	7780921	7780935	.	+	3len30	medium	AA	0	0	1	5	1	0	4	0	3	1	0	1	0	0	4	4
634	chr1	7844369	7844457	.	+	1len60-100	medium	UG	1	0	1	3	5	0	4	1	2	0	1	2	0	0	1	1
635	chr1	7844978	7845013	.	+	2len30-60	dense	AA	0	0	1	0	0	0	0	1	0	0	0	1	0	0	0	0
636	chr1	7932657	7932748	.	-	1len60-100	sparse	UG	1	0	6	9	18	3	15	8	20	5	25	19	8	10	0	2
637	chr1	7971976	7972007	.	+	2len30-60	medium	AA	12	13	59	47	133	8	59	48	78	11	53	143	11	11	9	7
638	chr1	7984910	7984924	.	+	3len30	medium	UA	0	0	0	0	0	0	0	0	0	0	0	0	0	0	0	0
639	chr1	7984987	7985005	.	+	3len30	sparse	AA	0	0	0	0	0	0	3	1	2	0	0	0	0	0	0	0
640	chr1	7985109	7985150	.	+	2len30-60	medium	UA	0	0	0	2	0	0	1	0	0	0	0	0	0	0	1	0
641	chr1	8002272	8002291	.	+	3len30	medium	UA	0	1	1	1	3	0	1	0	0	0	0	0	0	0	0	0
642	chr1	8012136	8012149	.	-	3len30	dense	AA	0	0	1	1	0	0	1	0	1	0	0	3	0	0	0	0
643	chr1	8012254	8012352	.	-	1len60-100	medium	UA	15	5	20	32	72	3	73	40	52	9	62	111	9	6	12	5
644	chr1	8025278	8025435	.	-	0len100plus	medium	UA	7	5	15	10	58	3	23	11	29	6	43	110	5	6	0	0
645	chr1	8354055	8354129	.	-	1len60-100	medium	AA	5	4	10	15	60	3	25	15	16	1	9	25	4	6	2	0
646	chr1	8381081	8381105	.	-	3len30	sparse	UA	12	4	14	32	48	3	26	15	34	7	23	45	8	5	1	0
647	chr1	8381387	8381458	.	-	1len60-100	medium	UG	4	6	20	23	51	2	17	14	19	3	9	28	5	2	0	1
648	chr1	8397556	8397608	.	-	2len30-60	medium	UA	3	2	12	15	27	0	16	5	7	0	8	16	4	4	1	0
649	chr1	8397827	8397841	.	-	3len30	medium	UA	6	2	7	4	10	0	5	2	7	0	1	3	1	1	0	0
650	chr1	8406477	8406514	.	-	2len30-60	medium	UG	5	5	14	19	34	2	18	16	22	4	6	17	3	10	0	3
651	chr1	8419644	8419699	.	-	2len30-60	sparse	UA	2	2	8	19	37	2	15	8	9	3	8	30	0	4	0	0
652	chr1	8419820	8419920	.	-	1len60-100	sparse	UA	5	2	18	13	24	2	15	12	12	4	12	41	1	1	2	0
653	chr1	8448945	8448985	.	-	2len30-60	medium	UG	16	12	17	16	78	3	46	23	42	0	46	90	11	10	2	3
654	chr1	8457149	8457261	.	-	0len100plus	medium	UA	7	5	21	35	86	3	46	22	34	7	48	81	4	7	0	0
655	chr1	8465024	8465105	.	-	1len60-100	sparse	AA	2	2	12	12	28	0	17	16	9	1	12	31	6	4	2	3
656	chr1	8509298	8509367	.	-	1len60-100	sparse	AA	6	4	10	15	31	2	26	9	19	4	25	60	3	2	3	2
657	chr1	8509401	8509456	.	-	2len30-60	dense	UA	6	5	13	20	40	0	33	11	39	6	38	58	4	2	3	3
658	chr1	8523725	8523805	.	-	1len60-100	sparse	AA	4	2	11	10	32	1	17	12	8	3	12	23	4	2	0	0
659	chr1	8538696	8538760	.	-	1len60-100	dense	AA	7	1	9	6	33	0	18	7	6	1	5	26	1	2	2	0
660	chr1	8541131	8541199	.	-	1len60-100	medium	UG	5	2	22	26	63	2	31	17	22	4	30	77	6	6	4	1
661	chr1	8542132	8542161	.	-	3len30	sparse	UG	5	5	17	18	75	3	42	21	40	4	54	109	3	9	4	2
662	chr1	8542451	8542465	.	-	3len30	dense	AA	0	0	5	3	8	0	7	3	3	1	5	13	0	2	0	1
663	chr1	8551190	8551351	.	-	0len100plus	medium	AA	22	8	30	29	75	9	47	22	53	10	46	64	7	8	3	0
664	chr1	8552823	8553523	.	-	0len100plus	sparse	UG	98	69	187	211	782	64	483	315	645	120	920	1641	123	193	64	48
665	chr1	8570841	8570936	.	-	1len60-100	sparse	AA	9	11	36	31	77	6	39	19	34	3	12	45	8	3	1	2
666	chr1	8571937	8572021	.	-	1len60-100	sparse	UA	4	0	12	6	39	1	14	8	4	3	8	14	4	0	0	1
667	chr1	8578306	8578426	.	-	0len100plus	dense	UA	14	5	32	41	70	1	30	25	37	6	30	37	7	14	6	1
668	chr1	8587972	8588056	.	-	1len60-100	medium	UA	9	4	18	10	47	1	28	7	17	2	17	29	0	4	1	0
669	chr1	8601608	8601673	.	-	1len60-100	dense	UG	15	3	25	44	113	11	49	29	57	19	85	143	14	18	9	12
670	chr1	8601733	8601797	.	-	1len60-100	dense	UG	5	3	20	32	54	2	34	19	35	8	57	120	3	8	8	3
671	chr1	8601858	8601874	.	-	3len30	sparse	UA	0	1	6	2	9	0	3	4	4	1	9	27	1	3	0	1
672	chr1	8615777	8615806	.	-	3len30	medium	UG	12	1	22	27	54	1	32	21	31	5	39	70	7	3	2	2
673	chr1	8630717	8630761	.	-	2len30-60	dense	UA	18	7	23	19	83	6	43	29	44	6	53	57	5	16	11	4
674	chr1	8633424	8633479	.	-	2len30-60	dense	UG	10	4	20	14	54	6	14	13	28	7	59	89	5	4	4	4
675	chr1	8660651	8660717	.	-	1len60-100	dense	AA	9	5	19	13	42	1	27	11	19	2	28	50	2	6	1	0
676	chr1	8674722	8674801	.	-	1len60-100	medium	AA	12	4	26	18	83	4	30	15	41	6	87	165	6	10	3	3
677	chr1	8675719	8675786	.	-	1len60-100	dense	UA	3	3	15	21	36	6	12	14	26	4	37	56	5	9	3	4
678	chr1	8680755	8680883	.	-	0len100plus	medium	AA	8	11	43	38	104	11	39	20	39	13	35	68	11	13	4	2
679	chr1	8684831	8684893	.	-	1len60-100	dense	AA	12	8	42	46	96	6	68	33	77	9	89	149	12	19	11	6
680	chr1	8688024	8688188	.	-	0len100plus	sparse	UA	8	5	11	15	56	5	43	27	34	5	58	152	7	8	0	1
681	chr1	8688696	8688746	.	-	2len30-60	sparse	AA	5	2	12	22	60	2	36	20	32	4	38	75	6	8	4	3
682	chr1	8696189	8696265	.	-	1len60-100	medium	UA	3	4	6	10	33	2	13	8	19	2	7	30	0	1	1	1
683	chr1	8701285	8701372	.	-	1len60-100	dense	UG	49	21	77	154	243	44	181	99	201	58	241	237	39	46	33	32
684	chr1	8701406	8701483	.	-	1len60-100	dense	AA	7	5	25	31	62	5	39	25	38	14	41	79	10	9	5	5
685	chr1	8727985	8728011	.	-	3len30	medium	UG	9	2	17	18	43	2	45	26	37	6	27	59	2	13	0	0
686	chr1	8739606	8739690	.	-	1len60-100	medium	AA	4	2	14	9	39	4	20	10	22	1	7	23	1	4	2	0
687	chr1	8741218	8741295	.	-	1len60-100	sparse	UG	11	9	36	34	116	10	48	31	34	5	29	56	10	12	5	3
688	chr1	8744383	8744501	.	-	0len100plus	dense	AA	6	5	21	21	38	2	18	9	12	4	13	25	3	4	0	1
689	chr1	8748258	8748302	.	-	2len30-60	medium	AA	6	4	11	10	33	2	27	16	32	8	86	137	9	11	0	0
690	chr1	8748356	8748375	.	-	3len30	medium	UA	10	8	8	15	37	5	32	18	44	14	65	73	12	20	0	2
691	chr1	8748416	8748519	.	-	0len100plus	dense	AA	36	18	60	61	169	13	109	50	142	26	311	477	38	57	4	5
692	chr1	8755309	8755329	.	-	3len30	medium	UA	4	9	16	18	45	1	19	21	17	7	18	31	4	6	3	2
693	chr1	8757170	8757193	.	-	3len30	medium	UA	0	4	7	15	26	1	10	6	10	4	11	21	2	4	3	1
694	chr1	8757681	8757771	.	-	1len60-100	medium	UA	10	7	31	22	51	2	44	21	35	2	99	193	5	9	3	1
695	chr1	8757873	8757932	.	-	2len30-60	medium	UG	5	9	33	35	105	4	42	28	59	7	85	142	6	14	9	11
696	chr1	8759836	8759878	.	-	2len30-60	dense	UG	23	17	67	96	265	10	114	57	108	15	280	333	29	30	24	18
697	chr1	8760347	8760392	.	-	2len30-60	sparse	AA	5	8	13	19	41	2	20	6	26	2	19	58	1	3	1	3
698	chr1	8764440	8764480	.	-	2len30-60	dense	AA	13	9	32	33	79	6	47	25	34	9	41	47	8	11	2	1
699	chr1	8765022	8765096	.	-	1len60-100	sparse	UA	3	3	15	13	34	0	25	16	21	4	26	77	0	3	2	0
700	chr1	8774098	8774202	.	-	0len100plus	medium	AA	54	18	55	89	219	17	119	75	159	31	189	250	35	31	10	14
701	chr1	8776139	8776187	.	-	2len30-60	sparse	AA	21	7	25	38	65	6	39	15	26	11	36	57	12	6	2	3
702	chr1	8778067	8778150	.	-	1len60-100	sparse	UA	10	14	21	45	119	2	65	33	73	8	123	214	12	19	0	1
703	chr1	8785340	8785449	.	-	0len100plus	medium	AA	50	34	113	160	406	18	176	116	240	35	382	647	38	64	36	21
704	chr1	8785968	8786052	.	-	1len60-100	sparse	UA	7	6	4	15	29	4	20	14	18	6	56	87	9	4	4	2
705	chr1	8792232	8792265	.	-	2len30-60	medium	UA	0	0	1	1	8	1	2	0	2	2	1	2	1	0	0	0
706	chr1	8811171	8811253	.	-	1len60-100	dense	UA	21	15	58	41	137	7	106	59	106	23	154	221	19	22	11	3
707	chr1	8812950	8813119	.	-	0len100plus	medium	AA	19	13	97	95	213	13	126	81	126	22	204	399	28	38	11	3
708	chr1	8816799	8816815	.	-	3len30	medium	AA	10	6	27	30	49	4	27	14	30	6	24	27	4	10	3	1
709	chr1	8861085	8861104	.	-	3len30	medium	UA	2	0	1	1	5	0	0	1	0	1	0	2	0	0	2	1
710	chr1	8863280	8863308	.	-	3len30	sparse	UA	1	0	3	1	2	0	2	0	1	2	0	5	2	0	0	1
711	chr1	8864055	8864064	.	-	3len30	dense	AA	0	0	0	0	0	0	0	0	1	0	1	0	0	0	0	1
712	chr1	8865376	8865383	.	-	3len30	dense	AA	7	4	4	12	13	4	9	3	5	3	3	2	1	0	3	2
713	chr1	8865416	8865422	.	-	3len30	dense	UG	0	0	1	1	1	0	3	0	1	0	1	0	0	0	0	0
714	chr1	8866314	8866330	.	-	3len30	sparse	AA	2	2	2	2	0	1	2	2	1	1	2	1	0	0	2	0
715	chr1	8867183	8867209	.	-	3len30	sparse	UA	1	0	4	1	1	0	3	1	2	0	0	2	1	1	1	0
716	chr1	8870988	8871069	.	-	1len60-100	sparse	UA	29	9	48	53	161	10	135	59	82	17	104	252	16	31	5	2
717	chr1	8871390	8871462	.	-	1len60-100	medium	UA	6	6	33	21	68	3	37	19	41	4	30	110	6	7	3	1
718	chr1	8873406	8873465	.	-	2len30-60	medium	UA	16	7	32	26	122	6	58	32	42	9	23	55	5	7	2	0
719	chr1	8874972	8874991	.	-	3len30	sparse	AA	2	1	2	3	8	0	3	2	3	0	1	0	0	0	1	1
720	chr1	8878677	8878683	.	-	3len30	dense	UG	1	0	1	0	3	0	1	1	0	0	1	1	1	1	0	0
721	chr1	9101543	9101564	.	-	3len30	medium	UA	9	5	1	0	2	0	1	0	4	1	1	1	0	0	3	0
722	chr1	9105033	9105100	.	-	1len60-100	dense	UG	7	4	4	8	28	3	20	9	17	3	16	38	4	5	0	2
723	chr1	9113953	9114031	.	-	1len60-100	dense	UG	17	3	9	28	63	6	40	14	49	14	46	41	7	14	14	18
724	chr1	9151099	9151113	.	-	3len30	sparse	UA	3	1	3	4	2	0	4	1	3	1	1	1	0	1	0	0
725	chr1	9154394	9154405	.	-	3len30	medium	UG	1	1	1	1	7	0	3	2	3	0	1	2	0	0	0	0
726	chr1	9155407	9155449	.	-	2len30-60	sparse	UA	0	0	2	2	4	0	5	2	1	1	0	1	0	0	0	0
727	chr1	9155642	9155655	.	-	3len30	sparse	AA	0	0	0	0	0	0	0	0	0	0	0	0	0	0	0	0
728	chr1	9161846	9161876	.	-	3len30	sparse	UG	1	0	3	4	6	1	4	4	3	0	1	5	0	1	0	0
729	chr1	9163912	9163943	.	-	2len30-60	dense	AA	0	1	0	1	0	0	3	3	1	0	0	1	0	1	0	0
730	chr1	9166464	9166481	.	-	3len30	dense	UA	4	2	5	1	15	0	8	8	6	2	2	3	1	2	0	0
731	chr1	9168922	9168952	.	-	3len30	sparse	UA	3	0	2	2	20	0	6	2	1	1	4	1	2	5	0	0
732	chr1	9171475	9171489	.	-	3len30	sparse	UG	3	5	5	9	19	0	9	15	6	1	4	5	1	4	1	0
733	chr1	9171721	9171722	.	-	3len30	dense	AA	0	3	3	1	6	0	1	1	1	0	3	1	0	0	2	0
734	chr1	9172221	9172256	.	-	2len30-60	medium	UA	1	1	0	0	9	1	2	3	1	1	1	4	1	0	0	0
735	chr1	9173002	9173005	.	-	3len30	dense	AA	0	0	2	1	1	0	0	1	0	0	0	1	0	0	0	0
736	chr1	9173074	9173080	.	-	3len30	dense	AA	1	0	0	2	6	0	3	0	2	0	1	3	0	3	0	0
737	chr1	9181981	9181998	.	-	3len30	medium	UA	0	1	1	4	2	0	2	0	2	0	0	2	1	1	0	0
738	chr1	9184841	9184962	.	+	0len100plus	dense	AA	36	21	60	56	153	20	74	62	101	25	115	223	19	29	10	6
739	chr1	9242975	9242981	.	+	3len30	medium	UG	0	0	0	0	2	0	2	1	2	0	1	0	0	0	0	0
740	chr1	9247378	9247429	.	+	2len30-60	sparse	UA	1	0	8	4	17	4	13	6	6	3	3	3	5	2	0	1
741	chr1	9252144	9252145	.	+	3len30	dense	AA	0	0	0	0	1	0	2	0	0	0	0	1	1	0	0	0
742	chr1	9253986	9254005	.	+	3len30	medium	UA	1	1	2	3	11	0	9	1	1	0	3	1	0	1	0	0
743	chr1	9256942	9256993	.	+	2len30-60	sparse	UA	2	1	1	0	2	0	3	3	2	1	0	4	1	1	0	0
744	chr1	9261961	9261969	.	+	3len30	sparse	UG	2	2	2	5	7	3	4	4	4	1	0	0	1	0	0	0
745	chr1	9265301	9265307	.	+	3len30	dense	AA	0	0	0	0	1	0	0	0	1	0	0	2	0	0	0	0
746	chr1	9270291	9270293	.	+	3len30	dense	AA	0	0	0	0	1	0	0	0	0	0	0	0	0	0	0	0
747	chr1	9270336	9270343	.	+	3len30	medium	AA	0	0	0	0	0	0	0	0	1	0	0	0	0	0	0	0
748	chr1	9270811	9270844	.	+	2len30-60	sparse	UA	0	0	0	0	0	0	0	0	0	0	0	0	0	0	0	0
749	chr1	9293819	9294380	.	+	0len100plus	sparse	UG	50	31	83	165	535	52	310	195	403	56	526	628	63	86	54	36
750	chr1	9295189	9295267	.	+	1len60-100	dense	UG	23	7	20	44	76	13	52	31	53	14	70	64	7	18	20	9
751	chr1	9298422	9298475	.	+	2len30-60	dense	AA	2	5	20	28	61	2	41	30	49	7	41	45	6	13	8	4
752	chr1	9356796	9357034	.	+	0len100plus	sparse	UA	24	9	22	55	98	12	122	64	120	35	118	72	46	43	44	30
753	chr1	9357235	9357379	.	+	0len100plus	sparse	AA	14	10	9	25	58	6	37	31	47	15	57	41	11	18	21	15
754	chr1	9556660	9556734	.	+	1len60-100	medium	UG	10	13	38	49	151	12	88	45	84	16	130	175	26	20	20	28
755	chr1	9604128	9604234	.	+	0len100plus	dense	UA	21	7	45	40	110	5	57	40	47	10	40	102	6	8	10	4
756	chr1	9604363	9604421	.	+	2len30-60	medium	UG	0	1	12	8	8	0	6	6	9	0	6	9	2	4	3	5
757	chr1	9604797	9604845	.	+	2len30-60	sparse	UA	2	3	4	7	21	1	17	5	12	5	15	31	1	2	2	2
758	chr1	9604899	9604919	.	+	3len30	dense	UG	0	0	1	1	2	0	1	1	0	0	2	2	0	0	0	0
759	chr1	9614606	9614623	.	+	3len30	medium	UG	6	0	5	8	40	0	15	7	5	0	1	15	3	4	0	3
760	chr1	9619166	9619188	.	+	3len30	dense	AA	4	3	3	2	20	1	3	0	7	0	1	6	0	1	1	1
761	chr1	9687710	9687827	.	+	0len100plus	dense	UA	0	1	9	3	16	0	10	5	8	1	8	21	0	1	1	0
762	chr1	9728646	9728702	.	+	2len30-60	sparse	UG	0	0	0	0	1	0	1	0	0	0	0	0	0	1	0	0
763	chr1	9729056	9729122	.	-	1len60-100	sparse	UG	0	0	1	0	0	0	2	1	0	0	0	0	0	1	0	0
764	chr1	9729196	9729255	.	-	2len30-60	sparse	UA	1	0	1	0	2	1	1	2	0	0	0	0	0	1	0	1
765	chr1	9729946	9729988	.	-	2len30-60	medium	UA	0	0	1	0	2	0	0	1	0	0	0	1	0	0	0	0
766	chr1	9730027	9730074	.	-	2len30-60	medium	UA	0	0	2	2	5	0	3	1	3	0	2	8	1	0	0	0
767	chr1	9730327	9730404	.	-	1len60-100	sparse	UG	0	0	2	4	5	0	9	2	2	1	0	3	0	2	2	1
768	chr1	9730885	9730915	.	-	3len30	sparse	UA	4	1	10	19	44	3	23	13	15	0	10	10	2	2	2	0
769	chr1	9731350	9731358	.	-	3len30	dense	UG	0	0	0	0	0	0	0	0	0	0	0	0	0	0	0	0
770	chr1	9735943	9735953	.	-	3len30	medium	AA	1	0	0	0	0	0	1	0	0	0	0	1	0	0	0	0
771	chr1	9738258	9738312	.	-	2len30-60	dense	UA	6	5	10	10	43	3	22	18	17	4	8	28	6	3	2	1
772	chr1	9741158	9741207	.	-	2len30-60	sparse	UA	1	0	1	2	0	0	0	1	1	0	0	0	0	0	0	0
773	chr1	9744450	9744461	.	-	3len30	medium	UA	0	0	0	1	0	0	0	0	0	0	0	1	0	0	1	0
774	chr1	9751643	9751653	.	-	3len30	dense	UA	3	0	0	1	2	0	1	0	0	0	1	2	0	0	0	0
775	chr1	9755504	9755593	.	-	1len60-100	sparse	AA	1	0	10	2	19	1	14	6	12	2	6	24	2	5	2	3
776	chr1	9766165	9766171	.	-	3len30	dense	AA	0	0	2	0	0	0	0	1	0	0	0	0	0	0	0	0
777	chr1	9776536	9776594	.	-	2len30-60	medium	UA	5	2	9	14	35	2	17	9	16	3	15	18	7	4	3	2
778	chr1	9778222	9778338	.	-	0len100plus	dense	UG	5	2	14	22	49	5	34	14	21	5	34	51	4	2	5	5
779	chr1	9796967	9796988	.	-	3len30	medium	UA	0	0	3	1	8	1	2	0	3	0	1	5	0	1	0	0
780	chr1	9809347	9809402	.	-	2len30-60	sparse	UA	2	0	1	6	14	2	15	4	10	1	18	18	2	2	1	0
781	chr1	9811148	9811160	.	-	3len30	medium	AA	0	0	5	1	5	0	7	2	0	0	1	4	1	1	0	0
782	chr1	9820651	9820722	.	-	1len60-100	medium	UG	7	7	43	56	140	13	51	42	70	3	95	107	12	16	12	9
783	chr1	9820774	9820792	.	-	3len30	medium	UA	1	1	1	0	1	0	2	1	0	0	1	2	0	0	0	0
784	chr1	9821895	9821961	.	-	1len60-100	medium	UA	0	0	3	6	13	0	4	4	8	1	9	21	2	0	1	0
785	chr1	9850041	9850100	.	-	2len30-60	medium	UA	3	0	7	4	13	2	5	6	8	1	8	10	2	1	1	2
786	chr1	9850212	9850221	.	-	3len30	dense	AA	0	0	0	1	0	0	0	0	0	1	0	1	0	0	0	0
787	chr1	9850289	9850339	.	-	2len30-60	sparse	UA	1	1	3	3	7	0	6	6	4	1	7	14	2	4	1	0
788	chr1	9850498	9850536	.	-	2len30-60	medium	UA	0	1	0	1	1	1	0	1	2	0	6	3	1	2	0	0
789	chr1	9876778	9876891	.	-	0len100plus	dense	UG	3	2	9	11	25	6	17	12	21	7	18	46	3	4	1	2
790	chr1	9902678	9902699	.	-	3len30	medium	UA	5	0	6	9	17	0	10	7	9	0	13	21	1	2	0	0
791	chr1	9904644	9904669	.	-	3len30	sparse	UA	1	0	8	4	14	4	13	2	6	0	7	9	1	0	0	0
792	chr1	9904773	9904857	.	-	1len60-100	medium	AA	8	11	20	42	85	2	29	26	46	7	46	100	8	8	3	9
793	chr1	9905880	9905901	.	-	3len30	dense	AA	6	1	4	5	12	0	3	2	3	1	8	11	1	1	0	0
794	chr1	9928396	9928513	.	-	0len100plus	medium	AA	0	0	0	0	3	3	4	4	0	0	6	17	0	1	1	0
795	chr1	9930050	9930099	.	-	2len30-60	sparse	UA	2	0	1	1	7	0	7	2	5	1	18	53	1	4	2	0
796	chr1	9930139	9930152	.	-	3len30	dense	UA	0	0	1	0	4	0	0	1	1	0	1	18	0	0	0	0
797	chr1	9930197	9930251	.	-	2len30-60	dense	UA	2	1	6	7	27	4	21	8	20	6	46	98	5	11	5	3
798	chr1	9946714	9946730	.	+	3len30	medium	UA	0	0	3	0	5	0	5	2	1	0	1	1	0	0	0	0
799	chr1	9946769	9946778	.	+	3len30	dense	UA	4	0	7	4	15	0	3	2	5	2	0	3	2	0	0	0
800	chr1	9947040	9947048	.	+	3len30	sparse	UA	0	2	1	1	0	0	1	0	2	0	0	1	0	0	0	0
801	chr1	9947973	9947980	.	+	3len30	medium	AA	0	0	2	0	2	0	0	0	0	0	1	0	0	0	0	0
802	chr1	9948041	9948086	.	+	2len30-60	sparse	UG	6	0	5	13	28	3	8	4	15	4	11	21	5	7	4	1
803	chr1	9970296	9970325	.	+	3len30	sparse	UA	3	1	1	3	4	2	2	5	2	0	2	3	3	2	1	0
804	chr1	9982453	9982510	.	+	2len30-60	sparse	AA	0	0	0	1	0	0	0	0	0	0	1	0	0	0	0	0
805	chr1	9984646	9984721	.	+	1len60-100	sparse	UG	2	0	0	1	2	0	5	0	1	2	3	3	0	1	0	0
806	chr1	10033977	10034129	.	+	0len100plus	medium	AA	17	10	40	56	99	10	71	34	67	20	125	197	13	19	6	6
807	chr1	10051310	10051391	.	+	1len60-100	medium	UA	5	3	13	15	43	2	13	8	29	4	27	79	6	7	3	0
808	chr1	10090752	10090831	.	+	1len60-100	dense	UG	3	3	9	19	17	2	12	5	16	2	15	34	1	6	2	2
809	chr1	10101939	10102004	.	+	1len60-100	dense	UA	3	4	26	33	62	4	19	17	27	1	33	46	3	4	7	3
810	chr1	10108025	10108102	.	+	1len60-100	sparse	AA	2	0	2	5	8	0	7	4	4	0	7	21	1	3	0	0
811	chr1	10108145	10108176	.	+	2len30-60	dense	UG	61	18	58	67	158	38	169	59	144	35	146	122	51	64	52	43
812	chr1	10108405	10108421	.	+	3len30	medium	AA	2	0	2	4	19	2	8	4	5	1	5	31	0	0	0	0
813	chr1	10110333	10110438	.	+	0len100plus	dense	AA	10	10	25	29	85	2	41	35	46	10	62	140	8	9	1	1
814	chr1	10115971	10116027	.	+	2len30-60	medium	UA	2	2	8	9	19	2	16	3	14	1	12	24	0	5	0	3
815	chr1	10135125	10135169	.	+	2len30-60	medium	UA	3	1	5	6	27	0	26	13	8	2	23	34	3	2	9	2
816	chr1	10155082	10155126	.	+	2len30-60	dense	UG	1	1	6	5	9	1	8	6	4	0	12	24	2	1	2	1
817	chr1	10172103	10172179	.	+	1len60-100	medium	UG	2	3	11	11	16	2	16	8	12	5	9	24	4	5	2	0
818	chr1	10180290	10180369	.	+	1len60-100	sparse	AA	0	0	0	3	1	0	1	0	0	0	0	6	0	0	0	0
819	chr1	10180879	10180966	.	+	1len60-100	sparse	UG	11	5	12	7	37	4	20	25	35	5	24	35	5	7	2	0
820	chr1	10212129	10212186	.	+	2len30-60	medium	UA	2	2	4	6	35	1	16	6	13	2	12	32	0	2	0	0
821	chr1	10232515	10232588	.	+	1len60-100	medium	AA	6	1	8	14	27	3	16	3	6	2	10	20	1	4	0	0
822	chr1	10258259	10258356	.	+	1len60-100	dense	UA	17	6	27	56	133	9	62	42	85	8	123	158	9	20	16	14
823	chr1	10267424	10267482	.	+	2len30-60	medium	UG	1	1	1	2	1	0	3	1	2	1	2	0	2	0	3	0
824	chr1	10273492	10273642	.	+	0len100plus	medium	AA	19	11	34	47	164	8	79	56	86	13	143	288	19	28	8	2
825	chr1	10305301	10305402	.	+	0len100plus	medium	AA	0	0	2	1	2	0	4	0	1	0	1	5	1	0	0	0
826	chr1	10307153	10307273	.	+	0len100plus	sparse	AA	1	0	0	0	0	0	0	1	0	0	1	1	0	0	1	0
827	chr1	10308337	10308450	.	+	0len100plus	medium	AA	0	0	1	1	3	0	2	0	1	0	0	0	0	0	0	0
828	chr1	10343311	10343427	.	+	0len100plus	sparse	AA	2	0	2	3	8	0	3	7	4	1	2	11	1	1	0	0
829	chr1	10347599	10347656	.	+	2len30-60	dense	AA	3	3	10	12	28	2	18	8	23	2	27	33	2	3	0	1
830	chr1	10360820	10360904	.	+	1len60-100	sparse	AA	1	4	12	16	39	0	27	13	21	4	7	24	1	2	1	2
831	chr1	10376651	10376683	.	+	2len30-60	medium	UA	0	0	2	1	3	0	4	3	5	0	4	7	0	1	2	0
832	chr1	10376783	10376830	.	+	2len30-60	medium	UA	7	1	4	17	18	3	19	5	23	8	17	14	4	5	8	0
833	chr1	10380754	10380860	.	+	0len100plus	sparse	AA	0	0	4	0	4	0	1	1	1	0	0	2	0	0	0	0
834	chr1	10381504	10381536	.	+	2len30-60	dense	UA	1	1	1	4	5	0	8	2	2	3	1	0	0	2	0	1
835	chr1	10399835	10399841	.	+	3len30	dense	AA	0	0	1	1	10	0	5	4	2	0	1	1	0	0	1	0
836	chr1	10399897	10399951	.	+	2len30-60	medium	UA	0	0	7	13	18	5	16	10	4	3	6	13	3	1	1	0
837	chr1	10400010	10400082	.	+	1len60-100	sparse	AA	3	0	5	6	19	1	10	9	7	2	4	20	2	3	0	0
838	chr1	10400307	10400314	.	+	3len30	dense	AA	1	0	1	2	1	0	0	1	0	0	1	1	0	0	0	0
839	chr1	10403774	10403813	.	+	2len30-60	medium	UA	1	0	1	1	3	0	2	2	2	0	0	0	0	0	0	0
840	chr1	10404197	10404200	.	+	3len30	dense	UG	0	0	0	0	0	0	0	0	0	0	0	0	0	0	0	1
841	chr1	10408185	10408204	.	+	3len30	medium	UA	1	0	4	3	10	1	4	7	2	0	5	11	0	2	2	0
842	chr1	10408265	10408321	.	+	2len30-60	sparse	UA	1	2	3	4	18	2	10	6	8	1	13	23	1	1	2	0
843	chr1	10408461	10408533	.	+	1len60-100	medium	UA	4	3	12	18	41	3	20	16	26	3	42	57	5	7	1	0
844	chr1	10411489	10411515	.	+	3len30	medium	UA	0	0	0	0	1	0	0	0	0	0	0	0	0	0	0	0
845	chr1	10419910	10419977	.	+	1len60-100	dense	UA	0	1	0	0	2	0	1	1	2	1	2	1	0	0	0	1
846	chr1	10420010	10420105	.	+	1len60-100	sparse	UG	0	0	1	0	2	0	1	0	1	1	0	0	1	2	1	1
847	chr1	10420427	10420459	.	+	2len30-60	medium	UA	0	0	1	0	1	0	0	0	0	0	0	1	0	0	1	0
848	chr1	10435419	10435434	.	+	3len30	dense	UA	1	0	3	3	5	0	1	3	0	0	0	3	1	0	0	0
849	chr1	10436319	10436363	.	+	2len30-60	dense	UG	15	11	23	39	109	9	65	37	47	4	84	103	9	11	12	15
850	chr1	10440944	10440995	.	+	2len30-60	sparse	AA	0	0	5	4	3	0	6	1	2	0	1	0	1	1	0	0
851	chr1	10458163	10458229	.	-	1len60-100	medium	UG	3	2	1	2	4	0	0	1	3	1	2	1	1	2	0	0
852	chr1	10461282	10461292	.	-	3len30	dense	AA	0	1	0	0	2	0	1	0	0	0	0	0	0	1	0	0
853	chr1	10467249	10467290	.	-	2len30-60	sparse	UA	0	0	1	1	3	0	0	1	2	0	1	1	0	0	2	0
854	chr1	10468429	10468440	.	-	3len30	medium	UA	0	1	0	1	3	0	3	0	0	0	0	0	0	0	0	0
855	chr1	10469218	10469267	.	-	2len30-60	sparse	UA	0	0	0	0	0	0	0	0	0	0	0	0	0	0	0	0
856	chr1	10469459	10469497	.	-	2len30-60	dense	UA	0	6	4	2	13	1	5	3	4	1	2	5	1	1	0	0
857	chr1	10476191	10476306	.	+	0len100plus	medium	AA	6	0	14	8	18	1	6	5	4	2	5	12	2	1	0	0
858	chr1	10482887	10482944	.	+	2len30-60	sparse	UA	2	1	4	2	14	0	10	0	4	1	5	14	2	0	0	0
859	chr1	10495746	10495799	.	+	2len30-60	sparse	UG	2	0	5	13	11	0	5	7	3	0	4	6	0	0	0	0
860	chr1	10510573	10510616	.	+	2len30-60	dense	UA	5	3	9	5	16	2	11	13	10	1	16	16	4	2	1	0
861	chr1	10513086	10513199	.	+	0len100plus	dense	UA	6	4	16	19	32	2	17	11	23	5	43	91	2	9	0	2
862	chr1	10514132	10514206	.	+	1len60-100	dense	UG	16	9	39	49	105	2	42	29	58	10	84	160	12	17	11	13
863	chr1	10514307	10514343	.	+	2len30-60	dense	UA	12	6	25	25	126	7	54	48	78	11	123	142	16	17	4	1
864	chr1	10514384	10514416	.	+	2len30-60	dense	UA	0	2	3	4	12	0	5	3	7	1	8	26	1	3	0	0
865	chr1	10518949	10518972	.	+	3len30	medium	UG	3	0	11	8	29	1	17	6	19	2	18	29	0	3	0	0
866	chr1	10535775	10535809	.	+	2len30-60	dense	UG	9	3	15	15	50	4	37	25	36	17	33	26	11	15	5	8
867	chr1	10538132	10538263	.	+	0len100plus	sparse	AA	3	9	14	24	39	1	37	17	29	4	32	52	11	10	3	0
868	chr1	10548568	10548653	.	+	1len60-100	dense	AA	5	2	24	41	58	2	39	22	28	5	26	36	5	3	3	0
869	chr1	10553015	10553080	.	+	1len60-100	medium	UA	1	1	6	10	4	0	5	2	2	0	5	6	1	2	0	0
870	chr1	10555614	10555707	.	+	1len60-100	dense	UG	55	21	52	87	185	33	147	75	149	45	154	134	31	36	40	34
871	chr1	10568206	10568232	.	+	3len30	sparse	AA	2	0	6	7	29	0	13	13	10	2	12	10	0	2	1	2
872	chr1	10570165	10570174	.	+	3len30	dense	AA	3	0	5	2	3	2	3	1	1	0	4	9	3	0	0	0
873	chr1	10570209	10570221	.	+	3len30	medium	UG	1	2	0	5	7	1	2	4	2	0	1	7	0	0	0	1
874	chr1	10571433	10571485	.	+	2len30-60	medium	UA	7	5	17	19	52	2	30	17	27	7	30	34	6	6	5	2
875	chr1	10591634	10591679	.	+	2len30-60	dense	UG	5	2	4	14	47	3	21	18	28	5	28	47	3	5	4	4
876	chr1	10607630	10607702	.	+	1len60-100	sparse	UG	4	1	5	7	21	1	12	7	2	3	2	11	0	1	0	0
877	chr1	10629834	10629882	.	+	2len30-60	medium	UA	1	1	6	5	5	0	4	1	4	0	2	2	1	1	1	0
878	chr1	10777592	10778600	.	-	0len100plus	sparse	UA	124	64	78	172	538	55	277	159	343	78	766	658	140	188	135	81
879	chr1	10787628	10787680	.	-	2len30-60	medium	UG	9	4	10	17	30	7	15	4	17	3	44	50	4	15	7	1
880	chr1	11013838	11013948	.	+	0len100plus	medium	UG	41	30	58	62	134	7	112	50	97	18	42	132	21	23	26	12
881	chr1	11016883	11016895	.	+	3len30	dense	AA	0	3	2	1	3	1	1	3	0	0	0	4	0	0	0	0
882	chr1	11018792	11018809	.	+	3len30	sparse	AA	1	2	8	2	5	0	1	5	1	1	1	13	1	1	2	1
883	chr1	11018843	11018849	.	+	3len30	dense	UG	0	1	0	1	6	0	3	2	0	0	2	0	0	0	0	0
884	chr1	11020461	11020544	.	+	1len60-100	medium	AA	18	12	24	23	63	3	56	18	34	12	24	34	15	13	8	9
885	chr1	11022337	11022355	.	+	3len30	medium	UA	0	0	2	0	2	1	0	0	1	0	2	2	1	0	1	0
886	chr1	11022850	11022904	.	+	2len30-60	sparse	UA	0	0	0	0	1	0	0	1	0	0	0	1	0	0	0	0
887	chr1	11023383	11023722	.	+	0len100plus	sparse	UA	131	103	445	497	1532	67	796	481	981	162	1518	3288	164	246	54	22
888	chr1	11023759	11023860	.	+	0len100plus	dense	UA	9	7	29	29	157	6	109	42	121	39	147	291	17	24	3	0
889	chr1	11023900	11023906	.	+	3len30	dense	UG	0	1	1	2	2	0	2	0	1	1	2	5	0	0	0	0
890	chr1	11023954	11023988	.	+	2len30-60	medium	UG	0	0	2	1	1	0	0	0	2	0	1	3	0	1	0	0
891	chr1	11024652	11024734	.	+	1len60-100	sparse	UA	6	4	33	32	37	3	17	15	20	4	10	37	5	4	3	2
892	chr1	11024826	11024880	.	+	2len30-60	medium	UA	4	2	36	30	84	4	28	19	22	5	13	35	4	6	3	2
893	chr1	11025848	11025968	.	+	0len100plus	medium	AA	5	4	26	32	83	3	53	20	37	7	23	72	8	7	4	2
894	chr1	11033927	11033976	.	-	2len30-60	dense	UG	3	0	3	5	13	2	7	4	12	1	6	18	4	0	5	0
895	chr1	11054689	11054737	.	-	2len30-60	medium	UA	11	6	6	15	39	4	19	13	15	5	3	6	4	6	10	1
896	chr1	11054874	11054881	.	-	3len30	dense	AA	3	1	0	3	3	0	1	0	0	0	0	1	0	0	0	1
897	chr1	11080561	11080679	.	-	0len100plus	dense	UA	160	100	416	602	1289	133	689	338	761	160	930	1223	133	208	125	115
898	chr1	11082325	11082413	.	-	1len60-100	medium	UG	37	24	113	142	453	28	252	144	277	44	328	607	39	57	32	28
899	chr1	11098083	11098095	.	-	3len30	medium	AA	0	1	0	0	4	0	1	0	0	0	0	2	0	0	0	1
900	chr1	11131456	11131472	.	-	3len30	dense	UA	2	0	3	7	16	0	14	2	4	4	0	7	0	0	1	0
901	chr1	11175323	11175351	.	-	3len30	dense	UA	4	1	5	11	32	2	16	7	11	1	9	25	2	3	0	0
902	chr1	11192870	11192935	.	-	1len60-100	medium	AA	4	4	12	9	23	1	17	14	20	2	30	68	4	7	1	1
903	chr1	11197499	11197583	.	-	1len60-100	dense	AA	8	7	27	24	79	5	55	26	46	8	51	107	5	12	5	9
904	chr1	11253879	11253944	.	-	1len60-100	medium	AA	0	0	0	3	0	0	1	0	0	0	0	0	0	0	0	0
905	chr1	11280173	11280278	.	+	0len100plus	dense	AA	9	6	15	33	83	9	45	20	52	5	47	73	7	15	1	1
906	chr1	11281794	11281929	.	+	0len100plus	dense	UA	3	0	11	16	25	2	23	12	11	2	11	28	2	0	0	1
907	chr1	11286532	11286573	.	+	2len30-60	sparse	UA	0	1	0	1	2	0	1	0	0	0	1	2	0	0	2	0
908	chr1	11291639	11291701	.	+	1len60-100	sparse	UG	10	6	12	12	47	4	21	10	21	3	29	69	6	3	2	2
909	chr1	11295051	11295063	.	+	3len30	sparse	AA	1	0	2	1	5	0	2	0	0	0	0	1	0	0	0	0
910	chr1	11373495	11374128	.	+	0len100plus	sparse	UG	78	47	29	75	188	46	183	84	212	69	196	112	102	135	91	64
911	chr1	11374167	11374447	.	+	0len100plus	sparse	UG	16	17	5	25	58	10	46	23	64	17	72	45	19	45	23	20
912	chr1	11482006	11482042	.	+	2len30-60	dense	AA	2	1	3	0	10	0	3	2	4	0	4	13	0	1	0	1
913	chr1	11487043	11487076	.	+	2len30-60	dense	AA	5	1	3	4	9	0	0	1	6	1	4	4	3	0	1	0
914	chr1	11507859	11507915	.	+	2len30-60	sparse	UG	2	1	2	3	12	1	3	0	3	0	4	4	0	0	0	1
915	chr1	11528079	11528093	.	+	3len30	dense	UA	1	1	4	2	10	0	4	1	2	1	0	2	0	1	0	0
916	chr1	11658290	11658311	.	+	3len30	medium	UA	0	1	0	0	2	0	1	1	1	0	1	1	0	0	0	1
917	chr1	11661476	11661503	.	+	3len30	medium	UA	2	1	2	1	9	0	3	3	3	0	3	4	1	0	0	0
918	chr1	11674513	11674540	.	-	3len30	sparse	UA	0	0	1	0	0	0	2	0	1	0	0	3	0	0	0	0
919	chr1	11674622	11674670	.	-	2len30-60	medium	UG	4	3	0	1	2	2	4	0	4	0	1	0	1	0	0	3
920	chr1	11750291	11750317	.	+	3len30	sparse	UA	0	0	0	0	0	0	0	0	0	0	0	0	0	0	0	0
921	chr1	11790899	11790947	.	-	2len30-60	sparse	UG	23	10	45	70	101	13	62	35	73	17	64	55	12	22	19	13
922	chr1	11808209	11808272	.	+	1len60-100	dense	UG	4	0	3	11	15	3	9	5	11	2	29	36	3	3	3	0
923	chr1	11812657	11812734	.	+	1len60-100	dense	UG	3	2	8	9	26	2	21	13	23	4	34	45	2	4	4	1
924	chr1	11834034	11834127	.	+	1len60-100	sparse	UG	18	8	32	33	124	17	110	52	125	34	117	156	20	34	17	7
925	chr1	11908204	11908233	.	+	3len30	sparse	UA	3125	1292	1264	2136	2533	679	1850	656	1604	619	630	817	1080	1051	765	532
926	chr1	11919652	11919723	.	-	1len60-100	dense	AA	0	1	2	1	6	0	3	4	1	0	2	10	1	1	1	1
927	chr1	11919760	11919793	.	-	2len30-60	sparse	UG	0	1	1	2	1	0	1	0	0	0	1	2	1	1	0	0
928	chr1	11919866	11919874	.	-	3len30	dense	UG	0	0	0	1	2	0	5	0	4	0	2	3	0	0	0	0
929	chr1	11919913	11919972	.	-	2len30-60	sparse	UA	0	0	2	0	2	0	1	1	0	0	0	1	0	0	0	0
930	chr1	11920052	11920084	.	-	2len30-60	sparse	AA	1	0	1	0	3	1	2	0	3	1	0	2	0	0	0	0
931	chr1	11920137	11920215	.	-	1len60-100	sparse	UA	1	0	2	0	1	0	5	2	3	0	2	4	0	1	0	0
932	chr1	11942545	11942552	.	+	3len30	medium	UG	1	1	3	0	3	0	2	1	1	0	0	0	0	0	0	0
933	chr1	11960739	11960745	.	+	3len30	dense	AA	0	0	0	0	0	0	0	0	0	0	1	0	0	0	0	0
934	chr1	11963574	11963581	.	+	3len30	dense	UG	1	0	0	0	0	1	0	0	0	0	0	0	0	0	0	0
935	chr1	11988067	11988118	.	+	2len30-60	dense	UA	4	2	5	12	24	1	15	6	17	3	25	43	4	6	2	1
936	chr1	11998818	11998844	.	+	3len30	sparse	UA	0	1	0	0	0	1	1	1	1	1	0	1	0	0	0	1
937	chr1	12011582	12011681	.	+	1len60-100	sparse	UG	0	1	0	4	1	0	1	0	3	0	0	1	0	1	0	1
938	chr1	12012026	12012060	.	+	2len30-60	dense	UA	1	4	3	4	17	3	10	7	8	4	16	14	4	1	5	3
939	chr1	12012235	12012245	.	+	3len30	dense	AA	4	2	3	0	8	3	11	9	10	4	9	13	2	2	1	2
940	chr1	12012306	12012420	.	+	0len100plus	medium	AA	7	7	19	28	66	7	59	25	55	10	109	166	14	17	4	3
941	chr1	12012524	12012588	.	+	1len60-100	sparse	UA	3	1	5	8	18	3	19	7	15	0	22	33	7	2	1	1
942	chr1	12012718	12012846	.	+	0len100plus	sparse	UA	2	5	13	12	23	0	29	15	33	9	60	128	2	4	1	3
943	chr1	12013012	12013047	.	+	2len30-60	dense	UA	0	0	1	1	3	0	10	1	1	0	6	11	2	1	1	0
944	chr1	12013088	12013123	.	+	2len30-60	dense	UA	5	0	4	4	5	2	16	7	14	4	17	12	0	4	1	0
945	chr1	12013219	12013261	.	+	2len30-60	medium	AA	8	4	6	9	31	4	23	7	13	1	7	25	4	1	4	0
946	chr1	12013317	12013352	.	+	2len30-60	sparse	AA	0	1	0	1	0	0	1	1	1	0	1	2	0	0	0	1
947	chr1	12013420	12013462	.	+	2len30-60	sparse	UG	1	0	0	1	2	0	2	1	2	2	2	9	0	0	0	0
948	chr1	12024176	12024239	.	+	1len60-100	dense	AA	18	13	21	29	103	6	50	30	52	7	57	101	14	22	6	4
949	chr1	12237009	12237216	.	+	0len100plus	medium	UG	6	7	16	16	59	2	28	12	33	6	69	137	4	12	3	2
950	chr1	12257959	12257981	.	+	3len30	sparse	AA	1	0	1	0	1	0	1	1	0	0	0	0	0	0	0	0
951	chr1	12272357	12272432	.	+	1len60-100	dense	UG	7	1	12	18	27	0	16	10	29	1	23	39	5	5	1	3
952	chr1	12277217	12277372	.	+	0len100plus	sparse	AA	0	1	0	0	0	0	1	1	0	0	0	2	0	0	0	0
953	chr1	12304624	12304658	.	+	2len30-60	dense	UA	9	6	10	3	8	1	8	7	5	4	0	4	5	2	9	9
954	chr1	12327783	12327826	.	+	2len30-60	medium	UA	0	0	0	0	2	0	3	0	2	1	1	3	1	2	0	0
955	chr1	12334094	12334191	.	+	1len60-100	sparse	UG	1	1	12	18	38	0	19	12	20	3	19	49	3	3	1	0
956	chr1	12509279	12509385	.	+	0len100plus	dense	AA	1	4	3	0	5	0	2	0	0	0	2	4	0	0	0	0
957	chr1	12510300	12510325	.	+	3len30	sparse	AA	0	0	6	0	6	0	2	3	6	0	4	3	1	0	1	1
958	chr1	12510384	12510434	.	+	2len30-60	medium	UA	7	2	2	1	8	3	6	2	15	2	14	19	3	2	1	0
959	chr1	12510511	12510572	.	+	1len60-100	dense	UG	31	21	31	74	129	27	113	55	96	28	124	116	19	16	36	21
960	chr1	12510680	12510762	.	+	1len60-100	medium	UG	6	8	12	8	35	2	28	10	31	7	40	60	4	3	1	1
961	chr1	12568033	12568038	.	-	3len30	medium	UG	1	0	0	0	0	0	0	0	1	0	0	0	0	0	0	0
962	chr1	12568317	12568332	.	-	3len30	medium	UA	1	0	0	1	1	0	2	0	2	0	0	0	0	0	0	0
963	chr1	12569233	12569256	.	-	3len30	dense	UG	0	0	1	1	1	0	2	0	5	1	2	1	3	2	0	0
964	chr1	12582788	12582865	.	-	1len60-100	dense	UA	26	12	12	32	34	19	57	22	64	25	57	25	32	32	25	27
965	chr1	12583102	12583127	.	-	3len30	sparse	UG	16	6	4	17	16	7	14	9	23	12	25	3	17	21	13	9
966	chr1	12583303	12583369	.	-	1len60-100	medium	AA	17	16	8	31	12	15	29	16	59	30	42	12	27	26	22	13
967	chr1	12583722	12583783	.	-	1len60-100	dense	AA	17	4	2	21	21	12	49	17	59	27	51	18	33	36	27	25
968	chr1	12583854	12583934	.	-	1len60-100	sparse	AA	12	10	11	36	43	11	54	31	50	18	54	20	20	21	15	13
969	chr1	12594170	12594201	.	-	2len30-60	sparse	UA	0	1	2	1	2	0	1	0	0	0	0	2	0	0	0	0
970	chr1	12594275	12594293	.	-	3len30	dense	UA	1	2	3	5	11	1	8	5	5	0	2	3	0	2	1	0
971	chr1	12597585	12597600	.	-	3len30	medium	UG	1	0	3	4	1	0	6	1	0	0	2	2	1	0	0	0
972	chr1	12600242	12600250	.	-	3len30	medium	UG	14	0	12	18	27	4	24	9	12	2	5	2	7	5	0	0
973	chr1	12605272	12605317	.	-	2len30-60	sparse	UA	0	0	4	7	8	1	5	4	3	1	1	4	0	0	0	0
974	chr1	12605522	12605547	.	-	3len30	sparse	AA	2	1	3	2	6	0	1	3	0	0	2	2	0	1	2	0
975	chr1	12607153	12607174	.	-	3len30	sparse	AA	4	5	6	7	27	1	13	10	9	2	1	7	0	3	2	0
976	chr1	13604117	13604189	.	+	1len60-100	dense	UG	19	6	13	22	58	12	41	23	36	8	50	58	5	9	4	1
977	chr1	13616802	13616837	.	+	2len30-60	dense	UA	1	0	0	1	1	3	2	0	0	0	0	2	0	0	0	0
978	chr1	13617318	13617360	.	+	2len30-60	medium	UA	3	3	6	10	25	0	24	16	15	2	10	28	4	1	2	3
979	chr1	13617400	13617467	.	+	1len60-100	dense	UA	0	2	3	0	18	3	9	7	6	2	9	22	1	1	0	1
980	chr1	13700767	13700898	.	+	0len100plus	dense	UA	10	11	26	31	76	5	49	34	71	11	45	80	9	16	3	6
981	chr1	13726173	13726224	.	+	2len30-60	sparse	UA	1	0	0	2	4	0	1	2	3	0	5	7	0	0	0	0
982	chr1	13731602	13731627	.	+	3len30	medium	UA	2	0	5	2	10	1	5	5	3	1	4	5	4	1	1	0
983	chr1	13737529	13737603	.	+	1len60-100	medium	AA	3	1	7	13	25	1	21	11	12	6	27	27	1	4	2	0
984	chr1	13741720	13741764	.	+	2len30-60	dense	UG	7	5	8	18	35	6	23	16	29	8	21	25	11	9	7	9
985	chr1	13745929	13745970	.	+	2len30-60	medium	UA	3	0	6	5	20	2	12	3	8	0	10	19	1	3	0	1
986	chr1	13758892	13758924	.	+	2len30-60	dense	UA	2	6	16	9	15	3	7	9	6	1	3	9	1	0	2	2
987	chr1	13759030	13759079	.	+	2len30-60	dense	AA	6	2	10	11	23	4	16	11	11	0	0	7	1	3	0	0
988	chr1	13760431	13760479	.	+	2len30-60	medium	UA	19	11	16	36	70	12	66	40	68	6	33	41	15	19	1	0
989	chr1	13763278	13763347	.	+	1len60-100	sparse	UA	2	2	10	11	32	2	17	8	13	1	14	30	1	2	0	0
990	chr1	13763960	13763996	.	+	2len30-60	dense	AA	0	0	4	3	16	0	3	2	2	0	1	3	1	2	1	0
991	chr1	13769644	13769657	.	+	3len30	medium	AA	1	0	3	4	11	0	0	2	1	0	3	2	0	0	1	1
992	chr1	13772111	13772183	.	+	1len60-100	sparse	UA	13	10	11	22	61	11	40	18	22	6	26	10	9	14	3	3
993	chr1	13772560	13772572	.	+	3len30	medium	AA	0	0	0	0	0	0	0	0	0	0	0	0	0	0	0	0
994	chr1	13773015	13773026	.	+	3len30	dense	AA	0	0	1	0	3	0	1	1	1	0	0	1	0	0	0	0
995	chr1	13779547	13779599	.	+	2len30-60	sparse	UA	0	0	1	4	4	1	2	1	0	3	0	1	0	0	0	0
996	chr1	13779942	13779981	.	+	2len30-60	medium	UA	1	1	1	0	3	0	0	1	0	0	0	2	0	0	0	0
997	chr1	13780148	13780202	.	+	2len30-60	medium	UA	0	0	0	0	2	0	1	0	0	0	0	0	0	0	0	0
998	chr1	13781269	13781297	.	+	3len30	sparse	UA	0	1	1	0	0	0	0	0	1	0	0	0	0	0	0	0
999	chr1	13783975	13784111	.	+	0len100plus	sparse	AA	2	0	12	3	14	3	6	2	4	1	2	1	1	0	2	1
1000	chr1	13786725	13786747	.	+	3len30	sparse	UA	1	3	1	1	4	0	3	1	1	0	2	0	0	2	0	1
1001	chr1	13786865	13786943	.	+	1len60-100	sparse	UG	1	0	1	0	2	0	2	0	0	1	0	3	0	0	0	0
1002	chr1	13807662	13807710	.	+	2len30-60	dense	AA	2	1	8	7	26	1	11	13	16	4	12	23	1	3	2	1
1003	chr1	13823237	13823327	.	+	1len60-100	sparse	UG	10	6	22	22	85	3	26	9	48	11	73	126	9	12	2	2
1004	chr1	14557619	14557669	.	+	2len30-60	dense	UG	78	29	62	150	349	67	317	138	343	63	435	326	86	138	87	47
1005	chr1	14626602	14626638	.	+	2len30-60	medium	UA	3	3	4	14	28	0	26	13	16	5	7	32	3	3	2	0
1006	chr1	14637625	14637726	.	+	0len100plus	dense	AA	9	14	20	25	52	4	51	29	36	5	48	63	16	17	1	2
1007	chr1	14662651	14662732	.	+	1len60-100	medium	UG	18	20	32	48	117	21	94	64	77	23	200	212	32	37	20	28
1008	chr1	14702304	14702389	.	+	1len60-100	dense	UG	7	7	16	26	36	1	35	16	22	5	67	104	2	5	2	4
1009	chr1	14716135	14716198	.	+	1len60-100	dense	UA	23	12	29	44	106	18	113	70	105	20	183	198	29	18	8	3
1010	chr1	14871649	14871729	.	+	1len60-100	dense	UG	8	4	9	12	28	7	15	14	19	5	22	44	5	2	4	0
1011	chr1	14872733	14872885	.	+	0len100plus	medium	UA	10	7	14	38	62	7	54	29	69	17	93	83	24	22	22	14
1012	chr1	14874449	14874530	.	+	1len60-100	dense	UA	4	3	12	8	18	4	17	13	11	5	34	28	5	6	5	2
1013	chr1	14942950	14943050	.	+	1len60-100	dense	UG	25	15	22	76	129	24	103	61	108	33	133	94	23	33	29	22
1014	chr1	14952239	14952299	.	+	2len30-60	dense	UG	5	2	4	7	26	1	14	9	12	4	8	24	0	2	1	0
1015	chr1	15052096	15052169	.	+	1len60-100	medium	UG	13	5	12	28	62	10	28	26	42	6	54	60	10	13	8	7
1016	chr1	15052547	15052669	.	+	0len100plus	medium	UG	5	6	15	29	64	6	37	15	44	7	66	69	5	11	6	4
1017	chr1	15065829	15065971	.	+	0len100plus	dense	UA	33	16	43	60	198	17	151	85	175	48	252	361	36	50	9	4
1018	chr1	15066066	15066144	.	+	1len60-100	sparse	UA	1	3	2	2	14	0	8	5	5	2	11	18	6	4	0	0
1019	chr1	15066310	15066387	.	+	1len60-100	medium	UG	1	4	0	2	11	1	11	4	7	2	5	12	1	1	0	0
1020	chr1	15132532	15132584	.	-	2len30-60	dense	UG	3	0	1	1	7	1	3	1	1	0	5	9	0	1	1	0
1021	chr1	15149268	15149313	.	-	2len30-60	dense	UA	1	0	3	4	5	0	4	1	2	2	2	2	0	2	0	0
1022	chr1	15154370	15154428	.	+	2len30-60	sparse	UG	10	8	25	28	61	4	24	10	26	4	35	66	7	6	4	1
1023	chr1	15162907	15162997	.	+	1len60-100	sparse	AA	6	5	8	10	26	4	13	19	9	2	34	51	3	5	0	0
1024	chr1	15167568	15167608	.	+	2len30-60	sparse	AA	1	0	4	4	9	0	0	0	0	1	3	3	0	1	0	0
1025	chr1	15176176	15176228	.	+	2len30-60	medium	AA	0	1	3	3	6	0	1	2	1	0	1	5	0	0	0	0
1026	chr1	15177658	15177776	.	+	0len100plus	medium	AA	9	9	17	22	56	3	23	12	16	6	27	56	3	6	1	1
1027	chr1	15196369	15196426	.	+	2len30-60	medium	UG	6	7	3	14	37	4	20	16	23	2	41	33	8	5	0	1
1028	chr1	15214991	15215027	.	+	2len30-60	medium	UA	0	0	0	1	0	0	0	0	1	0	0	1	0	0	0	0
1029	chr1	15253153	15253225	.	+	1len60-100	dense	UG	1	1	0	0	4	0	3	1	2	4	0	2	1	0	0	1
1030	chr1	15314872	15314918	.	+	2len30-60	sparse	UG	1	2	5	9	13	3	8	4	10	4	6	7	2	6	3	1
1031	chr1	15321736	15321849	.	+	0len100plus	medium	UG	2	3	9	12	56	5	19	14	25	7	33	54	4	3	3	0
1032	chr1	15383962	15384088	.	+	0len100plus	sparse	UG	1	1	5	12	41	8	17	13	21	7	20	35	6	4	3	2
1033	chr1	15428779	15428856	.	+	1len60-100	sparse	AA	0	1	4	1	13	2	7	4	4	0	5	7	1	3	0	0
1034	chr1	15429646	15429660	.	+	3len30	sparse	UG	1	5	11	3	24	3	10	4	15	6	11	12	5	6	2	0
1035	chr1	15429746	15429777	.	+	2len30-60	sparse	UG	1	1	1	0	6	0	4	2	3	4	2	3	0	0	2	0
1036	chr1	15429863	15429988	.	+	0len100plus	medium	UG	15	8	27	23	114	5	52	26	53	9	61	124	12	16	6	2
1037	chr1	15433004	15433085	.	+	1len60-100	dense	AA	1	3	2	6	19	3	16	6	15	1	19	31	3	2	0	0
1038	chr1	15492727	15492740	.	-	3len30	dense	UA	0	0	0	0	0	0	0	0	0	0	0	0	0	0	0	0
1039	chr1	15508077	15508082	.	-	3len30	medium	UG	0	0	1	0	1	0	0	0	0	0	0	0	0	0	0	0
1040	chr1	15508236	15508277	.	-	2len30-60	sparse	UA	1	1	1	2	5	0	3	0	3	0	0	1	0	0	0	0
1041	chr1	15528496	15528515	.	+	3len30	sparse	AA	0	0	2	3	13	0	4	0	4	0	3	3	0	0	0	0
1042	chr1	15531120	15531170	.	+	2len30-60	sparse	UA	4	3	13	13	31	5	21	15	14	1	18	23	6	6	4	0
1043	chr1	15531217	15531241	.	+	3len30	sparse	UG	11	1	8	16	34	4	32	18	31	6	33	30	5	8	0	0
1044	chr1	15541233	15541258	.	+	3len30	sparse	UA	2	0	2	1	4	2	7	1	2	0	0	3	0	2	1	0
1045	chr1	15543246	15543260	.	+	3len30	medium	UG	0	1	1	0	0	0	0	0	0	0	0	1	1	1	0	0
1046	chr1	15567275	15567304	.	+	3len30	sparse	UG	2	6	6	9	20	1	10	9	14	2	11	19	2	3	1	1
1047	chr1	15568017	15568042	.	+	3len30	sparse	AA	0	0	0	0	0	0	0	0	0	0	1	0	0	0	0	0
1048	chr1	15568360	15568365	.	+	3len30	dense	AA	0	0	0	0	0	0	1	0	0	0	0	0	0	0	0	0
1049	chr1	15627560	15627596	.	+	2len30-60	dense	UA	49	24	51	67	247	16	112	52	100	15	119	195	30	32	23	15
1050	chr1	15627655	15627702	.	+	2len30-60	medium	UA	1	0	4	2	10	0	6	1	3	2	12	26	2	2	0	0
1051	chr1	15640131	15640182	.	+	2len30-60	medium	UA	1	1	16	11	27	1	15	6	7	2	7	15	2	5	1	1
1052	chr1	15643822	15643848	.	+	3len30	sparse	UA	1	0	6	11	9	0	0	2	2	0	4	8	2	2	0	0
1053	chr1	15643985	15644028	.	+	2len30-60	medium	AA	3	0	15	17	51	2	25	17	10	4	11	40	4	2	1	0
1054	chr1	15645239	15645273	.	+	2len30-60	sparse	AA	2	2	8	8	22	1	6	1	6	2	6	25	1	2	1	0
1055	chr1	15651171	15651197	.	+	3len30	medium	AA	4	0	8	7	19	2	9	2	3	0	7	7	1	1	2	0
1056	chr1	15659945	15659953	.	+	3len30	dense	UG	0	1	0	0	0	0	0	0	0	0	0	0	0	0	0	0
1057	chr1	15659997	15660001	.	+	3len30	dense	UG	0	0	0	0	0	0	0	0	0	0	0	0	0	0	0	0
1058	chr1	15660289	15660305	.	+	3len30	sparse	AA	0	0	0	0	0	0	0	0	0	0	1	0	0	0	0	0
1059	chr1	15660345	15660388	.	+	2len30-60	medium	UA	0	0	0	0	0	0	0	0	0	0	0	0	0	0	0	0
1060	chr1	15660772	15660778	.	+	3len30	dense	AA	0	0	0	0	0	0	0	0	0	0	0	0	0	0	0	0
1061	chr1	15661947	15662060	.	+	0len100plus	medium	UA	1	0	2	1	6	0	2	2	6	0	3	4	1	1	0	0
1062	chr1	15662210	15662320	.	+	0len100plus	dense	AA	2	0	4	5	7	1	3	1	4	0	5	14	0	0	1	0
1063	chr1	15662720	15662797	.	+	1len60-100	sparse	UA	1	0	0	0	6	2	0	0	2	0	5	9	1	1	0	0
1064	chr1	15663390	15663477	.	+	1len60-100	medium	UA	8	3	25	11	24	4	25	10	27	3	17	43	4	2	3	2
1065	chr1	15663662	15663694	.	+	2len30-60	sparse	AA	0	0	1	3	1	0	2	0	1	0	0	2	0	0	1	1
1066	chr1	15664005	15664037	.	+	2len30-60	medium	AA	0	0	4	2	7	0	7	1	3	0	0	2	1	1	0	0
1067	chr1	15666033	15666055	.	+	3len30	medium	UA	1	1	2	1	6	0	1	1	3	0	0	5	1	0	1	0
1068	chr1	15666216	15666263	.	+	2len30-60	medium	UA	0	1	1	4	6	1	5	1	5	0	0	6	0	0	1	1
1069	chr1	15667229	15667311	.	+	1len60-100	sparse	UA	2	0	0	2	4	0	1	1	0	1	0	1	0	0	0	0
1070	chr1	15667814	15667864	.	+	2len30-60	sparse	UA	0	0	1	2	2	0	1	0	0	0	1	2	0	1	1	0
1071	chr1	15667909	15667960	.	+	2len30-60	sparse	UA	2	0	2	1	0	1	1	1	1	0	0	1	0	0	3	1
1072	chr1	15668099	15668134	.	+	2len30-60	sparse	UG	0	0	1	1	2	0	2	1	1	0	1	1	0	0	0	0
1073	chr1	15668184	15668215	.	+	2len30-60	medium	AA	1	1	3	2	13	0	3	4	5	1	0	6	0	0	0	0
1074	chr1	15668356	15668367	.	+	3len30	dense	AA	1	1	2	3	5	1	2	1	0	1	1	4	0	1	0	0
1075	chr1	15668860	15668922	.	+	1len60-100	medium	AA	0	0	4	1	3	0	2	0	1	1	1	7	0	0	0	0
1076	chr1	15685483	15685512	.	+	3len30	medium	UA	0	1	3	1	11	0	4	1	5	0	1	8	0	0	0	0
1077	chr1	15686050	15686067	.	+	3len30	sparse	UA	1	0	4	0	9	0	7	4	5	1	6	6	2	2	1	0
1078	chr1	15687633	15687648	.	+	3len30	medium	UA	1	1	0	2	6	2	6	5	1	0	2	7	0	0	1	0
1079	chr1	15687699	15687711	.	+	3len30	dense	UA	0	1	3	1	3	0	2	0	0	1	2	3	0	0	0	0
1080	chr1	15690711	15690712	.	+	3len30	dense	AA	0	0	1	1	1	1	0	0	0	0	1	0	0	0	0	0
1081	chr1	15731574	15731591	.	+	3len30	sparse	UG	1	5	6	7	17	1	8	4	5	1	3	3	2	1	0	0
1082	chr1	15734148	15734150	.	+	3len30	dense	AA	0	0	0	0	0	0	0	0	0	0	0	0	0	0	0	0
1083	chr1	15764312	15764366	.	+	2len30-60	medium	UA	2	1	3	0	3	0	2	2	0	0	3	10	0	0	0	1
1084	chr1	15766274	15766309	.	+	2len30-60	dense	UA	1	0	2	6	6	0	2	2	2	0	3	10	1	1	1	0
1085	chr1	15777244	15777249	.	+	3len30	dense	AA	2	0	0	0	0	0	0	0	0	0	0	0	0	0	0	0
1086	chr1	15785794	15785801	.	+	3len30	medium	UG	0	0	0	0	0	0	1	0	0	0	0	0	0	0	0	0
1087	chr1	15808825	15808906	.	-	1len60-100	medium	UG	15	6	27	24	98	7	32	23	38	5	37	83	14	12	12	4
1088	chr1	15808972	15808974	.	-	3len30	dense	UG	0	1	0	0	1	0	0	0	0	0	0	2	0	0	0	0
1089	chr1	15836085	15836163	.	+	1len60-100	medium	UG	4	0	13	12	19	2	12	3	12	3	5	14	9	7	2	2
1090	chr1	15836325	15836368	.	+	2len30-60	medium	UA	57	22	57	72	204	19	61	41	58	10	49	86	20	35	6	2
1091	chr1	15837852	15837940	.	+	1len60-100	sparse	UG	16	9	21	25	40	3	11	5	12	3	8	14	1	4	9	4
1092	chr1	15848971	15849098	.	+	0len100plus	medium	UA	6	2	11	11	19	0	9	3	5	2	4	14	5	0	0	1
1093	chr1	15850107	15850183	.	+	1len60-100	medium	UA	14	6	21	27	41	7	14	11	15	0	11	15	5	4	1	0
1094	chr1	15850698	15850750	.	+	2len30-60	medium	AA	23	20	53	56	140	3	36	22	28	10	24	56	6	16	5	4
1095	chr1	15852572	15852597	.	+	3len30	medium	UA	13	11	20	23	39	2	17	11	14	2	10	14	7	7	2	0
1096	chr1	15855206	15855236	.	+	3len30	medium	UA	4	4	12	13	22	0	6	3	4	3	3	10	1	2	0	0
1097	chr1	15860377	15860477	.	+	1len60-100	dense	UG	86	73	204	338	798	56	335	198	433	93	935	1223	177	209	156	162
1098	chr1	15870534	15870640	.	+	0len100plus	medium	AA	54	20	84	99	342	21	137	82	182	22	312	436	31	93	20	15
1099	chr1	15870803	15870850	.	+	2len30-60	sparse	UG	5	4	15	9	25	4	10	7	10	1	36	70	3	8	1	1
1100	chr1	15873751	15873799	.	+	2len30-60	medium	AA	0	0	2	0	1	0	0	1	0	0	0	0	0	0	1	0
1101	chr1	15873954	15874054	.	+	1len60-100	sparse	UG	0	0	0	1	2	0	0	2	3	0	1	1	1	1	0	0
1102	chr1	15874116	15874252	.	+	0len100plus	sparse	UA	0	1	1	2	11	1	2	2	2	1	4	8	0	1	0	1
1103	chr1	15878494	15878560	.	+	1len60-100	medium	AA	1	0	9	5	22	0	8	3	3	1	4	15	1	3	0	0
1104	chr1	15881438	15881526	.	+	1len60-100	sparse	UA	9	9	31	30	118	3	37	30	47	12	47	80	8	24	1	2
1105	chr1	15898089	15898210	.	+	0len100plus	dense	UG	11	6	79	78	160	6	55	33	57	6	121	278	15	19	19	9
1106	chr1	15909488	15909528	.	+	2len30-60	medium	UG	8	8	9	10	32	1	10	10	7	1	3	3	1	1	1	2
1107	chr1	15916159	15916179	.	+	3len30	sparse	AA	0	1	0	1	0	0	0	2	0	0	0	1	0	0	0	0
1108	chr1	15918959	15919020	.	+	1len60-100	sparse	UA	1	0	0	0	2	0	1	1	1	0	0	0	1	0	0	0
1109	chr1	15919433	15919466	.	+	2len30-60	dense	UA	0	0	0	1	0	0	0	0	0	0	0	5	0	0	0	0
1110	chr1	15924120	15924202	.	+	1len60-100	medium	UG	6	10	21	21	105	3	51	16	55	5	61	146	12	21	2	1
1111	chr1	15924985	15925034	.	+	2len30-60	sparse	AA	2	2	8	1	14	1	7	3	5	0	10	24	2	2	0	1
1112	chr1	15928484	15928491	.	+	3len30	medium	AA	0	0	0	0	2	0	1	1	1	1	0	0	0	0	0	3
1113	chr1	15933865	15933877	.	+	3len30	sparse	AA	0	1	1	0	2	0	0	2	1	0	1	0	0	0	1	0
1114	chr1	15943131	15943221	.	+	1len60-100	sparse	UG	12	9	12	16	56	4	37	9	28	8	24	49	6	16	1	0
1115	chr1	15948543	15948561	.	-	3len30	medium	UA	1	1	4	3	11	3	2	1	3	3	0	2	1	0	1	0
1116	chr1	15960099	15960124	.	-	3len30	medium	UG	2	3	4	9	12	0	6	4	11	0	5	10	1	1	0	0
1117	chr1	15966714	15966724	.	-	3len30	medium	UG	0	0	1	1	1	0	0	0	0	0	0	2	0	0	1	0
1118	chr1	15968326	15968335	.	-	3len30	sparse	AA	2	1	0	4	10	0	1	2	2	0	0	1	0	0	0	1
1119	chr1	15971348	15971591	.	-	0len100plus	sparse	UG	8	2	15	33	26	3	36	10	37	5	59	59	4	13	5	5
1120	chr1	15971941	15971969	.	-	3len30	sparse	UA	0	0	1	1	1	0	1	1	1	1	1	2	0	1	0	0
1121	chr1	16038035	16038059	.	-	3len30	dense	UG	1	1	1	2	2	1	2	0	1	0	3	1	0	0	0	1
1122	chr1	16124601	16124667	.	-	1len60-100	dense	UA	32	17	43	69	165	12	112	54	101	22	97	108	20	22	45	33
1123	chr1	16131111	16131221	.	-	0len100plus	medium	UG	35	24	47	68	165	16	100	58	119	22	147	157	36	40	17	17
1124	chr1	16147778	16147897	.	-	0len100plus	medium	AA	2	1	11	9	48	2	18	11	18	1	23	73	5	5	1	2
1125	chr1	16157820	16158003	.	+	0len100plus	sparse	UG	10	4	8	20	58	12	38	21	54	5	75	49	9	16	13	10
1126	chr1	16159441	16159465	.	+	3len30	sparse	UG	6	3	7	6	17	3	9	9	12	1	6	7	1	1	2	1
1127	chr1	16252550	16252592	.	-	2len30-60	dense	UA	2	0	15	12	38	0	14	8	10	3	13	13	1	2	2	1
1128	chr1	16270301	16270331	.	-	3len30	medium	UA	0	0	1	3	7	0	3	5	1	1	7	10	0	0	0	0
1129	chr1	16270748	16270808	.	-	2len30-60	dense	UA	10	3	20	30	51	4	27	18	39	9	72	90	1	6	5	6
1130	chr1	16284281	16284412	.	-	0len100plus	sparse	AA	3	0	1	13	22	2	4	4	15	1	13	28	1	3	1	0
1131	chr1	16307631	16307697	.	-	1len60-100	medium	UA	0	0	7	2	8	0	6	1	0	1	4	5	0	0	0	1
1132	chr1	16318543	16318591	.	-	2len30-60	medium	UA	7	4	10	7	18	3	4	7	9	1	7	15	3	3	0	0
1133	chr1	16321117	16321162	.	-	2len30-60	sparse	UA	0	0	2	7	5	0	2	1	2	0	7	11	1	0	0	0
1134	chr1	16334784	16334852	.	-	1len60-100	medium	AA	7	3	17	25	87	6	53	26	47	7	57	115	12	12	2	3
1135	chr1	16348143	16348205	.	-	1len60-100	sparse	UA	5	8	13	16	25	2	14	17	18	1	18	33	5	2	1	0
1136	chr1	16350885	16351040	.	-	0len100plus	medium	UA	2	2	30	26	47	4	15	16	23	2	28	65	2	5	1	2
1137	chr1	16351170	16351207	.	-	2len30-60	sparse	UG	0	0	3	2	6	0	9	1	3	1	3	8	0	1	0	0
1138	chr1	16351592	16351602	.	-	3len30	medium	AA	0	0	2	2	3	0	1	3	2	0	1	1	0	0	0	0
1139	chr1	16351650	16351712	.	-	1len60-100	dense	AA	9	9	12	26	52	4	29	13	15	5	8	28	6	3	4	1
1140	chr1	16352421	16352430	.	-	3len30	medium	AA	0	0	1	1	1	0	0	0	0	0	0	0	0	0	0	0
1141	chr1	16371952	16371966	.	+	3len30	medium	UG	0	1	7	1	6	0	3	2	0	0	0	2	0	0	0	0
1142	chr1	16385352	16385426	.	+	1len60-100	sparse	UA	1	1	3	6	4	0	2	5	4	0	3	3	2	2	0	0
1143	chr1	16392745	16392790	.	+	2len30-60	dense	UA	3	1	6	17	42	0	22	12	11	2	18	33	4	7	2	2
1144	chr1	16393260	16393267	.	+	3len30	dense	AA	0	0	0	0	0	0	0	0	0	0	0	0	0	0	0	0
1145	chr1	16395266	16395346	.	+	1len60-100	sparse	UA	1	0	1	2	5	0	0	2	2	0	0	0	0	2	0	0
1146	chr1	16395626	16395696	.	+	1len60-100	medium	UA	0	0	3	2	6	0	3	4	1	1	3	3	2	0	0	1
1147	chr1	16396197	16396214	.	+	3len30	sparse	UA	0	0	0	0	0	0	0	0	0	0	0	0	0	0	0	0
1148	chr1	16397195	16397216	.	+	3len30	medium	UA	0	0	0	1	0	0	2	0	1	0	1	0	0	0	0	1
1149	chr1	16397365	16397448	.	+	1len60-100	sparse	UG	7	1	4	8	13	2	23	8	6	0	7	6	1	4	4	2
1150	chr1	16448195	16448244	.	+	2len30-60	medium	UA	0	1	2	3	8	0	3	5	5	0	2	3	0	3	2	0
1151	chr1	16448716	16448729	.	+	3len30	medium	UA	2	0	3	1	2	0	2	3	3	0	1	2	0	0	0	0
1152	chr1	16449951	16449953	.	+	3len30	dense	AA	1	0	5	4	3	0	2	1	3	0	1	0	0	0	0	0
1153	chr1	16451343	16451378	.	+	2len30-60	sparse	AA	0	0	2	1	10	0	9	2	2	1	3	8	0	0	0	0
1154	chr1	16451508	16451513	.	+	3len30	dense	AA	0	0	2	2	3	0	2	1	0	0	0	0	0	0	0	0
1155	chr1	16451613	16451673	.	+	2len30-60	sparse	UA	1	2	7	9	12	2	9	3	7	1	5	5	4	1	1	0
1156	chr1	16459858	16459862	.	+	3len30	dense	AA	0	0	0	0	0	0	0	0	0	0	0	0	0	0	0	0
1157	chr1	16462764	16462805	.	+	2len30-60	medium	UA	0	0	1	4	8	0	2	2	0	0	0	1	0	0	0	0
1158	chr1	16468553	16468578	.	-	3len30	sparse	UG	3	0	8	6	11	1	3	2	10	0	9	11	3	1	0	1
1159	chr1	16468872	16468910	.	-	2len30-60	medium	AA	3	3	9	9	12	1	7	2	1	1	7	3	0	2	0	0
1160	chr1	16469251	16469263	.	-	3len30	medium	UG	0	0	1	1	2	0	1	0	1	0	0	1	0	0	0	0
1161	chr1	16470368	16470421	.	+	2len30-60	dense	UG	0	1	5	8	21	2	12	5	8	1	16	26	3	2	6	0
1162	chr1	16470732	16470739	.	-	3len30	dense	AA	0	1	0	1	1	0	0	1	0	0	0	0	0	0	0	0
1163	chr1	16471527	16471540	.	-	3len30	dense	UA	0	0	1	0	0	0	1	0	0	0	1	0	0	0	0	0
1164	chr1	16475787	16475810	.	-	3len30	medium	UG	1	2	3	7	11	0	4	2	4	1	2	2	2	1	0	0
1165	chr1	16520630	16520633	.	-	3len30	dense	UG	2	2	3	3	3	1	2	1	2	0	1	0	1	0	4	8
1166	chr1	16535349	16535357	.	-	3len30	dense	UG	0	0	0	2	3	0	1	0	2	0	1	0	0	0	2	1
1167	chr1	16567537	16567616	.	-	1len60-100	dense	UG	0	0	3	15	16	2	9	5	6	3	20	18	2	1	1	3
1168	chr1	16575884	16575890	.	-	3len30	dense	AA	0	0	1	1	3	0	1	3	0	0	1	0	0	1	0	0
1169	chr1	16599482	16599543	.	-	1len60-100	dense	UG	27	8	22	47	75	17	51	32	85	20	92	75	28	32	24	21
1170	chr1	16605498	16605575	.	-	1len60-100	sparse	UG	1	0	2	2	7	0	1	0	0	0	1	1	0	0	1	0
1171	chr1	16608355	16608362	.	-	3len30	dense	AA	0	0	1	0	1	0	0	0	0	0	0	1	0	0	0	0
1172	chr1	16609543	16609593	.	-	2len30-60	medium	AA	1	1	6	8	12	0	1	5	3	1	7	6	2	0	1	1
1173	chr1	16609682	16609722	.	-	2len30-60	medium	UA	0	0	0	0	0	0	0	0	1	0	0	0	0	0	0	0
1174	chr1	16618436	16618462	.	-	3len30	sparse	AA	0	0	0	0	0	0	2	0	0	0	0	0	0	0	0	0
1175	chr1	16618723	16618735	.	-	3len30	medium	UA	0	0	0	0	0	0	0	0	0	0	0	0	0	0	0	0
1176	chr1	16618802	16618834	.	-	2len30-60	dense	UA	0	0	0	4	7	0	6	2	2	1	2	4	1	2	0	0
1177	chr1	16625736	16625764	.	-	3len30	sparse	UG	10	4	12	22	37	6	23	11	10	2	6	2	3	3	1	2
1178	chr1	16628799	16628821	.	-	3len30	medium	UA	3	2	11	11	25	1	18	5	13	1	7	12	1	7	2	0
1179	chr1	16635902	16635915	.	-	3len30	sparse	AA	0	0	3	4	6	0	0	4	1	0	4	4	0	0	0	0
1180	chr1	16636338	16636428	.	-	1len60-100	medium	UA	10	5	20	28	53	4	37	18	32	11	22	31	4	12	5	3
1181	chr1	16638533	16638581	.	-	2len30-60	sparse	UG	9	12	31	37	82	6	50	25	31	10	20	34	9	14	4	3
1182	chr1	16640310	16640383	.	-	1len60-100	sparse	UA	1	1	11	7	26	2	12	4	7	5	3	19	3	1	0	0
1183	chr1	16641427	16641454	.	-	3len30	medium	UA	2	0	2	2	8	0	8	6	5	0	6	2	1	0	1	1
1184	chr1	16643249	16643267	.	-	3len30	sparse	UG	0	1	0	3	2	0	3	1	0	2	0	1	0	0	0	0
1185	chr1	16643699	16643755	.	-	2len30-60	medium	UA	3	3	9	9	14	1	14	3	8	2	4	6	3	5	1	2
1186	chr1	16684453	16684459	.	-	3len30	dense	AA	0	0	0	0	1	0	0	0	0	0	0	0	0	0	0	0
1187	chr1	16685675	16685721	.	-	2len30-60	sparse	UA	0	0	0	0	0	0	0	0	0	0	0	0	0	0	0	0
1188	chr1	16685992	16686009	.	-	3len30	dense	AA	0	0	0	1	0	0	0	0	0	0	0	0	0	0	0	1
1189	chr1	16703505	16703506	.	+	3len30	sparse	UA	1	0	2	7	10	0	9	3	9	1	7	12	2	2	2	0
1190	chr1	16860186	16860208	.	+	3len30	sparse	UA	1	0	1	0	0	0	0	0	0	0	3	1	1	0	0	3
1191	chr1	16872575	16872584	.	+	3len30	medium	UG	10	3	8	8	16	0	11	2	7	3	5	2	2	0	12	7
1192	chr1	16888580	16888601	.	-	3len30	sparse	UA	0	0	0	0	0	0	1	0	0	0	0	0	0	0	0	0
1193	chr1	16889701	16889704	.	+	3len30	dense	UG	1	0	5	2	6	0	2	2	6	2	8	2	0	1	1	3
1194	chr1	16929191	16929262	.	+	1len60-100	dense	AA	13	7	14	22	50	7	30	13	14	6	16	33	4	8	0	2
1195	chr1	16966621	16966671	.	+	2len30-60	dense	UA	6	2	13	7	19	2	12	10	24	7	13	26	4	8	4	0
1196	chr1	16967247	16967297	.	+	2len30-60	sparse	UG	2	0	13	21	56	5	21	12	20	4	15	14	4	5	2	4
1197	chr1	16971149	16971269	.	+	0len100plus	dense	UG	28	15	42	68	140	30	96	52	153	36	147	160	49	39	10	6
1198	chr1	16975858	16976106	.	-	0len100plus	sparse	UG	22	10	11	34	39	2	21	16	31	12	81	151	13	18	0	0
1199	chr1	16976184	16976205	.	-	3len30	medium	UA	3	2	1	5	7	2	1	3	3	5	18	20	8	2	0	0
1200	chr1	16992329	16992341	.	-	3len30	sparse	AA	1	0	0	2	2	1	0	0	2	0	0	0	0	0	0	1
1201	chr1	17000025	17000101	.	-	1len60-100	sparse	UA	12	3	18	26	44	4	34	16	24	3	25	36	4	2	1	3
1202	chr1	17003396	17003404	.	-	3len30	medium	AA	0	0	1	1	1	0	1	0	0	2	2	2	0	1	0	0
1203	chr1	17003562	17003634	.	-	1len60-100	dense	UG	2	3	8	12	35	1	13	6	13	1	17	36	0	2	3	3
1204	chr1	17022696	17022702	.	-	3len30	dense	AA	0	0	0	0	0	0	1	0	0	0	0	0	0	0	0	0
1205	chr1	17026744	17026781	.	-	2len30-60	medium	AA	1	0	7	6	9	0	3	2	2	0	1	4	0	1	0	0
1206	chr1	17026833	17026854	.	-	3len30	sparse	UA	0	0	0	0	1	0	1	1	2	0	1	0	0	0	0	0
1207	chr1	17027799	17027821	.	-	3len30	sparse	AA	0	0	0	1	1	0	0	0	2	0	0	1	0	0	0	0
1208	chr1	17028619	17028623	.	-	3len30	dense	UG	0	0	0	0	1	0	0	0	0	0	0	0	0	0	0	0
1209	chr1	17028670	17028706	.	-	2len30-60	sparse	UA	0	0	0	0	0	0	0	0	0	1	0	0	0	0	0	0
1210	chr1	17040451	17040479	.	-	3len30	sparse	UA	0	1	5	11	17	2	15	10	18	0	9	7	9	3	1	2
1211	chr1	17044983	17045027	.	-	2len30-60	medium	UA	0	0	6	2	2	0	0	0	1	0	0	1	1	0	0	0
1212	chr1	17067250	17067294	.	-	2len30-60	dense	UA	2	2	2	1	9	1	6	1	3	2	3	2	2	0	0	0
1213	chr1	17114252	17114304	.	-	2len30-60	dense	AA	1	0	2	2	9	0	4	1	4	2	10	8	0	3	1	1
1214	chr1	17406848	17406873	.	-	3len30	medium	UA	1	0	1	0	2	0	0	0	1	1	0	1	0	1	0	0
1215	chr1	17407657	17407664	.	-	3len30	dense	AA	0	0	0	0	4	0	2	0	1	0	0	3	0	1	2	0
1216	chr1	17407922	17407952	.	-	3len30	medium	UA	0	0	1	1	10	0	7	6	8	3	5	9	3	1	2	2
1217	chr1	17407988	17408015	.	-	3len30	sparse	UA	1	0	0	3	2	0	6	1	6	2	3	8	0	4	0	1
1218	chr1	17408170	17408198	.	-	3len30	sparse	UA	0	0	0	0	0	0	0	0	0	0	0	0	0	0	0	0
1219	chr1	17408300	17408333	.	-	2len30-60	medium	UA	0	1	1	2	2	1	4	0	1	0	5	5	0	2	3	1
1220	chr1	17408375	17408394	.	-	3len30	sparse	AA	2	3	2	2	12	0	7	4	3	0	4	1	0	1	1	2
1221	chr1	17408508	17408514	.	-	3len30	dense	UG	0	0	0	0	1	0	0	0	0	0	1	0	0	0	0	0
1222	chr1	17408869	17408910	.	-	2len30-60	medium	UA	0	1	3	2	10	0	5	1	3	0	3	5	1	1	1	2
1223	chr1	17409135	17409155	.	-	3len30	sparse	AA	4	0	2	2	1	2	3	0	1	1	0	2	0	0	2	1
1224	chr1	17413604	17413640	.	-	2len30-60	sparse	UA	7	1	3	4	6	1	1	3	4	0	1	0	1	3	0	1
1225	chr1	17413830	17413872	.	-	2len30-60	sparse	AA	8	5	13	8	25	4	9	6	8	6	1	4	3	0	1	2
1226	chr1	17416526	17416596	.	-	1len60-100	sparse	AA	1	1	5	0	5	0	1	3	0	1	0	2	3	0	0	2
1227	chr1	17422730	17422753	.	-	3len30	medium	UA	0	0	2	1	8	1	0	0	1	0	1	2	1	1	1	0
1228	chr1	17422907	17422919	.	-	3len30	sparse	UG	7	2	11	6	17	0	8	3	5	2	2	2	0	3	3	0
1229	chr1	17425224	17425239	.	-	3len30	sparse	UG	8	9	18	28	58	1	24	26	17	7	8	17	4	4	2	1
1230	chr1	17425461	17425470	.	-	3len30	dense	UG	3	1	8	8	21	0	7	3	4	1	2	4	2	0	0	0
1231	chr1	17429892	17429954	.	-	1len60-100	sparse	AA	10	3	22	24	90	4	57	36	31	8	68	125	7	13	3	0
1232	chr1	17430080	17430132	.	-	2len30-60	sparse	UA	2	3	10	8	35	0	25	10	33	6	45	100	4	8	0	0
1233	chr1	17439648	17439662	.	-	3len30	sparse	UA	1	0	0	0	0	0	0	0	0	0	0	0	0	0	1	1
1234	chr1	17540181	17540228	.	+	2len30-60	dense	UA	5	7	12	20	34	4	40	13	28	4	21	37	2	4	0	0
1235	chr1	17545093	17545126	.	+	2len30-60	dense	UA	2	0	4	9	28	3	16	8	9	5	8	17	3	4	1	1
1236	chr1	17563610	17563653	.	+	2len30-60	medium	AA	4	4	9	13	33	3	31	13	25	5	19	35	3	3	3	2
1237	chr1	17675450	17675639	.	+	0len100plus	medium	UG	8	8	7	37	52	12	45	31	81	16	70	24	18	26	14	10
1238	chr1	17697717	17697816	.	+	1len60-100	sparse	UG	6	7	4	1	22	2	13	5	14	4	11	21	2	2	8	5
1239	chr1	18108393	18108434	.	+	2len30-60	medium	UG	8	5	1	6	20	3	11	15	27	4	29	15	5	8	4	3
1240	chr1	18108598	18108755	.	+	0len100plus	medium	UG	16	8	8	17	42	9	36	18	43	12	70	50	17	10	15	5
1241	chr1	18108868	18108939	.	+	1len60-100	medium	UG	5	4	2	4	16	4	13	5	15	3	22	25	0	3	4	2
1242	chr1	18108984	18109014	.	+	3len30	dense	UG	7	1	0	5	15	1	10	3	7	6	6	12	0	0	1	1
1243	chr1	18115478	18115492	.	+	3len30	dense	AA	6	5	3	8	20	1	16	7	12	3	11	26	1	2	0	0
1244	chr1	18128790	18128826	.	+	2len30-60	dense	UG	0	1	2	1	1	1	2	5	1	0	4	7	0	0	0	0
1245	chr1	18132167	18132208	.	+	2len30-60	sparse	UA	1	2	2	6	10	2	4	1	3	1	7	18	0	0	1	0
1246	chr1	18134147	18134172	.	+	3len30	medium	AA	0	0	0	1	2	0	1	1	0	0	2	3	0	1	0	0
1247	chr1	18177358	18177436	.	+	1len60-100	dense	UG	6	1	4	5	19	3	13	7	10	4	21	10	2	3	1	0
1248	chr1	18182646	18182684	.	+	2len30-60	medium	AA	3	0	0	2	11	0	7	4	2	0	10	18	0	0	0	0
1249	chr1	18187907	18187940	.	+	2len30-60	dense	AA	1	0	1	1	1	0	2	0	2	0	0	9	0	0	0	0
1250	chr1	18231887	18231962	.	+	1len60-100	dense	UG	11	6	6	16	45	3	30	15	25	3	48	32	4	9	6	10
1251	chr1	18240598	18240636	.	+	2len30-60	dense	UA	2	2	2	1	12	3	8	2	5	0	9	13	1	0	2	0
1252	chr1	18305416	18305440	.	+	3len30	sparse	UA	3	0	1	1	5	1	3	3	4	1	3	7	0	2	0	0
1253	chr1	18305497	18305639	.	+	0len100plus	medium	UA	6	6	7	8	27	10	19	10	28	3	23	27	6	8	6	5
1254	chr1	18318448	18318496	.	+	2len30-60	dense	UA	2	1	4	2	12	3	12	4	12	4	12	8	3	3	3	1
1255	chr1	18335061	18335076	.	+	3len30	medium	UG	0	0	1	1	7	2	1	4	7	2	12	8	2	1	2	0
1256	chr1	18360368	18360379	.	+	3len30	dense	AA	0	0	0	0	1	0	0	0	0	0	0	0	0	0	0	0
1257	chr1	18372524	18372539	.	+	3len30	dense	UG	1	2	0	1	3	0	2	1	4	1	4	0	0	0	0	1
1258	chr1	18372872	18372902	.	+	3len30	sparse	UA	6	1	0	4	13	2	3	2	8	1	13	9	2	0	0	0
1259	chr1	18375308	18375326	.	+	3len30	medium	AA	2	1	0	0	2	0	2	1	3	0	3	4	1	1	0	0
1260	chr1	18376146	18376180	.	+	2len30-60	dense	AA	0	3	1	2	8	0	2	2	6	0	4	1	0	0	0	0
1261	chr1	18876931	18876965	.	-	2len30-60	dense	AA	6	2	4	3	21	1	13	7	7	3	10	15	2	6	0	2
1262	chr1	18895011	18895065	.	-	2len30-60	sparse	UA	3	4	12	10	39	4	22	11	27	4	41	74	7	3	2	0
1263	chr1	18895109	18895136	.	-	3len30	sparse	UA	0	0	5	1	8	0	7	0	11	0	12	20	1	1	0	0
1264	chr1	18898937	18898956	.	-	3len30	sparse	UG	1	1	4	2	10	1	5	3	3	1	4	16	2	1	0	0
1265	chr1	18904612	18904653	.	-	2len30-60	dense	AA	1	0	2	1	3	0	2	2	3	0	1	0	1	0	0	0
1266	chr1	18905323	18905386	.	-	1len60-100	medium	AA	2	2	5	7	14	1	19	3	13	4	9	8	3	4	0	1
1267	chr1	18906875	18906925	.	-	2len30-60	dense	UA	1	1	3	0	10	1	16	8	8	0	5	15	1	3	0	1
1268	chr1	18912025	18912030	.	-	3len30	dense	AA	0	0	0	0	0	0	0	0	0	0	0	0	0	0	0	0
1269	chr1	18919394	18919407	.	-	3len30	medium	UG	1	1	2	1	4	0	5	0	0	0	0	3	0	0	0	0
1270	chr1	18919524	18919559	.	-	2len30-60	dense	UA	0	0	2	3	7	1	4	7	4	1	3	2	0	1	0	0
1271	chr1	18929009	18929040	.	-	2len30-60	medium	AA	0	1	8	7	20	0	10	7	3	4	4	8	0	1	2	0
1272	chr1	18953890	18953944	.	-	2len30-60	dense	UA	0	0	5	3	5	0	6	1	6	2	5	9	1	0	1	1
1273	chr1	19074626	19074698	.	-	1len60-100	sparse	UG	1	0	3	1	8	0	3	2	1	0	0	3	0	2	1	0
1274	chr1	19090112	19090193	.	-	1len60-100	sparse	AA	20	12	33	43	129	13	121	52	107	26	125	149	21	36	4	3
1275	chr1	19096575	19096627	.	-	2len30-60	medium	UA	4	5	3	3	6	4	5	2	3	2	2	1	0	2	5	2
1276	chr1	19104165	19104190	.	-	3len30	medium	UA	0	1	0	0	3	2	1	0	1	1	0	2	0	0	1	1
1277	chr1	19106630	19106671	.	-	2len30-60	sparse	UG	2	0	1	2	1	0	0	1	0	0	0	0	0	1	0	1
1278	chr1	19113744	19113784	.	-	2len30-60	sparse	UA	0	0	0	0	1	0	0	0	0	0	0	0	0	0	0	0
1279	chr1	19127667	19127725	.	-	2len30-60	medium	UA	0	0	0	0	0	0	0	0	0	0	0	0	0	0	0	0
1280	chr1	19130890	19130975	.	-	1len60-100	dense	AA	3	1	18	8	30	0	19	9	14	0	14	50	0	3	1	1
1281	chr1	19136580	19136658	.	-	1len60-100	dense	AA	4	3	14	9	32	2	15	9	13	2	17	23	0	5	2	3
1282	chr1	19145008	19145087	.	-	1len60-100	sparse	UG	11	4	33	48	155	12	73	52	81	18	116	211	14	24	13	12
1283	chr1	19145506	19145569	.	-	1len60-100	dense	UA	17	5	34	46	84	11	43	24	71	20	89	118	12	15	14	13
1284	chr1	19155763	19155785	.	-	3len30	medium	AA	5	3	11	12	30	2	11	6	13	6	11	15	1	2	3	1
1285	chr1	19157945	19157965	.	-	3len30	sparse	UG	0	0	0	0	1	0	0	0	0	0	0	0	0	0	0	0
1286	chr1	19161614	19161698	.	-	1len60-100	dense	UA	1	0	1	2	0	0	1	0	0	0	1	0	0	0	1	0
1287	chr1	19173503	19173532	.	-	3len30	sparse	UA	1	0	0	2	1	0	0	1	0	0	0	1	0	0	0	0
1288	chr1	19175455	19175562	.	-	0len100plus	medium	UG	4	3	12	16	40	3	37	16	43	9	42	98	9	12	1	1
1289	chr1	19175608	19175630	.	-	3len30	medium	UA	1	1	1	3	9	0	6	4	1	0	3	14	1	1	2	0
1290	chr1	19179763	19179885	.	-	0len100plus	dense	UG	32	13	42	40	114	11	85	33	68	8	61	120	13	11	8	6
1291	chr1	19182573	19182642	.	-	1len60-100	sparse	UA	0	2	6	4	19	0	17	10	14	3	31	74	4	7	0	1
1292	chr1	19193760	19193855	.	-	1len60-100	dense	UA	16	11	37	34	105	12	73	34	73	6	111	175	10	16	17	11
1293	chr1	19195925	19196020	.	-	1len60-100	dense	UG	7	2	22	44	137	6	53	35	82	14	107	127	12	7	17	12
1294	chr1	19197169	19197212	.	-	2len30-60	medium	UA	1	0	0	0	1	0	0	0	0	0	0	0	0	0	0	1
1295	chr1	19197777	19197791	.	-	3len30	medium	UA	2	2	0	0	3	0	1	4	0	0	1	1	0	1	3	0
1296	chr1	19197981	19197991	.	-	3len30	medium	AA	0	0	0	0	0	0	0	0	0	0	0	0	0	0	0	0
1297	chr1	19209482	19209565	.	-	1len60-100	medium	UG	40	14	74	97	227	13	146	86	119	31	126	168	17	22	16	9
1298	chr1	19210926	19210955	.	+	3len30	sparse	UA	0	1	0	0	0	0	0	1	0	0	0	0	1	0	0	0
1299	chr1	19217815	19217849	.	-	2len30-60	medium	AA	1	1	1	0	2	0	3	0	2	0	2	4	2	0	0	0
1300	chr1	19218088	19218198	.	-	0len100plus	medium	AA	1	0	4	11	11	0	9	6	9	0	2	21	0	1	1	1
1301	chr1	19218532	19218624	.	-	1len60-100	medium	UA	0	0	0	1	4	0	2	0	1	0	0	3	0	1	1	0
1302	chr1	19218921	19218966	.	-	2len30-60	sparse	UG	2	0	0	0	2	0	2	0	0	0	1	0	0	0	0	0
1303	chr1	19219002	19219039	.	-	2len30-60	medium	AA	0	0	0	2	2	0	4	3	2	0	1	4	0	0	1	1
1304	chr1	19219166	19219294	.	-	0len100plus	medium	UG	19	10	30	28	97	7	84	31	49	4	51	87	9	15	10	8
1305	chr1	19234035	19234092	.	-	2len30-60	dense	UA	21	11	47	57	154	7	98	54	102	15	97	167	20	29	8	6
1306	chr1	19252248	19252316	.	+	1len60-100	dense	UA	10	4	16	24	77	4	54	18	41	10	21	27	7	11	4	2
1307	chr1	19258118	19258123	.	+	3len30	dense	UG	0	1	1	0	2	0	1	0	0	2	0	0	0	0	0	0
1308	chr1	19258359	19258393	.	+	2len30-60	sparse	UA	1	3	14	21	25	2	23	8	17	1	6	4	3	2	0	0
1309	chr1	19258924	19258931	.	+	3len30	dense	UG	0	0	0	1	0	0	0	0	0	0	0	1	0	0	0	0
1310	chr1	19259139	19259212	.	+	1len60-100	sparse	UA	0	0	0	1	0	0	0	1	0	0	0	1	0	0	0	1
1311	chr1	19259568	19259577	.	+	3len30	medium	UG	0	0	0	0	1	0	0	0	0	0	0	0	0	0	0	0
1312	chr1	19260076	19260106	.	+	3len30	sparse	UA	0	0	0	0	1	0	0	0	0	0	2	0	0	0	0	0
1313	chr1	19269845	19269854	.	-	3len30	dense	AA	0	0	0	0	0	0	0	0	0	0	0	0	0	0	0	0
1314	chr1	19287605	19287630	.	-	3len30	sparse	UG	0	1	1	3	4	0	3	1	0	1	0	0	0	0	1	1
1315	chr1	19304015	19304047	.	-	2len30-60	dense	UA	0	0	0	1	0	0	1	0	0	0	0	0	0	0	1	0
1316	chr1	19304243	19304248	.	-	3len30	dense	AA	0	0	0	0	0	0	0	0	0	0	0	0	0	0	0	0
1317	chr1	19304980	19304985	.	-	3len30	dense	AA	0	0	0	0	0	0	0	0	0	0	0	0	0	0	0	0
1318	chr1	19310222	19310277	.	-	2len30-60	medium	AA	0	4	6	6	25	2	19	8	15	1	16	51	0	1	1	0
1319	chr1	19310964	19311043	.	-	1len60-100	medium	UG	11	6	10	25	61	7	55	25	58	9	53	69	7	13	3	1
1320	chr1	19312909	19312935	.	+	3len30	sparse	UA	3	1	10	1	13	1	7	4	13	3	9	9	1	5	1	0
1321	chr1	19316326	19316396	.	+	1len60-100	dense	UG	3	0	8	15	16	2	18	6	11	3	14	28	4	3	5	4
1322	chr1	19317394	19317448	.	+	2len30-60	dense	UA	1	1	7	4	17	2	13	4	20	4	23	31	2	5	1	0
1323	chr1	19317736	19317764	.	+	3len30	medium	UA	2	1	3	2	4	0	7	0	2	0	0	1	2	1	2	2
1324	chr1	19339076	19339182	.	-	0len100plus	medium	UG	28	8	39	68	150	13	119	51	103	22	97	147	27	25	34	12
1325	chr1	19339215	19339221	.	-	3len30	dense	UG	0	0	0	1	3	0	5	0	0	0	0	0	1	0	0	0
1326	chr1	19339284	19339291	.	-	3len30	medium	UG	0	0	0	1	0	0	0	0	0	0	0	0	0	0	0	0
1327	chr1	19364695	19364821	.	-	0len100plus	sparse	AA	8	5	19	27	63	5	57	18	30	3	38	72	9	6	4	2
1328	chr1	19395450	19395496	.	-	2len30-60	medium	UA	2	5	10	6	25	1	8	9	6	0	7	10	1	5	0	1
1329	chr1	19469739	19469972	.	-	0len100plus	dense	UG	48	31	57	140	289	42	184	110	249	56	336	445	59	63	40	37
1330	chr1	19597978	19598029	.	+	2len30-60	sparse	UA	0	3	7	7	9	0	1	1	2	2	1	3	1	0	0	0
1331	chr1	19600125	19600270	.	+	0len100plus	sparse	AA	3	6	14	23	32	2	29	9	22	1	8	24	1	4	2	0
1332	chr1	19602210	19602227	.	+	3len30	dense	UA	0	1	4	3	7	0	4	3	0	0	2	4	1	1	0	0
1333	chr1	19602272	19602298	.	+	3len30	medium	UA	0	0	8	8	15	0	4	4	4	0	2	5	2	0	0	0
1334	chr1	19602596	19602632	.	+	2len30-60	sparse	AA	2	1	9	11	29	0	10	9	9	1	6	3	1	3	2	0
1335	chr1	19602748	19602752	.	+	3len30	dense	AA	0	0	0	0	1	0	0	0	0	0	1	0	0	0	0	0
1336	chr1	19602908	19602927	.	+	3len30	medium	UA	0	0	1	2	3	0	0	0	1	0	0	0	0	1	0	0
1337	chr1	19603570	19603628	.	+	2len30-60	sparse	UA	1	0	2	7	7	0	5	0	2	1	1	3	0	1	0	0
1338	chr1	19603748	19603817	.	+	1len60-100	medium	AA	8	5	19	22	48	5	31	15	12	4	13	13	4	4	1	0
1339	chr1	19608189	19608196	.	+	3len30	medium	AA	0	0	0	0	0	0	0	0	0	0	0	0	0	0	0	0
1340	chr1	19608560	19608568	.	+	3len30	medium	AA	0	0	0	0	0	0	0	0	1	0	0	0	0	0	0	0
1341	chr1	19623503	19623519	.	+	3len30	medium	UA	1	1	0	0	0	0	0	0	0	0	0	0	0	0	0	1
1342	chr1	19624832	19624839	.	+	3len30	medium	AA	0	0	1	3	2	0	0	1	0	0	0	0	0	0	0	0
1343	chr1	19626536	19626573	.	+	2len30-60	medium	UA	0	0	1	0	0	0	0	0	0	0	2	0	0	0	0	0
1344	chr1	19632250	19632290	.	+	2len30-60	dense	UA	0	1	6	5	9	1	5	2	10	1	10	19	0	1	1	1
1345	chr1	19647851	19648043	.	+	0len100plus	medium	UG	22	11	38	63	166	15	93	40	101	16	164	208	29	30	22	9
1346	chr1	19657390	19657479	.	+	1len60-100	sparse	UA	0	1	4	8	11	4	14	8	3	3	0	4	0	2	1	3
1347	chr1	19671981	19672049	.	+	1len60-100	sparse	UG	6	5	0	10	19	1	14	6	13	4	12	6	2	6	1	3
1348	chr1	19674797	19674845	.	+	2len30-60	dense	UA	1	1	12	3	22	0	12	5	10	1	20	15	1	4	1	0
1349	chr1	19677215	19677242	.	+	3len30	dense	UG	0	1	0	3	1	2	3	1	3	0	2	10	0	0	0	0
1350	chr1	19678825	19678845	.	+	3len30	medium	UG	1	2	2	0	3	0	3	2	4	0	0	0	0	0	0	0
1351	chr1	19679948	19679962	.	+	3len30	medium	UA	0	0	0	0	0	0	0	0	1	0	0	1	0	0	0	0
1352	chr1	19699802	19699823	.	-	3len30	sparse	UG	0	0	1	0	6	0	3	1	11	2	0	4	2	2	0	1
1353	chr1	19766040	19766097	.	-	2len30-60	sparse	UA	5	0	4	9	30	3	22	12	16	2	17	19	7	11	0	0
1354	chr1	19780344	19780361	.	-	3len30	medium	UA	0	2	1	2	3	1	2	1	0	0	0	3	0	0	0	0
1355	chr1	19784571	19784616	.	-	2len30-60	dense	AA	3	1	4	3	13	1	3	5	0	1	0	2	1	1	1	0
1356	chr1	19793343	19793356	.	-	3len30	medium	AA	0	0	1	5	2	0	2	2	1	0	0	3	0	0	0	0
1357	chr1	19793417	19793436	.	-	3len30	sparse	UG	0	1	2	0	0	0	0	0	2	0	1	0	1	1	0	0
1358	chr1	19909418	19909483	.	+	1len60-100	medium	AA	1	0	3	0	4	0	2	2	2	1	0	9	3	0	1	0
1359	chr1	19909568	19909666	.	+	1len60-100	medium	AA	8	2	25	31	80	0	39	23	38	5	51	105	1	8	2	2
1360	chr1	19910145	19910170	.	+	3len30	sparse	AA	2	1	5	5	9	0	5	3	3	0	2	3	2	0	0	0
1361	chr1	19910225	19910308	.	+	1len60-100	sparse	UA	3	2	4	12	20	3	18	12	10	2	22	24	3	3	0	0
1362	chr1	19910456	19910640	.	+	0len100plus	sparse	UA	14	5	31	55	92	6	61	25	40	6	41	50	11	13	12	5
1363	chr1	20363185	20363222	.	-	2len30-60	sparse	AA	0	0	1	0	0	1	0	0	0	0	1	1	0	0	0	1
1364	chr1	20482457	20482461	.	-	3len30	dense	UG	0	0	0	0	0	0	0	0	0	0	0	0	0	0	0	0
1365	chr1	20482635	20482674	.	-	2len30-60	medium	UA	0	0	0	1	1	0	4	0	0	0	1	0	0	2	0	0
1366	chr1	20482798	20482836	.	-	2len30-60	sparse	UG	0	0	0	0	1	0	1	0	0	0	0	0	1	0	0	0
1367	chr1	20482955	20482979	.	-	3len30	medium	UA	0	0	0	0	0	0	0	0	0	0	1	0	0	0	0	0
1368	chr1	20483151	20483208	.	-	2len30-60	medium	UA	0	0	1	0	0	0	1	1	0	1	0	2	0	0	0	0
1369	chr1	20483269	20483307	.	-	2len30-60	sparse	UA	0	0	0	0	0	0	1	0	0	0	0	0	0	0	0	0
1370	chr1	20500316	20500351	.	-	2len30-60	dense	UA	0	0	0	1	2	0	1	0	3	0	3	2	0	0	1	0
1371	chr1	20500404	20500416	.	-	3len30	medium	AA	0	0	0	0	1	0	1	0	0	0	1	0	0	0	1	0
1372	chr1	20500831	20500859	.	-	3len30	sparse	UA	3	1	4	2	9	0	2	1	4	1	2	4	0	1	1	2
1373	chr1	20501275	20501346	.	-	1len60-100	dense	AA	2	3	8	4	13	1	14	5	5	2	3	3	4	4	5	5
1374	chr1	20644190	20644247	.	+	2len30-60	sparse	UA	8	2	14	18	65	3	37	19	48	7	32	31	15	25	4	0
1375	chr1	20644284	20644291	.	+	3len30	medium	AA	2	1	1	3	8	1	5	5	7	3	6	8	2	0	0	0
1376	chr1	20650505	20650513	.	+	3len30	dense	AA	0	0	0	0	0	0	0	0	0	0	0	0	0	0	0	0
1377	chr1	20650588	20650640	.	+	2len30-60	sparse	UA	0	0	0	0	1	0	0	0	1	0	0	0	0	0	0	0
1378	chr1	20650697	20650763	.	+	1len60-100	medium	AA	3	2	6	5	12	2	9	4	11	0	2	4	0	6	0	3
1379	chr1	20650833	20650920	.	+	1len60-100	sparse	UA	0	0	0	0	1	0	0	0	1	0	1	2	1	0	0	0
1380	chr1	20651158	20651233	.	+	1len60-100	medium	UA	0	0	1	3	3	0	4	1	4	0	1	4	2	0	0	2
1381	chr1	20651919	20651926	.	-	3len30	dense	AA	0	0	1	0	0	0	0	0	0	1	0	0	0	0	0	0
1382	chr1	20652159	20652191	.	-	2len30-60	medium	AA	0	0	0	0	0	0	0	1	0	0	0	0	0	0	0	0
1383	chr1	20652492	20652500	.	-	3len30	dense	UA	1	0	1	0	2	0	3	0	1	0	0	2	0	0	0	0
1384	chr1	20652679	20652692	.	-	3len30	sparse	AA	0	0	0	1	1	0	0	0	0	0	0	0	0	0	0	0
1385	chr1	20653205	20653218	.	-	3len30	dense	UA	0	1	0	1	2	0	1	0	0	0	0	1	0	0	0	0
1386	chr1	20653269	20653326	.	-	2len30-60	sparse	UA	1	1	5	5	8	0	3	3	2	0	1	4	0	1	1	0
1387	chr1	20653684	20653691	.	-	3len30	dense	UG	0	0	0	0	0	0	0	0	0	0	0	0	0	0	0	0
1388	chr1	20654106	20654112	.	-	3len30	dense	UG	0	0	2	3	1	0	0	1	1	0	0	0	1	0	0	0
1389	chr1	20654169	20654175	.	-	3len30	medium	UG	1	0	1	1	1	0	2	1	2	0	0	0	0	0	0	0
1390	chr1	20655734	20655745	.	-	3len30	dense	AA	0	1	0	0	0	0	1	0	0	0	0	0	0	0	0	0
1391	chr1	20682092	20682204	.	-	0len100plus	medium	UG	8	7	8	12	38	6	33	9	26	15	37	29	5	6	2	3
1392	chr1	20686470	20686520	.	-	2len30-60	medium	UG	1	0	5	7	17	1	10	5	7	1	30	29	4	1	0	0
1393	chr1	20694992	20695150	.	-	0len100plus	medium	UG	14	4	14	15	33	8	25	16	33	16	58	53	8	10	10	7
1394	chr1	20723921	20723957	.	-	2len30-60	dense	UA	1	0	2	0	2	0	2	2	2	0	3	7	1	0	0	0
1395	chr1	20742763	20742859	.	-	1len60-100	sparse	UG	1	0	2	4	14	1	3	4	5	1	5	12	0	3	1	1
1396	chr1	20750320	20750374	.	-	2len30-60	dense	UG	6	6	23	31	49	4	15	17	37	8	41	52	10	6	7	15
1397	chr1	20753718	20753825	.	-	0len100plus	dense	AA	9	10	40	40	159	4	99	58	91	21	138	195	17	17	1	0
1398	chr1	20754012	20754045	.	-	2len30-60	sparse	UA	4	6	24	23	56	0	34	12	23	4	22	36	5	2	1	0
1399	chr1	20761590	20761649	.	-	2len30-60	medium	AA	4	4	13	13	25	2	20	18	12	5	9	8	0	2	6	3
1400	chr1	20773834	20773874	.	-	2len30-60	medium	UA	0	0	0	5	4	0	5	1	3	1	5	3	4	1	0	0
1401	chr1	20774200	20774243	.	-	2len30-60	sparse	UA	9	5	18	10	55	0	18	13	23	3	40	147	2	8	2	2
1402	chr1	20774335	20774408	.	-	1len60-100	dense	UA	193	93	396	670	1337	142	871	432	972	195	1646	2390	271	326	144	126
1403	chr1	20774611	20774724	.	-	0len100plus	sparse	AA	3	3	13	22	28	0	11	5	13	3	15	64	1	2	0	2
1404	chr1	20775343	20775389	.	-	2len30-60	medium	UA	14	4	24	24	64	3	36	32	35	5	108	250	11	18	3	0
1405	chr1	20775434	20775440	.	-	3len30	dense	AA	6	2	9	12	12	3	12	8	8	3	20	34	6	7	1	4
1406	chr1	20776065	20776206	.	-	0len100plus	medium	AA	5	1	20	12	26	0	11	1	7	1	8	28	0	4	1	2
1407	chr1	20776349	20776395	.	-	2len30-60	sparse	UA	3	1	3	2	8	0	6	5	4	1	3	3	2	1	0	1
1408	chr1	20781461	20781617	.	-	0len100plus	sparse	UA	108	80	240	296	684	54	479	258	351	68	197	474	70	102	52	46
1409	chr1	20785446	20785580	.	-	0len100plus	sparse	AA	4	2	13	17	44	0	15	11	10	9	18	31	3	4	1	0
1410	chr1	20786263	20786275	.	-	3len30	dense	UA	12	5	14	27	37	4	17	4	21	3	8	11	1	4	0	2
1411	chr1	20806294	20806357	.	-	1len60-100	dense	UG	15	12	37	36	89	12	79	36	88	13	59	89	22	24	3	2
1412	chr1	20840968	20841017	.	-	2len30-60	medium	UA	1	1	1	5	7	0	1	3	2	0	0	4	0	1	0	1
1413	chr1	20851302	20851314	.	-	3len30	sparse	AA	0	0	0	0	1	0	2	0	1	0	0	0	0	0	1	0
1414	chr1	20864522	20864605	.	-	1len60-100	dense	AA	2	1	1	1	1	0	5	0	3	0	3	3	0	0	3	3
1415	chr1	20870400	20870535	.	-	0len100plus	medium	UA	8	2	36	34	106	3	58	32	33	8	46	77	8	16	2	1
1416	chr1	20880971	20881008	.	-	2len30-60	dense	UA	0	0	6	3	9	0	3	0	3	0	3	4	0	0	0	2
1417	chr1	20887390	20887480	.	-	1len60-100	sparse	AA	2	4	8	3	27	0	11	1	10	0	7	14	1	1	0	0
1418	chr1	20896653	20896743	.	-	1len60-100	sparse	UG	6	4	29	24	73	3	57	29	46	6	39	83	8	9	2	2
1419	chr1	20906739	20906846	.	-	0len100plus	dense	UA	4	4	23	29	69	2	29	29	31	7	45	73	8	3	1	5
1420	chr1	20946350	20946422	.	-	1len60-100	medium	AA	1	4	7	6	19	0	9	7	4	0	9	22	0	4	0	0
1421	chr1	20950809	20950941	.	-	0len100plus	sparse	AA	25	14	66	58	254	13	153	76	125	15	145	320	20	29	9	6
1422	chr1	20973299	20973361	.	-	1len60-100	dense	AA	4	1	11	13	32	5	24	8	15	2	8	22	2	1	1	0
1423	chr1	20974218	20974253	.	-	2len30-60	sparse	AA	1	0	14	5	25	0	13	4	13	3	9	25	3	8	1	0
1424	chr1	20984557	20984593	.	-	2len30-60	dense	UG	0	0	1	0	5	0	3	3	0	1	3	7	0	0	0	0
1425	chr1	20985458	20985488	.	-	3len30	medium	UA	9	4	24	21	98	6	47	37	55	4	43	73	6	11	2	2
1426	chr1	20997651	20997716	.	-	1len60-100	medium	UG	4	3	8	8	24	3	20	12	19	4	18	14	5	3	1	4
1427	chr1	20998211	20998242	.	-	2len30-60	dense	UG	2	2	30	17	49	1	12	13	16	4	16	63	3	7	2	4
1428	chr1	20998285	20998308	.	-	3len30	sparse	UA	1	2	5	4	9	2	6	1	1	0	2	14	3	3	3	1
1429	chr1	21001552	21001633	.	-	1len60-100	sparse	UA	2	0	8	10	27	1	19	6	3	1	11	21	3	1	0	0
1430	chr1	21002178	21002288	.	-	0len100plus	medium	AA	4	2	13	11	15	0	4	6	5	2	3	9	0	2	5	5
1431	chr1	21003917	21003934	.	-	3len30	medium	AA	1	2	6	9	13	5	9	4	8	0	1	4	0	1	0	0
1432	chr1	21017087	21017159	.	-	1len60-100	medium	UA	2	5	14	17	43	2	25	23	13	3	8	7	2	2	0	0
1433	chr1	21034444	21034510	.	-	1len60-100	medium	AA	4	7	31	31	43	4	13	12	13	6	9	19	3	2	5	1
1434	chr1	21041744	21041820	.	-	1len60-100	dense	AA	14	7	47	44	106	7	85	39	58	6	23	70	9	12	10	2
1435	chr1	21046866	21046900	.	-	2len30-60	dense	UA	7	13	46	45	107	7	63	39	56	8	50	71	9	13	11	2
1436	chr1	21075977	21076132	.	-	0len100plus	medium	AA	10	9	44	38	103	7	61	33	47	10	86	188	5	20	1	1
1437	chr1	21083857	21083984	.	-	0len100plus	medium	AA	23	30	63	89	244	19	178	107	217	45	399	681	63	76	7	1
1438	chr1	21084019	21084098	.	-	1len60-100	medium	UG	50	20	67	119	264	23	207	100	243	42	372	371	55	65	10	5
1439	chr1	21089052	21089135	.	-	1len60-100	medium	UG	27	16	81	88	215	9	108	57	88	14	94	213	15	28	15	9
1440	chr1	21094495	21094602	.	-	0len100plus	dense	AA	0	0	5	10	14	1	6	5	4	0	7	18	0	1	0	0
1441	chr1	21104246	21104276	.	-	3len30	sparse	AA	25	15	31	48	125	10	77	41	57	9	38	54	13	22	2	2
1442	chr1	21112279	21112333	.	-	2len30-60	sparse	UA	0	1	18	15	21	1	14	6	13	1	13	27	0	5	0	0
1443	chr1	21122241	21122262	.	-	3len30	medium	AA	241	165	282	440	739	93	430	235	412	114	149	218	53	81	32	21
1444	chr1	21122864	21122892	.	-	3len30	sparse	UA	0	1	8	5	8	0	6	0	6	4	7	14	0	1	0	0
1445	chr1	21124300	21124358	.	-	2len30-60	sparse	UA	3	4	5	11	22	0	16	5	11	1	4	14	6	3	0	2
1446	chr1	21125771	21125867	.	-	1len60-100	dense	UA	21	15	87	67	184	10	86	50	77	9	66	196	14	25	10	11
1447	chr1	21131523	21131567	.	-	2len30-60	dense	UA	4	9	15	22	59	5	45	33	29	3	13	40	2	9	2	3
1448	chr1	21134935	21135103	.	-	0len100plus	medium	UA	35	18	117	139	338	11	153	113	162	39	192	362	34	49	7	1
1449	chr1	21135734	21135798	.	-	1len60-100	dense	AA	3	3	16	15	49	3	27	20	24	4	13	36	8	6	0	1
1450	chr1	21138103	21138185	.	-	1len60-100	sparse	UA	8	5	9	23	38	2	33	20	26	3	16	36	7	5	3	0
1451	chr1	21149535	21149597	.	-	1len60-100	dense	AA	24	18	46	61	162	8	138	67	115	23	163	317	34	29	8	6
1452	chr1	21149634	21149734	.	-	1len60-100	sparse	UG	23	13	83	75	190	7	137	85	151	24	176	389	31	48	6	3
1453	chr1	21152811	21152866	.	-	2len30-60	medium	UA	12	11	40	29	70	8	50	29	47	12	42	97	8	11	1	4
1454	chr1	21154168	21154261	.	-	1len60-100	sparse	UA	6	6	63	44	96	0	40	34	35	6	32	59	7	13	3	1
1455	chr1	21157667	21157681	.	-	3len30	sparse	AA	0	1	6	9	10	1	4	6	3	0	2	3	0	1	1	0
1456	chr1	21158595	21158651	.	-	2len30-60	sparse	UG	3	3	18	13	43	0	13	11	22	4	34	61	5	7	1	3
1457	chr1	21158716	21158812	.	-	1len60-100	medium	UG	95	51	199	317	829	51	509	309	496	84	573	1018	83	120	46	49
1458	chr1	21160565	21160579	.	-	3len30	sparse	AA	0	0	6	2	17	1	10	8	7	1	4	9	2	2	0	1
1459	chr1	21160618	21160656	.	-	2len30-60	dense	AA	5	2	21	23	67	8	42	18	33	2	12	31	2	5	1	0
1460	chr1	21163187	21163264	.	-	1len60-100	medium	UA	38	24	85	107	241	10	140	86	158	24	217	419	34	60	10	4
1461	chr1	21163316	21163426	.	-	0len100plus	sparse	AA	5	4	12	27	40	1	21	22	23	4	24	64	8	3	1	0
1462	chr1	21163517	21163583	.	-	1len60-100	medium	UA	13	7	67	44	113	2	84	37	68	9	66	128	12	11	1	3
1463	chr1	21165042	21165091	.	-	2len30-60	sparse	UA	8	3	30	43	112	6	49	29	57	9	44	77	4	8	2	1
1464	chr1	21165370	21165441	.	-	1len60-100	sparse	AA	18	3	69	66	239	11	143	48	100	13	66	154	19	19	4	3
1465	chr1	21165523	21165618	.	-	1len60-100	medium	UG	7	7	47	31	65	7	48	23	29	9	28	34	5	10	4	1
1466	chr1	21174779	21174825	.	-	2len30-60	medium	UA	7	2	28	27	43	2	30	16	25	7	16	82	2	7	2	1
1467	chr1	21174981	21174998	.	-	3len30	medium	UA	1	0	7	6	3	0	4	3	3	1	4	28	1	2	0	0
1468	chr1	21175296	21175357	.	-	1len60-100	sparse	AA	4	2	24	14	24	1	15	9	11	3	15	39	2	3	1	2
1469	chr1	21225353	21225361	.	-	3len30	dense	UG	0	0	1	0	0	0	0	0	0	0	0	0	0	0	0	0
1470	chr1	21259883	21259914	.	-	2len30-60	medium	UG	11	4	7	16	31	1	19	15	17	8	30	37	7	8	1	1
1471	chr1	21259962	21260110	.	-	0len100plus	medium	UG	11	10	24	35	103	15	69	35	91	26	111	188	13	21	6	4
1472	chr1	21277563	21277617	.	-	2len30-60	dense	UA	12	11	21	37	91	13	54	36	70	12	71	83	8	9	5	7
1473	chr1	21323360	21323380	.	-	3len30	dense	AA	5	6	7	11	24	6	17	4	15	2	11	12	1	3	2	2
1474	chr1	21337281	21337359	.	-	1len60-100	dense	AA	6	2	11	10	24	2	18	9	6	6	31	46	2	6	0	1
1475	chr1	21342551	21342661	.	-	0len100plus	dense	UG	17	1	32	43	121	13	68	38	45	15	102	152	12	13	12	13
1476	chr1	21345856	21345950	.	+	1len60-100	dense	UG	10	3	23	31	54	13	36	16	37	15	56	51	15	12	13	8
1477	chr1	21345987	21346020	.	+	2len30-60	dense	UA	1	1	5	4	12	0	3	1	7	2	10	13	0	1	0	0
1478	chr1	21346053	21346303	.	+	0len100plus	dense	UG	30	13	49	94	146	16	87	42	105	32	203	165	23	34	13	15
1479	chr1	21346366	21346635	.	+	0len100plus	sparse	UG	23	12	30	69	151	16	79	59	120	25	185	186	25	37	8	14
1480	chr1	21346791	21346875	.	+	1len60-100	dense	UA	0	4	12	5	32	1	15	8	16	8	26	66	7	5	1	1
1481	chr1	21346912	21346992	.	+	1len60-100	medium	UG	0	2	10	9	25	5	9	6	19	2	24	37	0	2	2	0
1482	chr1	21347025	21347082	.	+	2len30-60	medium	UA	3	3	9	15	34	3	17	8	24	3	42	58	7	6	1	1
1483	chr1	21440204	21440218	.	+	3len30	sparse	UA	0	0	0	0	0	0	0	0	0	0	0	0	0	0	0	0
1484	chr1	21444116	21444161	.	+	2len30-60	sparse	AA	0	0	1	1	1	0	4	0	2	0	0	0	0	0	0	0
1485	chr1	21449923	21449951	.	+	3len30	medium	AA	2	0	4	2	10	0	2	2	3	0	4	3	1	2	0	0
1486	chr1	21451333	21451370	.	+	2len30-60	sparse	UA	1	4	10	12	21	0	18	8	2	2	2	4	0	3	0	0
1487	chr1	21453654	21453685	.	+	2len30-60	medium	UA	0	0	0	1	0	0	1	0	0	0	0	0	0	0	0	0
1488	chr1	21457167	21457218	.	+	2len30-60	dense	UA	17	15	18	27	42	8	29	17	31	6	51	45	11	7	10	8
1489	chr1	21457407	21457429	.	+	3len30	medium	UA	0	0	1	1	0	0	1	0	0	0	4	3	0	0	0	0
1490	chr1	21459593	21459607	.	+	3len30	sparse	UG	4	2	1	4	6	1	2	3	2	2	2	3	0	1	0	0
1491	chr1	21473555	21473557	.	+	3len30	dense	AA	0	0	0	0	1	0	0	0	1	0	0	1	0	0	1	0
1492	chr1	21475693	21475743	.	+	2len30-60	medium	UA	0	0	0	3	3	0	2	2	1	0	4	11	0	0	0	0
1493	chr1	21476297	21476315	.	+	3len30	sparse	UA	0	0	1	0	3	0	0	1	2	0	1	0	0	0	0	0
1494	chr1	21479821	21479863	.	+	2len30-60	dense	UG	7	2	6	4	17	2	8	9	12	2	22	29	1	2	2	3
1495	chr1	21605269	21605661	.	-	0len100plus	sparse	UG	10	8	16	26	98	11	63	54	62	13	81	156	8	17	7	1
1496	chr1	21616136	21616194	.	-	2len30-60	dense	UG	11	1	7	18	23	3	19	13	21	7	26	18	3	7	5	1
1497	chr1	21621030	21621119	.	-	1len60-100	sparse	UG	0	3	4	4	20	0	11	15	15	0	18	38	4	1	1	0
1498	chr1	21651530	21651667	.	-	0len100plus	dense	UA	4	2	8	14	37	3	35	19	32	9	35	47	5	7	2	2
1499	chr1	21700396	21700594	.	-	0len100plus	sparse	UA	5	3	13	10	36	1	21	16	18	1	34	91	3	11	2	1
1500	chr1	21721769	21721876	.	-	0len100plus	medium	AA	2	0	10	6	15	0	8	9	3	0	7	18	2	4	2	0
1501	chr1	21724003	21724110	.	-	0len100plus	medium	AA	5	4	13	10	13	1	21	9	8	1	7	17	4	10	0	1
1502	chr1	21728630	21728672	.	-	2len30-60	sparse	UG	0	0	0	1	2	0	1	0	2	0	0	1	0	0	0	2
1503	chr1	21736571	21736612	.	-	2len30-60	sparse	UG	0	0	0	0	0	0	0	1	0	0	0	0	0	1	0	0
1504	chr1	21738773	21738866	.	-	1len60-100	sparse	UA	4	4	7	10	16	0	17	5	9	1	13	24	1	4	2	2
1505	chr1	21740633	21740698	.	-	1len60-100	dense	AA	3	2	10	4	20	1	14	14	15	2	12	42	5	3	2	1
1506	chr1	21750197	21750275	.	-	1len60-100	medium	AA	17	11	11	73	81	2	80	26	50	18	43	21	29	26	8	8
1507	chr1	21751252	21751297	.	-	2len30-60	dense	UA	3	3	16	13	41	0	18	17	14	2	9	30	2	5	5	2
1508	chr1	21758183	21758281	.	-	1len60-100	dense	UG	6	2	18	46	56	2	31	16	31	2	63	105	6	7	1	2
1509	chr1	21769080	21769113	.	-	2len30-60	medium	AA	0	0	4	3	16	0	4	2	3	0	4	10	0	0	0	0
1510	chr1	21783084	21783173	.	-	1len60-100	medium	UG	4	4	2	5	5	0	3	1	4	0	2	1	0	0	2	4
1511	chr1	21827466	21827506	.	-	2len30-60	dense	AA	0	1	2	1	6	0	1	1	4	1	3	0	0	2	1	0
1512	chr1	21835049	21835131	.	-	1len60-100	dense	AA	12	6	12	16	36	6	27	9	20	3	22	38	5	11	4	2
1513	chr1	21835174	21835225	.	-	2len30-60	sparse	UA	0	1	2	0	3	0	1	0	1	0	0	8	0	0	0	0
1514	chr1	21835288	21835339	.	-	2len30-60	dense	AA	3	0	1	3	4	2	7	4	6	0	10	16	1	3	1	0
1515	chr1	21874168	21874196	.	-	3len30	medium	UA	5	3	4	1	8	0	7	2	2	1	3	4	0	0	0	0
1516	chr1	21882400	21882448	.	-	2len30-60	dense	UG	0	0	2	6	6	1	0	2	2	2	10	9	2	0	1	1
1517	chr1	21886815	21886896	.	-	1len60-100	medium	UA	4	5	6	10	21	4	12	7	21	4	32	38	1	5	1	1
1518	chr1	21887061	21887085	.	-	3len30	sparse	UA	0	0	1	0	14	0	6	4	8	1	3	6	2	2	0	1
1519	chr1	21888187	21888224	.	-	2len30-60	dense	UA	0	2	2	7	10	0	8	2	7	4	13	24	3	2	0	1
1520	chr1	21888279	21888337	.	-	2len30-60	medium	UG	8	5	10	12	23	2	13	10	18	7	27	40	3	5	1	1
1521	chr1	21905149	21905200	.	-	2len30-60	dense	UA	8	1	2	13	9	4	14	7	17	3	21	14	2	10	8	2
1522	chr1	21905343	21905414	.	-	1len60-100	medium	UG	3	3	4	7	16	0	8	4	11	2	19	10	5	5	3	0
1523	chr1	21930794	21930917	.	-	0len100plus	dense	AA	12	7	21	15	86	6	32	16	40	2	74	140	3	14	4	2
1524	chr1	21932442	21932495	.	-	2len30-60	sparse	UA	0	0	2	4	4	0	1	3	2	0	3	0	0	0	0	0
1525	chr1	21935620	21935631	.	-	3len30	medium	UG	0	1	1	0	6	0	1	1	5	0	0	2	0	0	0	0
1526	chr1	22025754	22025771	.	+	3len30	dense	UA	4	0	3	5	4	0	3	2	0	0	0	1	0	0	0	0
1527	chr1	22030318	22030320	.	+	3len30	dense	AA	0	0	0	0	0	0	0	0	0	0	0	0	0	0	0	0
1528	chr1	22031053	22031092	.	+	2len30-60	medium	UG	0	0	0	0	1	0	0	0	0	0	0	0	0	0	0	0
1529	chr1	22031125	22031151	.	+	3len30	sparse	UA	0	1	0	1	4	1	1	1	0	0	3	2	0	1	0	0
1530	chr1	22056170	22056194	.	+	3len30	sparse	AA	2	3	19	13	43	2	7	12	9	0	6	12	0	2	2	0
1531	chr1	22066407	22066493	.	+	1len60-100	sparse	UG	28	15	61	62	141	12	86	53	55	10	49	52	14	22	4	2
1532	chr1	22068592	22068607	.	+	3len30	dense	AA	0	1	9	8	20	0	11	5	10	1	8	7	3	4	0	0
1533	chr1	22068884	22068972	.	+	1len60-100	sparse	UA	5	3	17	17	47	2	25	12	20	3	28	40	5	10	1	1
1534	chr1	22069082	22069109	.	+	3len30	medium	AA	4	3	20	27	53	2	19	18	15	2	25	58	4	5	1	2
1535	chr1	22071445	22071542	.	+	1len60-100	sparse	UG	10	7	18	12	60	6	29	18	28	6	43	71	7	13	5	0
1536	chr1	22078288	22078355	.	+	1len60-100	sparse	UG	4	1	12	7	21	2	16	6	7	2	1	7	2	0	0	0
1537	chr1	22087039	22087096	.	+	2len30-60	medium	UA	5	3	18	17	37	1	10	13	18	2	4	15	1	3	0	1
1538	chr1	22087170	22087226	.	+	2len30-60	sparse	AA	1	1	20	14	31	1	12	6	12	2	3	20	3	1	0	1
1539	chr1	22088130	22088270	.	+	0len100plus	sparse	UG	7	4	29	33	56	5	53	27	34	9	40	43	5	13	4	2
1540	chr1	22091619	22091678	.	+	2len30-60	sparse	UA	7	0	1	6	12	2	30	6	9	3	7	27	2	2	1	3
1541	chr1	22091721	22091743	.	+	3len30	sparse	UA	2	0	3	4	5	0	5	10	8	2	19	33	2	2	2	0
1542	chr1	22091781	22091796	.	+	3len30	dense	UG	0	0	0	0	1	0	0	0	0	0	1	0	0	0	0	0
1543	chr1	22091829	22091925	.	+	1len60-100	medium	UA	5	2	15	15	37	1	46	16	41	5	32	34	7	8	7	11
1544	chr1	22092193	22092209	.	+	3len30	sparse	AA	1	0	0	1	2	0	3	1	2	0	0	5	0	2	0	1
1545	chr1	22092807	22092814	.	+	3len30	dense	AA	0	0	0	0	1	0	2	0	0	1	1	2	1	0	0	0
1546	chr1	22108085	22108167	.	+	1len60-100	medium	UA	5	6	25	20	52	4	35	17	31	4	22	50	8	11	1	1
1547	chr1	22119171	22119278	.	+	0len100plus	dense	UG	4	8	16	17	53	5	38	22	37	5	53	71	4	11	3	0
1548	chr1	22152908	22152947	.	+	2len30-60	sparse	UA	0	0	0	1	4	0	1	3	2	0	7	4	1	0	0	0
1549	chr1	22153720	22153745	.	+	3len30	sparse	UG	1	1	1	1	3	0	4	2	2	1	4	2	1	1	0	0
1550	chr1	22502645	22502756	.	+	0len100plus	dense	UA	58	28	86	145	355	53	260	102	245	66	193	202	97	113	97	70
1551	chr1	22577764	22577928	.	+	0len100plus	sparse	UG	22	12	26	34	93	21	71	46	98	21	113	91	34	38	42	30
1552	chr1	22577999	22579535	.	+	0len100plus	sparse	UG	178	114	144	283	965	166	548	366	792	224	1036	1007	241	322	310	232
1553	chr1	22587071	22587237	.	+	0len100plus	medium	UG	7	4	4	6	28	4	12	13	16	9	24	34	4	7	4	1
1554	chr1	22715091	22715193	.	+	0len100plus	dense	AA	8	2	18	15	58	5	31	13	19	5	53	100	2	6	5	2
1555	chr1	22717835	22717887	.	+	2len30-60	medium	UG	1	0	2	3	4	1	2	4	4	2	8	29	1	0	0	0
1556	chr1	22717965	22718038	.	+	1len60-100	medium	UG	3	6	2	4	22	2	21	8	16	6	37	69	2	6	4	0
1557	chr1	22721435	22721479	.	+	2len30-60	medium	UA	5	1	5	12	42	4	18	7	23	1	27	42	1	1	0	0
1558	chr1	22722965	22723013	.	+	2len30-60	sparse	UG	5	2	10	6	22	2	25	12	14	6	29	22	11	3	1	0
1559	chr1	22724195	22724260	.	+	1len60-100	medium	UG	12	3	20	17	37	6	42	24	19	8	53	71	8	7	6	3
1560	chr1	22725183	22725324	.	+	0len100plus	medium	UA	22	12	21	63	119	14	100	45	118	25	200	108	37	43	23	10
1561	chr1	22728226	22728264	.	+	2len30-60	dense	AA	0	0	7	1	8	0	2	0	5	0	1	10	0	1	0	0
1562	chr1	22729898	22729966	.	+	1len60-100	dense	AA	14	5	9	22	69	4	36	23	49	8	82	82	5	15	2	2
1563	chr1	22737783	22737812	.	+	3len30	dense	UA	0	0	3	1	6	0	1	2	1	1	2	5	0	0	0	0
1564	chr1	22758935	22759037	.	+	0len100plus	dense	AA	10	4	14	28	43	6	31	23	52	15	71	51	10	6	6	16
1565	chr1	22769976	22770062	.	+	1len60-100	medium	AA	7	2	4	20	12	1	26	12	24	12	43	23	5	12	5	2
1566	chr1	22770235	22770306	.	+	1len60-100	sparse	UA	7	5	5	14	23	1	13	7	24	11	47	14	8	10	7	3
1567	chr1	22790524	22790569	.	+	2len30-60	dense	AA	5	1	8	8	18	3	25	9	8	5	5	6	2	2	0	2
1568	chr1	22800687	22800771	.	+	1len60-100	dense	UA	6	5	5	7	53	6	23	24	46	9	74	64	10	16	2	1
1569	chr1	22806454	22806531	.	+	1len60-100	dense	UA	16	7	9	19	51	8	34	23	42	6	57	34	20	10	5	9
1570	chr1	22811131	22811160	.	+	3len30	sparse	UA	2	6	6	10	17	7	14	5	13	3	13	6	4	3	2	1
1571	chr1	22812852	22812917	.	+	1len60-100	medium	AA	5	3	6	1	15	0	11	3	10	1	11	18	0	0	0	0
1572	chr1	22823374	22823502	.	+	0len100plus	medium	UG	2	3	4	8	13	1	10	9	15	2	15	26	2	3	1	0
1573	chr1	22823842	22823926	.	+	1len60-100	medium	AA	8	9	9	20	62	5	41	24	55	8	82	62	10	14	3	2
1574	chr1	22824162	22824230	.	+	1len60-100	medium	AA	3	0	3	12	19	5	13	11	25	6	39	28	7	7	3	2
1575	chr1	22840065	22840105	.	+	2len30-60	sparse	AA	4	3	3	6	24	4	11	11	13	1	20	30	3	0	3	0
1576	chr1	22841122	22841137	.	+	3len30	dense	UA	0	1	2	0	6	0	4	2	4	1	3	8	1	2	0	0
1577	chr1	22867189	22867253	.	+	1len60-100	medium	UG	6	3	4	13	41	7	33	12	33	7	51	58	6	5	5	0
1578	chr1	22867291	22867315	.	+	3len30	sparse	UA	6	1	6	8	11	2	16	12	27	9	29	20	6	4	0	0
1579	chr1	22867353	22867516	.	+	0len100plus	medium	UA	10	3	10	26	72	9	48	29	61	9	92	93	11	11	4	3
1580	chr1	22884162	22884213	.	+	2len30-60	dense	UA	7	1	3	9	21	1	20	8	13	3	12	28	0	2	1	0
1581	chr1	22901806	22901847	.	+	2len30-60	dense	UG	3	2	4	7	23	3	14	7	13	12	22	26	4	4	4	3
1582	chr1	23034869	23034930	.	+	1len60-100	dense	UA	9	11	31	41	111	5	55	32	58	3	81	91	16	11	5	3
1583	chr1	23038169	23038290	.	+	0len100plus	dense	UG	7	4	32	42	86	8	41	22	50	10	80	151	10	4	4	4
1584	chr1	23049856	23049944	.	+	1len60-100	medium	AA	0	1	9	5	15	1	15	3	8	0	5	24	2	2	0	0
1585	chr1	23054476	23054514	.	+	2len30-60	medium	UA	1	0	0	4	4	0	2	4	3	2	0	2	0	1	1	0
1586	chr1	23059227	23059242	.	+	3len30	dense	AA	1	2	3	0	6	0	1	2	4	1	4	6	0	0	1	0
1587	chr1	23059673	23059706	.	+	2len30-60	medium	AA	6	3	5	7	30	0	13	9	7	2	13	17	2	0	1	1
1588	chr1	23063210	23063256	.	+	2len30-60	dense	UA	9	5	27	32	68	4	45	33	46	13	64	86	10	15	7	8
1589	chr1	23063289	23063361	.	+	1len60-100	sparse	UG	9	5	16	19	71	2	29	21	36	4	78	167	8	9	5	1
1590	chr1	23068181	23068222	.	+	2len30-60	sparse	UA	1	0	3	1	7	0	6	4	2	0	1	4	1	1	0	0
1591	chr1	23072301	23072340	.	+	2len30-60	medium	UG	0	0	2	2	6	1	5	1	2	1	0	5	0	1	2	1
1592	chr1	23073932	23073996	.	+	1len60-100	sparse	AA	0	0	1	1	3	0	2	0	2	1	0	2	1	0	0	0
1593	chr1	23074250	23074310	.	+	2len30-60	sparse	UA	0	0	13	9	29	0	10	8	8	1	7	30	2	0	0	0
1594	chr1	23077268	23077291	.	+	3len30	medium	UA	0	0	0	1	1	0	2	0	1	0	1	0	0	0	0	0
1595	chr1	23078471	23078482	.	-	3len30	dense	UA	0	0	1	0	0	0	0	0	0	0	0	1	0	1	0	0
1596	chr1	23079076	23079115	.	+	2len30-60	medium	UG	0	0	0	0	0	0	0	0	0	0	0	0	0	0	0	0
1597	chr1	23081283	23081341	.	+	2len30-60	medium	UA	4	0	17	4	36	4	17	8	11	2	4	22	1	3	1	2
1598	chr1	23081508	23081529	.	+	3len30	medium	UA	2	0	1	0	1	0	1	0	0	0	0	0	0	0	0	0
1599	chr1	23083214	23083255	.	+	2len30-60	sparse	UG	0	0	0	2	2	0	1	0	0	0	0	0	1	0	0	0
1600	chr1	23085018	23085070	.	-	2len30-60	dense	UA	4	1	9	14	36	5	22	15	17	2	24	35	4	5	0	3
1601	chr1	23086144	23086178	.	-	2len30-60	sparse	AA	1	0	5	2	15	2	4	4	9	1	8	7	3	2	1	0
1602	chr1	23092099	23092146	.	-	2len30-60	dense	AA	0	0	1	0	1	0	0	0	0	0	0	1	0	0	0	0
1603	chr1	23093820	23093868	.	-	2len30-60	sparse	UA	1	0	2	0	0	0	2	0	2	0	1	2	0	0	0	0
1604	chr1	23093902	23093942	.	-	2len30-60	medium	AA	0	0	1	1	0	1	0	1	1	0	0	2	0	0	1	0
1605	chr1	23110577	23110665	.	-	1len60-100	dense	UA	10	8	23	33	81	5	42	32	65	19	82	61	19	22	20	15
1606	chr1	23136282	23136356	.	-	1len60-100	dense	UG	15	5	24	44	82	6	58	25	61	2	70	115	8	7	7	7
1607	chr1	23139129	23139176	.	-	2len30-60	medium	UA	16	6	22	34	74	7	41	23	53	9	82	83	8	15	2	3
1608	chr1	23142650	23142755	.	-	0len100plus	dense	UG	14	6	13	17	41	7	23	12	32	6	32	63	12	5	9	5
1609	chr1	23156788	23156847	.	-	2len30-60	medium	UG	5	1	12	15	30	2	8	5	12	3	4	13	2	2	1	1
1610	chr1	23161226	23161252	.	-	3len30	sparse	UA	3	1	5	2	14	0	8	3	8	1	4	5	4	1	0	1
1611	chr1	23165658	23165691	.	-	2len30-60	dense	AA	19	10	22	49	116	9	54	34	59	9	58	70	11	17	7	3
1612	chr1	23278934	23278974	.	-	2len30-60	medium	UA	5	1	10	10	33	2	12	7	23	3	21	30	1	3	3	0
1613	chr1	23281307	23281308	.	-	3len30	dense	UG	0	0	0	0	0	0	0	0	0	0	0	0	0	0	0	0
1614	chr1	23281388	23281393	.	-	3len30	medium	AA	1	4	1	2	3	1	1	3	0	0	0	0	0	0	2	0
1615	chr1	23281506	23281552	.	-	2len30-60	sparse	UA	0	1	1	0	2	0	0	0	1	0	1	0	0	1	1	0
1616	chr1	23282876	23282920	.	-	2len30-60	medium	UA	2	0	3	6	5	0	0	1	2	1	2	2	0	0	0	0
1617	chr1	23284321	23284327	.	-	3len30	dense	AA	0	0	1	0	0	0	0	1	0	0	0	1	0	0	0	0
1618	chr1	23285373	23285377	.	-	3len30	dense	AA	0	0	0	1	2	0	2	0	0	0	0	1	0	0	0	0
1619	chr1	23290481	23290516	.	-	2len30-60	dense	AA	7	1	20	17	54	4	23	13	15	1	17	23	4	2	2	1
1620	chr1	23293233	23293256	.	-	3len30	medium	UA	0	1	4	2	5	0	2	1	1	0	2	5	1	0	1	0
1621	chr1	23294404	23294425	.	-	3len30	medium	UG	4	4	14	14	63	3	22	11	16	3	11	23	2	8	3	5
1622	chr1	23296427	23296444	.	-	3len30	sparse	UG	10	5	18	21	19	0	4	6	12	1	7	8	1	0	2	2
1623	chr1	23298267	23298319	.	-	2len30-60	dense	UA	12	9	25	42	66	11	30	21	28	7	23	45	4	9	4	4
1624	chr1	23301410	23301521	.	-	0len100plus	sparse	AA	11	3	25	29	63	5	18	7	18	1	12	23	2	4	0	1
1625	chr1	23309362	23309402	.	-	2len30-60	sparse	AA	1	0	2	3	11	1	4	2	3	0	0	2	2	0	0	0
1626	chr1	23309841	23309853	.	-	3len30	dense	AA	1	0	1	1	4	0	3	0	0	0	2	1	3	0	0	0
1627	chr1	23309891	23310005	.	-	0len100plus	medium	AA	2	2	14	11	39	0	23	9	19	0	11	26	0	4	5	6
1628	chr1	23310079	23310092	.	-	3len30	dense	AA	0	0	1	0	3	0	0	2	1	1	0	4	0	0	0	0
1629	chr1	23311303	23311309	.	-	3len30	dense	AA	4	1	5	3	8	2	2	4	5	1	2	2	5	2	4	3
1630	chr1	23313587	23313636	.	-	2len30-60	medium	UA	0	1	3	1	3	0	3	2	4	3	2	3	2	1	2	2
1631	chr1	23318510	23318574	.	-	1len60-100	medium	UA	8	3	9	5	18	0	11	7	6	1	5	8	3	1	3	5
1632	chr1	23318607	23318619	.	-	3len30	medium	AA	0	0	1	4	2	0	0	1	2	0	0	0	0	0	2	0
1633	chr1	23323585	23323611	.	-	3len30	medium	UA	0	0	0	0	0	0	1	0	0	0	0	1	1	0	0	1
1634	chr1	23329415	23329516	.	-	0len100plus	sparse	AA	2	6	11	12	23	0	18	10	16	4	10	16	2	3	2	2
1635	chr1	23333539	23333603	.	-	1len60-100	medium	UG	0	0	1	1	3	1	0	1	2	0	0	1	0	0	0	1
1636	chr1	23360716	23360769	.	-	2len30-60	sparse	UA	0	0	0	0	1	0	0	0	0	0	0	0	0	0	0	0
1637	chr1	23360866	23360961	.	-	1len60-100	sparse	UG	0	0	0	0	3	0	0	0	0	0	0	1	0	0	0	0
1638	chr1	23361687	23361700	.	-	3len30	dense	AA	0	0	0	0	0	0	0	0	0	0	0	0	0	0	0	0
1639	chr1	23361905	23361943	.	-	2len30-60	sparse	UA	0	0	0	0	0	0	0	0	0	0	0	0	0	0	0	0
1640	chr1	23362025	23362046	.	-	3len30	sparse	AA	0	0	2	0	1	0	0	0	3	0	0	0	0	0	0	0
1641	chr1	23362112	23362125	.	-	3len30	medium	UG	1	0	1	0	1	0	0	0	0	0	0	0	0	0	0	0
1642	chr1	23362281	23362298	.	-	3len30	dense	UA	0	0	0	0	0	0	0	0	0	0	0	0	0	0	0	0
1643	chr1	23362530	23362550	.	-	3len30	sparse	AA	0	0	1	0	2	0	0	1	0	0	1	0	0	0	0	0
1644	chr1	23362697	23362714	.	-	3len30	medium	AA	0	0	0	0	0	0	0	0	0	0	0	0	0	0	0	0
1645	chr1	23362785	23362801	.	-	3len30	medium	UA	0	0	0	0	0	0	0	0	0	0	1	1	0	0	0	0
1646	chr1	23362865	23362881	.	-	3len30	dense	UA	0	0	0	0	0	0	1	0	0	0	0	0	0	0	0	0
1647	chr1	23370515	23370595	.	+	1len60-100	sparse	UG	3	3	3	2	15	1	7	5	5	0	2	6	0	2	1	0
1648	chr1	23370651	23370654	.	+	3len30	dense	UG	0	1	0	0	1	0	0	0	0	0	0	0	0	0	0	0
1649	chr1	23392226	23392285	.	-	2len30-60	sparse	UG	0	0	1	1	1	0	4	2	6	1	5	3	1	0	0	2
1650	chr1	23392372	23392412	.	-	2len30-60	sparse	UG	5	2	1	4	10	4	8	6	10	2	15	6	3	1	4	0
1651	chr1	23392565	23392721	.	-	0len100plus	sparse	UG	2	1	3	15	39	12	41	17	33	9	25	21	9	12	9	2
1652	chr1	23392754	23392800	.	-	2len30-60	sparse	UG	2	2	2	8	13	0	13	9	19	4	17	18	0	2	3	1
1653	chr1	23393360	23393406	.	-	2len30-60	medium	UA	0	0	0	1	7	0	6	1	7	0	3	2	3	0	1	1
1654	chr1	23424736	23424740	.	-	3len30	medium	UG	0	1	0	1	0	0	1	0	0	0	0	0	0	0	0	0
1655	chr1	23456362	23456393	.	-	2len30-60	medium	UG	2	0	0	4	5	0	4	1	0	0	4	3	1	0	1	1
1656	chr1	23463102	23463125	.	-	3len30	dense	UA	6	3	5	12	22	4	27	13	29	6	12	32	5	2	2	2
1657	chr1	23483525	23483538	.	-	3len30	medium	AA	4	3	5	5	9	0	5	5	5	1	5	5	2	1	0	0
1658	chr1	23506704	23506783	.	-	1len60-100	dense	AA	4	0	3	5	11	2	9	12	7	4	7	13	5	1	1	1
1659	chr1	23508265	23508345	.	-	1len60-100	sparse	AA	4	2	7	8	26	4	21	7	11	6	18	15	3	7	1	2
1660	chr1	23509478	23509510	.	-	2len30-60	dense	UA	1	1	1	0	4	0	2	6	3	0	1	3	0	2	0	0
1661	chr1	23509689	23509725	.	-	2len30-60	dense	UA	1	3	4	4	6	0	2	5	1	0	3	1	0	0	1	0
1662	chr1	23526850	23526911	.	-	1len60-100	dense	UG	8	6	32	36	94	7	40	28	42	7	69	93	10	6	6	5
1663	chr1	23558257	23558264	.	-	3len30	dense	AA	0	2	0	0	0	0	0	0	0	0	0	0	0	0	0	0
1664	chr1	23692671	23692702	.	+	2len30-60	dense	UA	12	4	3	6	16	1	14	5	4	0	1	2	0	1	3	3
1665	chr1	23693540	23693661	.	+	0len100plus	sparse	AA	43	30	101	110	412	44	285	165	368	92	321	504	55	102	2	5
1666	chr1	23695614	23695635	.	+	3len30	dense	UA	25	9	51	57	142	14	101	55	83	14	88	94	27	28	9	8
1667	chr1	23695702	23695738	.	+	2len30-60	medium	UG	10	7	11	23	77	7	53	28	49	4	54	109	6	14	0	3
1668	chr1	23754148	23754191	.	+	2len30-60	dense	UA	0	0	1	0	1	0	0	0	0	0	0	0	0	0	0	0
1669	chr1	23755918	23755924	.	+	3len30	medium	AA	0	0	1	0	0	0	0	0	0	0	0	0	0	0	0	1
1670	chr1	23760552	23760654	.	+	0len100plus	dense	AA	1	0	2	0	7	0	4	1	4	0	5	12	0	1	1	1
1671	chr1	23761338	23761404	.	+	1len60-100	medium	UA	0	0	1	0	0	0	1	0	0	0	4	2	0	0	2	0
1672	chr1	23761447	23761460	.	+	3len30	medium	AA	0	0	1	0	0	0	0	0	0	0	0	0	0	0	0	0
1673	chr1	23761720	23761745	.	+	3len30	sparse	UA	0	1	0	0	0	1	0	0	0	0	0	0	0	0	0	0
1674	chr1	23763793	23763844	.	-	2len30-60	medium	AA	5	5	6	17	57	5	16	9	24	2	28	50	0	5	3	1
1675	chr1	23784814	23784932	.	+	0len100plus	sparse	AA	3	2	8	3	15	0	14	7	15	3	25	62	4	4	1	1
1676	chr1	23787659	23787717	.	+	2len30-60	medium	UA	2	0	4	8	13	2	25	6	9	3	13	25	2	6	5	6
1677	chr1	23787757	23787800	.	+	2len30-60	sparse	UA	1	0	1	0	2	0	1	0	2	0	3	3	3	1	0	0
1678	chr1	23788025	23788073	.	+	2len30-60	medium	UA	1	1	8	10	35	0	17	11	14	6	21	53	5	5	2	1
1679	chr1	23791188	23791215	.	+	3len30	sparse	UA	0	0	0	0	1	0	1	0	0	0	0	0	0	0	0	0
1680	chr1	23795149	23795193	.	+	2len30-60	medium	UA	3	1	0	0	6	0	4	0	2	0	0	5	0	0	2	1
1681	chr1	23795447	23795502	.	+	2len30-60	sparse	UG	1	0	1	2	1	0	4	1	1	0	1	0	0	0	3	1
1682	chr1	23801895	23802008	.	-	0len100plus	medium	AA	1	1	4	2	10	0	6	3	2	0	3	2	0	2	2	2
1683	chr1	23802129	23802204	.	-	1len60-100	medium	UA	0	0	0	1	5	1	0	0	0	1	0	0	0	1	0	0
1684	chr1	23802364	23802408	.	-	2len30-60	medium	UA	0	0	1	0	0	0	0	0	0	0	1	2	0	0	0	0
1685	chr1	23811284	23811308	.	-	3len30	dense	AA	2	1	6	1	12	1	7	1	4	1	0	2	0	0	0	1
1686	chr1	23845143	23845156	.	-	3len30	dense	AA	0	0	1	0	0	0	0	0	0	0	0	0	0	0	0	0
1687	chr1	23845743	23845747	.	-	3len30	dense	UG	0	0	0	0	0	0	0	0	0	0	0	0	0	0	0	0
1688	chr1	23848765	23848775	.	-	3len30	dense	AA	0	0	0	0	0	0	0	0	0	0	0	0	0	0	0	0
1689	chr1	23851398	23851428	.	-	3len30	dense	UG	0	0	0	1	4	0	3	1	1	0	0	5	0	0	0	0
1690	chr1	23960482	23960534	.	+	2len30-60	dense	UA	7	1	4	7	34	4	23	14	25	7	20	48	4	7	1	0
1691	chr1	23962182	23962204	.	+	3len30	sparse	AA	0	0	3	2	6	1	0	1	1	0	0	1	0	1	0	0
1692	chr1	23962673	23962711	.	+	2len30-60	sparse	UA	0	0	3	3	6	0	6	2	2	0	0	6	0	1	1	0
1693	chr1	23963077	23963093	.	+	3len30	medium	UA	0	0	1	0	0	0	0	0	0	0	0	0	0	0	0	0
1694	chr1	23963215	23963246	.	+	2len30-60	sparse	AA	1	0	0	0	1	0	0	1	0	0	0	2	0	0	1	0
1695	chr1	23963376	23963411	.	+	2len30-60	dense	AA	1	2	14	12	11	1	6	6	11	0	7	20	3	0	2	3
1696	chr1	23964969	23965009	.	-	2len30-60	sparse	UA	0	0	2	0	3	0	1	0	3	1	0	2	0	0	0	0
1697	chr1	23965366	23965445	.	-	1len60-100	medium	UG	0	0	7	7	19	0	8	5	3	0	4	12	1	1	1	1
1698	chr1	23965596	23965697	.	-	0len100plus	dense	AA	5	3	20	12	44	5	24	21	13	3	8	23	3	5	5	1
1699	chr1	23970011	23970027	.	-	3len30	medium	UG	10	6	15	18	60	2	26	10	17	5	3	13	2	7	3	4
1700	chr1	23975601	23975778	.	-	0len100plus	sparse	UA	12	8	74	77	198	8	99	64	114	30	136	298	25	31	6	5
1701	chr1	23976959	23976998	.	-	2len30-60	medium	UA	5	1	12	19	36	3	21	12	20	4	14	23	6	6	3	1
1702	chr1	23978760	23978770	.	-	3len30	dense	UG	0	0	0	2	1	0	0	0	0	0	0	0	0	1	0	0
1703	chr1	23980325	23980339	.	-	3len30	medium	UG	0	0	3	0	4	0	3	1	5	0	0	0	0	0	5	3
1704	chr1	24163412	24163428	.	-	3len30	sparse	AA	0	0	0	1	1	0	1	0	2	0	0	0	0	0	0	0
1705	chr1	24166179	24166200	.	-	3len30	dense	UG	10	9	6	18	23	6	30	8	37	14	42	15	19	17	12	15
1706	chr1	24166341	24166368	.	-	3len30	sparse	AA	20	8	15	28	23	9	30	20	59	7	63	25	23	19	13	5
1707	chr1	24168086	24168128	.	-	2len30-60	sparse	UG	5	0	3	6	4	1	5	2	5	2	9	2	2	2	0	0
1708	chr1	24171157	24171219	.	-	1len60-100	sparse	UG	1	0	3	8	16	3	12	4	6	5	4	12	1	0	0	0
1709	chr1	24176660	24176744	.	-	1len60-100	medium	UA	1	0	2	2	3	0	1	0	0	0	1	0	0	0	0	0
1710	chr1	24185851	24185892	.	-	2len30-60	sparse	UA	1	0	3	2	3	0	4	1	0	0	1	1	0	1	0	2
1711	chr1	24314196	24314226	.	-	3len30	sparse	UA	1	0	2	6	13	1	10	3	5	4	3	3	1	2	0	0
1712	chr1	24324027	24324070	.	+	2len30-60	dense	AA	2	0	4	4	6	1	8	1	2	0	7	9	0	3	1	0
1713	chr1	24364976	24364985	.	-	3len30	medium	UG	2	1	3	2	2	1	4	2	2	0	0	1	0	1	0	0
1714	chr1	24391968	24391973	.	-	3len30	dense	AA	0	0	0	1	7	1	0	0	2	0	3	1	1	1	0	0
1715	chr1	24423977	24424015	.	+	2len30-60	medium	AA	0	1	3	3	6	0	4	0	1	2	5	16	1	3	0	1
1716	chr1	24424124	24424205	.	+	1len60-100	medium	AA	14	12	37	63	129	6	75	46	80	14	112	159	22	32	7	6
1717	chr1	24424279	24424287	.	+	3len30	medium	AA	0	0	1	3	6	2	0	1	2	0	1	6	0	0	0	0
1718	chr1	24424323	24424368	.	+	2len30-60	sparse	UA	0	1	3	0	7	0	3	2	4	1	3	12	0	1	1	0
1719	chr1	24446068	24446107	.	+	2len30-60	dense	UG	8	7	11	21	35	9	23	14	25	5	35	38	15	15	9	17
1720	chr1	24456238	24456245	.	+	3len30	medium	UG	2	0	0	3	0	0	2	1	0	0	0	0	0	0	0	0
1721	chr1	24464209	24464230	.	+	3len30	medium	UA	2	3	2	7	19	0	16	8	10	2	13	16	2	3	2	2
1722	chr1	24465340	24465425	.	+	1len60-100	medium	UG	3	3	6	1	14	1	8	9	16	1	8	23	2	6	4	0
1723	chr1	24472067	24472101	.	+	2len30-60	medium	AA	0	0	0	1	3	0	1	0	0	0	0	4	0	1	0	0
1724	chr1	24472804	24472859	.	+	2len30-60	medium	UA	4	3	4	6	8	2	8	4	7	1	8	7	0	5	1	2
1725	chr1	24514415	24514540	.	+	0len100plus	medium	AA	3	1	7	1	7	0	1	2	2	0	5	7	0	0	0	0
1726	chr1	24515428	24515466	.	+	2len30-60	dense	UG	0	1	3	3	14	1	6	3	7	2	9	9	1	3	2	3
1727	chr1	24519745	24519828	.	+	1len60-100	medium	AA	1	1	4	6	15	1	5	5	3	0	9	25	0	0	2	1
1728	chr1	24535240	24535271	.	+	2len30-60	dense	AA	1	1	2	0	3	0	2	0	0	0	1	0	0	1	1	0
1729	chr1	24538739	24538753	.	+	3len30	sparse	UG	0	0	0	0	1	0	0	1	0	0	0	0	0	0	0	0
1730	chr1	24540065	24540139	.	+	1len60-100	sparse	AA	0	1	0	1	2	0	0	2	2	0	1	3	0	0	0	0
1731	chr1	24540592	24540630	.	+	2len30-60	dense	AA	0	0	0	0	3	0	2	1	0	0	1	1	0	0	1	0
1732	chr1	24540812	24540845	.	+	2len30-60	medium	UG	0	0	1	0	2	0	2	3	2	0	4	4	2	0	0	0
1733	chr1	24540947	24540978	.	+	2len30-60	sparse	UA	0	0	1	0	0	0	0	0	0	1	1	1	0	0	0	0
1734	chr1	24646737	24646761	.	+	3len30	sparse	AA	0	2	0	0	0	0	0	1	1	0	0	0	0	0	0	0
1735	chr1	24648889	24648925	.	+	2len30-60	sparse	AA	0	1	0	0	0	0	0	1	0	0	0	1	0	0	0	0
1736	chr1	24650818	24650855	.	+	2len30-60	dense	AA	6	6	33	23	73	1	30	17	25	5	22	44	3	3	2	0
1737	chr1	24650930	24650946	.	+	3len30	medium	AA	0	0	6	3	11	0	9	2	4	1	2	13	1	2	0	0
1738	chr1	24651016	24651097	.	+	1len60-100	sparse	AA	4	2	11	6	31	0	21	14	15	0	16	46	1	3	1	0
1739	chr1	24651218	24651239	.	+	3len30	medium	UA	1	4	8	7	18	0	6	5	4	0	7	10	2	0	0	0
1740	chr1	24655696	24655765	.	+	1len60-100	medium	AA	4	1	16	10	30	0	6	12	11	4	18	35	2	4	0	1
1741	chr1	24659347	24659394	.	+	2len30-60	medium	AA	4	1	16	15	37	1	20	6	17	2	18	33	1	5	0	3
1742	chr1	24662847	24662929	.	+	1len60-100	sparse	UA	14	8	35	65	104	4	62	27	31	7	18	32	3	12	5	4
1743	chr1	24663022	24663037	.	+	3len30	sparse	UG	1	3	9	14	14	1	4	5	6	0	5	7	1	3	1	0
1744	chr1	24672754	24672914	.	+	0len100plus	sparse	UA	1	0	3	1	7	1	5	0	5	0	0	5	1	3	1	0
1745	chr1	24673597	24673664	.	+	1len60-100	sparse	UG	3	6	13	16	37	3	22	13	25	3	39	49	9	8	4	0
1746	chr1	24777057	24777136	.	+	1len60-100	medium	UG	22	21	55	82	199	7	103	54	79	24	148	259	24	51	23	24
1747	chr1	24839902	24840009	.	+	0len100plus	medium	AA	0	0	0	1	0	0	0	0	0	0	0	0	0	0	0	0
1748	chr1	24842104	24842134	.	+	3len30	sparse	UG	1	0	1	2	8	0	2	2	0	1	1	3	0	0	1	0
1749	chr1	24842256	24842309	.	+	2len30-60	medium	UA	0	0	0	0	0	0	0	0	0	0	0	2	0	1	0	0
1750	chr1	24842944	24842977	.	+	2len30-60	dense	AA	11	3	14	11	36	5	30	12	20	4	10	19	9	9	17	13
1751	chr1	24843095	24843151	.	+	2len30-60	sparse	UA	0	0	0	2	1	0	0	0	0	1	0	2	0	1	1	0
1752	chr1	24843293	24843305	.	+	3len30	medium	AA	1	0	1	2	4	0	2	0	2	0	0	3	0	1	1	0
1753	chr1	24843448	24843524	.	+	1len60-100	medium	AA	0	1	1	2	1	0	4	0	1	0	2	1	0	1	0	1
1754	chr1	24844157	24844187	.	+	3len30	sparse	UA	0	0	0	1	2	1	0	0	1	0	0	0	2	0	1	0
1755	chr1	24918564	24918631	.	-	1len60-100	dense	AA	22	10	50	42	173	12	113	32	89	10	126	150	17	37	28	8
1756	chr1	25106051	25106071	.	-	3len30	dense	UG	0	0	2	0	6	2	3	1	3	0	0	4	1	0	1	0
1757	chr1	25223059	25223076	.	-	3len30	sparse	UA	0	0	0	0	0	0	0	0	1	0	1	1	1	0	0	0
1758	chr1	25224648	25224705	.	-	2len30-60	sparse	UA	0	0	0	1	5	1	1	1	1	0	3	5	1	1	1	0
1759	chr1	25224793	25224823	.	-	3len30	medium	UA	0	0	2	0	4	0	2	3	0	0	1	5	0	0	1	0
1760	chr1	25227387	25227414	.	-	3len30	medium	UA	2	1	4	4	9	0	12	9	4	0	3	9	1	2	2	0
1761	chr1	25244020	25244054	.	-	2len30-60	dense	AA	0	1	1	1	2	0	2	2	0	0	1	1	0	0	0	0
1762	chr1	25247417	25247453	.	-	2len30-60	medium	UA	1	1	0	1	2	0	0	1	0	0	1	0	0	0	0	0
1763	chr1	25252268	25252305	.	-	2len30-60	medium	UG	1	0	1	6	9	1	4	0	4	1	3	2	2	1	0	0
1764	chr1	25254060	25254105	.	-	2len30-60	sparse	AA	0	0	5	5	11	0	6	7	3	0	5	6	1	0	1	0
1765	chr1	25254997	25255054	.	-	2len30-60	sparse	UA	3	0	4	6	9	1	7	3	4	0	6	9	0	2	0	0
1766	chr1	25262478	25262501	.	-	3len30	sparse	UA	2	2	5	2	7	2	7	0	3	1	1	3	1	0	1	0
1767	chr1	25262870	25262915	.	-	2len30-60	medium	AA	2	0	2	7	14	0	1	3	2	2	1	4	0	0	0	0
1768	chr1	25357526	25357649	.	+	0len100plus	dense	UG	7	6	20	40	61	6	36	30	64	13	86	131	6	12	7	10
1769	chr1	25361691	25361741	.	+	2len30-60	sparse	UA	0	0	0	0	0	0	2	1	2	0	0	1	0	0	0	0
1770	chr1	25362231	25362235	.	+	3len30	dense	AA	0	0	0	0	0	0	0	0	0	0	0	0	0	0	0	0
1771	chr1	25450126	25450130	.	+	3len30	dense	AA	0	2	3	5	8	1	4	1	3	0	0	3	0	0	0	0
1772	chr1	25454404	25454447	.	+	2len30-60	medium	UG	3	0	0	6	7	1	4	2	6	1	9	8	1	0	0	0
1773	chr1	25455733	25455788	.	+	2len30-60	sparse	UA	0	3	1	1	10	0	3	1	1	2	5	12	1	4	1	1
1774	chr1	25456505	25456526	.	+	3len30	medium	UA	0	1	0	1	8	0	2	1	4	0	2	16	0	1	0	0
1775	chr1	25463197	25463246	.	+	2len30-60	dense	AA	1	1	7	3	13	0	6	1	2	1	8	7	0	3	0	2
1776	chr1	25464229	25464246	.	+	3len30	medium	UA	3	0	2	3	2	0	2	3	4	2	4	4	0	2	0	0
1777	chr1	25472616	25472656	.	+	2len30-60	dense	UA	1	1	7	4	22	1	5	6	4	2	15	20	3	2	0	0
1778	chr1	25481672	25481689	.	+	3len30	sparse	AA	4	0	0	7	8	1	5	0	1	0	2	15	1	0	0	0
1779	chr1	25499067	25499117	.	+	2len30-60	sparse	UA	0	0	1	0	1	0	0	1	2	0	0	0	0	0	0	0
1780	chr1	25499959	25500004	.	+	2len30-60	dense	UA	0	0	2	2	2	0	2	1	1	0	3	1	0	1	0	2
1781	chr1	25567840	25567920	.	+	1len60-100	medium	UG	23	13	38	40	167	12	103	54	74	14	64	87	20	35	18	10
1782	chr1	25568214	25568252	.	+	2len30-60	dense	UA	1	1	3	2	10	0	5	1	4	0	9	10	1	0	0	0
1783	chr1	25586485	25586605	.	+	0len100plus	medium	UG	4	3	7	21	38	4	23	8	24	8	29	29	8	6	7	4
1784	chr1	25619589	25619687	.	+	1len60-100	sparse	UG	20	10	36	34	124	13	49	28	70	9	101	138	19	11	3	8
1785	chr1	25722768	25722837	.	+	1len60-100	sparse	UG	9	2	11	6	32	9	23	19	43	6	32	63	5	8	3	0
1786	chr1	25773181	25773320	.	+	0len100plus	medium	AA	11	11	10	30	54	10	34	24	51	12	84	97	10	19	14	6
1787	chr1	25803041	25803072	.	+	2len30-60	medium	AA	0	3	4	1	12	0	9	4	4	1	3	12	0	2	0	0
1788	chr1	25803343	25803345	.	+	3len30	dense	AA	0	0	2	0	0	0	1	0	0	0	0	0	0	0	0	0
1789	chr1	25805070	25805080	.	+	3len30	medium	AA	0	0	2	1	3	0	0	1	1	0	1	0	0	0	0	0
1790	chr1	25805126	25805133	.	+	3len30	dense	UG	0	0	0	0	0	0	0	0	0	0	0	0	0	0	0	0
1791	chr1	25808639	25808646	.	+	3len30	dense	UG	0	0	0	0	0	0	1	0	0	0	0	0	0	0	0	0
1792	chr1	25809067	25809075	.	+	3len30	medium	AA	0	0	0	0	0	0	0	0	0	0	0	0	0	0	0	0
1793	chr1	25811734	25811754	.	+	3len30	sparse	UA	0	0	0	0	0	0	0	0	0	0	0	0	0	0	0	0
1794	chr1	25811788	25811798	.	+	3len30	sparse	AA	0	0	0	0	0	0	0	0	0	0	0	0	0	0	0	0
1795	chr1	25815042	25815059	.	+	3len30	dense	AA	0	0	1	0	2	0	1	0	0	0	1	1	0	1	0	0
1796	chr1	25816062	25816065	.	+	3len30	dense	AA	0	0	1	0	0	0	0	0	0	0	0	0	0	0	0	0
1797	chr1	25817924	25817930	.	+	3len30	dense	AA	0	0	0	0	1	0	0	0	0	0	1	1	0	1	0	0
1798	chr1	25821077	25821241	.	+	0len100plus	medium	UG	19	14	45	32	110	6	81	53	69	13	112	172	11	22	4	2
1799	chr1	25821971	25822009	.	+	2len30-60	sparse	AA	1	0	8	1	7	0	10	2	3	1	2	10	0	2	0	0
1800	chr1	25832454	25832468	.	+	3len30	dense	AA	1	0	0	0	2	0	1	0	1	0	0	1	0	1	0	0
1801	chr1	25832789	25832891	.	+	0len100plus	medium	AA	1	1	0	1	2	0	3	1	2	1	0	7	0	0	1	0
1802	chr1	25833394	25833423	.	-	3len30	sparse	UA	37	23	20	23	33	5	20	11	10	2	9	3	1	2	1	1
1803	chr1	25833464	25833492	.	-	3len30	sparse	UA	0	0	0	0	2	0	1	0	0	0	0	0	0	0	0	0
1804	chr1	25834081	25834095	.	-	3len30	medium	AA	0	0	0	0	1	0	0	0	0	0	0	0	0	0	0	0
1805	chr1	25834711	25834766	.	-	2len30-60	sparse	UA	0	0	1	0	0	0	0	0	1	0	0	1	0	2	0	0
1806	chr1	25834906	25834915	.	-	3len30	dense	UG	0	0	1	5	4	0	2	4	1	0	0	1	0	0	0	1
1807	chr1	25835723	25835725	.	-	3len30	dense	UG	0	0	0	0	0	0	0	0	0	0	0	0	0	0	0	1
1808	chr1	25845201	25845221	.	-	3len30	sparse	AA	2	2	0	1	5	0	2	1	2	2	0	2	1	0	0	0
1809	chr1	25855636	25855661	.	-	3len30	sparse	UA	2	0	3	4	11	0	6	1	3	2	1	0	2	1	2	0
1810	chr1	25860903	25860940	.	+	2len30-60	dense	UG	0	0	0	1	7	0	1	0	1	0	1	0	0	0	0	0
1811	chr1	25861093	25861119	.	+	3len30	sparse	UG	0	0	4	0	7	1	5	2	10	4	8	7	3	1	0	0
1812	chr1	25867612	25867637	.	-	3len30	sparse	AA	0	0	5	3	6	0	2	0	1	0	1	2	0	0	0	0
1813	chr1	25900266	25900339	.	-	1len60-100	medium	UG	0	1	2	1	0	0	1	1	0	0	0	0	0	0	0	0
1814	chr1	25900372	25900456	.	-	1len60-100	sparse	UA	8	4	13	10	43	5	32	18	23	0	6	20	2	8	4	2
1815	chr1	25900554	25900599	.	-	2len30-60	medium	UA	0	0	1	3	5	1	3	0	3	0	2	2	1	0	1	0
1816	chr1	25900648	25900753	.	-	0len100plus	sparse	AA	2	0	17	10	43	3	19	19	22	6	19	48	3	5	2	3
1817	chr1	25900792	25900833	.	-	2len30-60	sparse	UA	1	2	3	3	13	0	7	2	3	2	7	7	0	1	2	0
1818	chr1	25900871	25900909	.	-	2len30-60	sparse	UA	0	2	2	4	16	0	4	7	3	0	11	11	1	1	0	1
1819	chr1	25960566	25960591	.	-	3len30	medium	UA	0	0	0	1	0	0	0	0	0	0	0	0	0	0	0	0
1820	chr1	25974935	25974968	.	-	2len30-60	dense	AA	1	1	5	5	4	0	1	3	3	0	2	3	0	0	0	0
1821	chr1	25980675	25980736	.	-	1len60-100	medium	UA	7	3	9	8	31	2	15	10	13	4	13	26	1	2	3	2
1822	chr1	26121892	26121945	.	+	2len30-60	medium	UA	0	1	3	1	5	0	1	0	4	1	1	7	1	0	1	0
1823	chr1	26122447	26122485	.	+	2len30-60	sparse	AA	0	0	1	0	1	1	0	1	0	0	0	0	0	0	1	0
1824	chr1	26123254	26123362	.	+	0len100plus	sparse	AA	1	1	1	0	3	0	2	2	2	1	1	3	2	0	0	0
1825	chr1	26123424	26123623	.	+	0len100plus	sparse	UA	0	1	1	1	5	0	1	0	1	1	0	1	0	0	2	0
1826	chr1	26123875	26123955	.	+	1len60-100	sparse	AA	0	0	4	1	5	0	0	0	1	0	0	2	0	0	0	1
1827	chr1	26235413	26235488	.	+	1len60-100	dense	AA	14	12	30	34	119	7	61	47	76	15	104	205	12	17	1	1
1828	chr1	26236288	26236345	.	+	2len30-60	medium	AA	10	7	30	31	89	6	64	22	67	10	84	121	15	17	8	6
1829	chr1	26256928	26256958	.	+	3len30	dense	UG	1	0	4	4	4	0	7	4	2	2	2	13	0	2	1	0
1830	chr1	26290141	26290229	.	-	1len60-100	dense	UA	15	15	23	28	90	9	75	37	66	16	67	87	18	32	3	6
1831	chr1	26290267	26290278	.	-	3len30	medium	AA	1	0	4	1	2	0	5	3	3	0	2	6	0	0	0	0
1832	chr1	26324468	26324564	.	-	1len60-100	dense	UG	0	2	4	4	17	2	13	5	9	4	14	19	2	1	0	0
1833	chr1	26324623	26324690	.	-	1len60-100	medium	UG	0	0	3	1	12	1	4	2	6	2	6	25	3	1	1	0
1834	chr1	26324758	26324779	.	-	3len30	sparse	UG	0	0	0	1	3	0	0	2	4	1	2	1	0	0	0	0
1835	chr1	26325217	26325249	.	-	2len30-60	medium	UG	0	0	2	0	1	0	0	0	1	1	2	4	1	1	0	0
1836	chr1	26325605	26325675	.	-	1len60-100	dense	UG	4	0	1	3	15	0	9	6	11	5	21	31	3	3	4	3
1837	chr1	26325710	26325735	.	-	3len30	sparse	UG	2	1	0	1	5	0	1	1	5	1	6	6	0	0	0	1
1838	chr1	26325808	26325824	.	-	3len30	medium	UA	0	1	1	1	3	0	1	0	1	0	5	6	0	1	1	0
1839	chr1	26328125	26328181	.	-	2len30-60	medium	UG	0	1	2	1	8	0	6	0	1	1	4	7	0	0	0	0
1840	chr1	26328369	26328391	.	-	3len30	sparse	UG	0	0	1	1	2	0	1	0	0	0	0	0	0	0	0	0
1841	chr1	26438376	26438416	.	+	2len30-60	medium	UA	1	0	4	4	7	1	6	3	10	2	3	11	1	1	0	1
1842	chr1	26440252	26440256	.	+	3len30	dense	AA	0	2	2	1	5	0	0	3	1	0	1	1	0	0	0	0
1843	chr1	26440734	26440750	.	+	3len30	medium	AA	3	1	3	7	9	1	12	6	8	1	0	8	4	0	0	1
1844	chr1	26440794	26440803	.	+	3len30	dense	AA	0	1	6	3	6	3	5	2	5	2	3	2	1	1	1	0
1845	chr1	26446686	26446717	.	+	2len30-60	dense	UG	3	4	16	15	43	7	27	15	15	2	10	28	4	0	2	0
1846	chr1	26451392	26451452	.	+	2len30-60	dense	UG	7	4	8	25	40	7	42	20	28	9	37	30	11	6	19	15
1847	chr1	26453092	26453200	.	-	0len100plus	dense	UG	10	5	15	26	59	7	16	8	34	7	37	48	3	5	8	5
1848	chr1	26456797	26456871	.	+	1len60-100	dense	UA	9	6	31	31	83	7	72	38	53	5	47	94	13	15	11	5
1849	chr1	26462756	26462761	.	-	3len30	dense	AA	0	0	1	0	1	0	0	0	0	0	0	0	0	0	0	0
1850	chr1	26465351	26465373	.	+	3len30	sparse	UG	0	0	0	1	0	0	0	0	1	0	0	0	0	0	0	0
1851	chr1	26469224	26469246	.	+	3len30	medium	UA	5	3	4	3	13	1	6	5	1	2	0	0	1	0	0	0
1852	chr1	26473736	26473763	.	+	3len30	medium	UA	1	0	2	6	4	0	2	0	1	2	1	4	0	0	0	0
1853	chr1	26473806	26473839	.	+	2len30-60	dense	AA	6	3	3	5	7	0	3	3	3	0	7	6	1	0	0	1
1854	chr1	26474745	26474785	.	+	2len30-60	medium	UA	4	4	15	19	20	2	18	8	9	0	1	4	0	2	1	0
1855	chr1	26475151	26475232	.	+	1len60-100	medium	UA	0	0	5	0	2	0	1	0	2	0	7	4	0	0	0	1
1856	chr1	26476176	26476265	.	+	1len60-100	sparse	UA	9	3	21	31	72	5	68	29	45	9	44	97	6	13	1	3
1857	chr1	26476376	26476396	.	+	3len30	sparse	AA	0	0	3	4	5	0	3	2	5	1	4	10	0	1	1	0
1858	chr1	26535191	26535213	.	+	3len30	sparse	UG	5	3	1	5	8	1	6	2	4	3	1	3	0	1	1	2
1859	chr1	26542382	26542507	.	+	0len100plus	dense	UA	10	8	30	44	106	5	68	41	63	6	87	165	20	14	9	5
1860	chr1	26544351	26544429	.	+	1len60-100	sparse	UG	3	2	3	3	13	1	8	5	9	0	4	5	1	1	0	1
1861	chr1	26566058	26566118	.	+	2len30-60	medium	UA	3	0	2	7	16	1	13	3	7	1	8	17	0	0	0	1
1862	chr1	26699915	26699986	.	+	1len60-100	dense	AA	21	12	46	54	194	10	94	47	74	14	38	57	12	11	6	4
1863	chr1	26705742	26705802	.	+	2len30-60	medium	UA	0	1	14	6	24	0	5	4	4	1	2	5	1	0	0	0
1864	chr1	26713098	26713158	.	+	2len30-60	sparse	UA	2	3	16	14	35	1	16	13	12	2	12	14	3	2	0	1
1865	chr1	26779783	26779803	.	+	3len30	medium	UA	0	0	0	0	1	0	1	1	0	0	0	1	0	0	1	1
1866	chr1	26779841	26779893	.	+	2len30-60	medium	UA	0	0	0	0	0	0	1	0	0	0	0	1	0	0	0	0
1867	chr1	26780576	26780616	.	+	2len30-60	medium	UG	0	0	2	0	1	1	4	3	1	0	2	2	0	1	0	1
1868	chr1	26780660	26780729	.	+	1len60-100	sparse	AA	1	0	5	1	2	0	7	3	3	0	1	8	1	0	0	0
1869	chr1	26780780	26780870	.	+	1len60-100	medium	UG	41	27	126	148	388	18	248	116	186	32	159	400	31	39	39	31
1870	chr1	26781490	26781500	.	+	3len30	medium	UG	1	0	4	6	9	0	9	2	4	1	3	7	1	1	1	0
1871	chr1	26781532	26781546	.	+	3len30	dense	AA	6	3	16	15	49	1	36	19	17	2	23	40	3	6	2	0
1872	chr1	26791489	26791608	.	+	0len100plus	dense	AA	6	6	19	14	38	2	14	14	21	3	15	48	4	5	2	0
1873	chr1	26853974	26854009	.	+	2len30-60	medium	UG	1	2	4	4	11	0	5	2	4	1	3	5	1	2	0	0
1874	chr1	26854122	26854196	.	+	1len60-100	medium	UG	11	10	9	25	59	8	59	33	65	15	83	98	11	16	1	0
1875	chr1	26854717	26854757	.	+	2len30-60	medium	UA	15	9	16	27	119	11	92	60	113	27	154	264	16	37	22	15
1876	chr1	26854824	26854887	.	+	1len60-100	dense	AA	216	117	344	459	997	147	707	411	723	166	977	1233	155	183	196	124
1877	chr1	26864300	26864427	.	+	0len100plus	dense	UG	11	3	9	9	39	3	17	7	19	6	30	41	3	8	13	3
1878	chr1	26877280	26877319	.	-	2len30-60	sparse	UA	0	0	1	0	2	0	0	0	0	0	0	0	0	0	0	0
1879	chr1	26882968	26882976	.	-	3len30	dense	AA	0	0	0	0	2	0	2	1	1	0	1	1	0	0	0	0
1880	chr1	26883037	26883062	.	-	3len30	sparse	UA	0	0	1	1	2	0	2	1	2	0	1	0	1	1	0	1
1881	chr1	26883298	26883306	.	-	3len30	medium	UG	0	2	4	1	6	0	5	1	5	0	3	1	1	4	1	0
1882	chr1	26889979	26890013	.	-	2len30-60	dense	UA	1	1	5	0	1	0	1	0	3	1	1	0	0	0	1	0
1883	chr1	26894361	26894380	.	-	3len30	sparse	AA	0	0	0	0	0	0	0	0	0	0	0	1	0	0	0	0
1884	chr1	26922264	26922310	.	+	2len30-60	sparse	UG	9	10	20	24	48	8	27	17	25	6	5	7	3	9	2	1
1885	chr1	26927122	26927202	.	+	1len60-100	dense	AA	10	8	44	57	139	7	99	47	114	14	142	220	18	24	7	8
1886	chr1	26927256	26927305	.	+	2len30-60	dense	UA	12	11	22	53	126	8	74	30	80	16	112	140	11	6	3	10
1887	chr1	26939691	26939709	.	+	3len30	sparse	UA	4	2	13	9	13	2	16	9	12	0	6	9	0	0	1	0
1888	chr1	26945596	26945620	.	+	3len30	sparse	UA	1	1	0	3	3	0	0	0	1	0	1	0	0	0	0	0
1889	chr1	26957747	26957758	.	-	3len30	medium	UG	0	0	0	0	0	0	2	0	0	0	0	1	1	0	0	0
1890	chr1	26959676	26959691	.	-	3len30	dense	UG	0	0	1	2	1	0	0	0	0	0	0	0	0	1	0	0
1891	chr1	26996770	26996829	.	+	2len30-60	medium	UG	17	4	19	21	53	7	30	13	17	5	25	20	6	16	6	8
1892	chr1	27000326	27000332	.	+	3len30	dense	AA	0	0	0	0	0	0	0	0	0	0	0	0	0	0	0	0
1893	chr1	27000379	27000408	.	+	3len30	sparse	UG	0	0	1	0	1	0	0	1	0	1	0	1	0	1	0	0
1894	chr1	27000585	27000601	.	+	3len30	medium	AA	0	0	0	0	0	0	0	0	0	0	0	0	0	0	1	0
1895	chr1	27099543	27099595	.	-	2len30-60	sparse	UA	0	0	1	0	3	0	2	2	0	0	1	2	0	0	0	0
1896	chr1	27107333	27107608	.	-	0len100plus	sparse	UG	41	31	26	88	118	37	145	61	201	55	124	54	61	64	50	37
1897	chr1	27119009	27119102	.	-	1len60-100	dense	UG	5	9	17	43	101	16	57	32	70	15	63	112	7	18	6	13
1898	chr1	27143841	27143870	.	-	3len30	medium	UA	6	2	15	18	53	3	26	16	32	4	13	20	4	9	1	0
1899	chr1	27207406	27207432	.	+	3len30	medium	UA	0	0	0	0	0	0	0	0	0	0	0	0	1	0	0	0
1900	chr1	27208503	27208580	.	+	1len60-100	sparse	UA	0	0	0	1	3	0	2	0	2	0	4	8	0	1	0	0
1901	chr1	27234692	27234755	.	+	1len60-100	dense	UG	23	15	30	42	78	12	59	38	70	19	100	76	19	35	73	57
1902	chr1	27235392	27235438	.	+	2len30-60	dense	UG	6	7	30	37	74	5	37	22	51	8	69	109	7	4	14	3
1903	chr1	27322329	27322340	.	+	3len30	medium	UA	0	0	1	0	0	0	1	0	0	0	0	0	0	0	0	0
1904	chr1	27326461	27326498	.	+	2len30-60	medium	UA	0	0	0	0	0	0	0	0	0	0	0	0	0	0	0	0
1905	chr1	27328569	27328578	.	+	3len30	dense	UA	0	1	1	1	3	0	1	0	0	0	0	1	1	0	0	0
1906	chr1	27329488	27329534	.	+	2len30-60	medium	UG	4	4	4	8	24	1	17	2	10	4	7	12	1	3	2	1
1907	chr1	27335602	27335641	.	+	2len30-60	medium	UA	0	0	0	0	4	0	0	0	0	0	1	0	0	0	0	0
1908	chr1	27343587	27343666	.	+	1len60-100	sparse	UG	7	3	12	16	38	6	42	18	31	13	82	65	11	12	11	12
1909	chr1	27356426	27356433	.	-	3len30	dense	AA	0	0	0	0	0	0	0	0	0	0	0	0	0	0	0	0
1910	chr1	27359069	27359134	.	-	1len60-100	medium	AA	4	0	2	4	8	2	13	6	8	3	5	12	2	0	0	0
1911	chr1	27363243	27363280	.	-	2len30-60	sparse	UG	5	1	1	2	4	0	5	3	0	1	1	0	0	1	0	0
1912	chr1	27399877	27400051	.	-	0len100plus	sparse	UG	15	9	27	45	98	18	49	29	82	19	68	62	21	26	4	1
1913	chr1	27400768	27400847	.	-	1len60-100	medium	UA	10	4	17	16	73	8	32	26	53	11	51	54	13	20	1	1
1914	chr1	27400886	27401181	.	-	0len100plus	sparse	UG	20	13	38	44	221	16	118	67	136	25	121	190	26	27	7	3
1915	chr1	27408175	27408181	.	-	3len30	dense	UG	7	4	9	12	28	4	20	3	8	1	3	3	2	1	3	4
1916	chr1	27423643	27423724	.	-	1len60-100	sparse	AA	5	2	14	6	25	0	13	12	8	2	17	41	3	4	1	2
1917	chr1	27461239	27461334	.	-	1len60-100	medium	UG	28	11	51	58	130	9	61	42	64	10	104	174	9	24	17	10
1918	chr1	27473905	27473971	.	-	1len60-100	medium	AA	31	20	69	82	249	22	119	80	160	14	224	373	24	55	11	7
1919	chr1	27482043	27482155	.	-	0len100plus	sparse	AA	10	5	33	35	85	3	35	18	41	5	37	75	5	8	2	2
1920	chr1	27486458	27486509	.	-	2len30-60	medium	UA	4	5	25	17	34	2	14	16	9	0	6	21	1	4	2	2
1921	chr1	27489232	27489291	.	-	2len30-60	dense	UG	19	15	58	57	142	9	100	52	82	19	135	210	22	28	13	15
1922	chr1	27489351	27489392	.	-	2len30-60	dense	UG	5	2	11	28	59	6	21	19	31	7	46	137	8	9	6	2
1923	chr1	27489452	27489483	.	-	2len30-60	dense	UG	2	1	13	15	41	3	21	13	11	3	37	91	3	5	5	2
1924	chr1	27489589	27489651	.	-	1len60-100	medium	UA	2	2	5	4	7	1	10	4	2	2	4	12	1	1	0	0
1925	chr1	27526556	27526591	.	+	2len30-60	dense	UA	0	1	1	3	1	0	2	3	0	0	5	6	0	1	0	0
1926	chr1	27526693	27527058	.	+	0len100plus	sparse	UG	6	7	4	7	20	1	11	9	18	5	35	73	9	3	2	3
1927	chr1	27528465	27528599	.	+	0len100plus	dense	UA	2	4	3	5	4	1	5	1	2	2	17	30	1	3	3	1
1928	chr1	27528639	27528758	.	+	0len100plus	medium	UA	1	2	5	5	15	0	5	7	10	3	11	21	0	3	0	0
1929	chr1	27534538	27534583	.	-	2len30-60	sparse	UA	1	0	1	1	3	0	1	1	1	0	0	3	0	1	0	0
1930	chr1	27534627	27534636	.	-	3len30	dense	UG	0	0	2	0	4	0	2	1	1	0	0	3	0	0	0	0
1931	chr1	27557634	27557861	.	-	0len100plus	sparse	UA	9	5	12	13	40	3	32	27	37	15	87	130	11	9	2	0
1932	chr1	27557905	27557963	.	-	2len30-60	medium	AA	1	1	2	3	14	1	6	5	7	1	19	24	1	1	1	0
1933	chr1	27563034	27563369	.	-	0len100plus	sparse	UG	35	16	34	78	156	22	91	53	119	23	261	269	42	42	33	20
1934	chr1	27573965	27573973	.	-	3len30	dense	AA	15	10	19	25	27	7	26	8	12	3	5	4	7	8	2	6
1935	chr1	27596643	27596973	.	-	0len100plus	sparse	UG	89	43	81	201	327	66	267	136	287	91	524	369	127	184	114	65
1936	chr1	27668261	27668277	.	-	3len30	medium	UA	0	1	0	3	2	0	0	0	0	0	0	0	0	0	0	0
1937	chr1	27760707	27760778	.	+	1len60-100	dense	UA	10	5	23	32	87	7	53	31	53	4	63	147	11	22	3	3
1938	chr1	27773711	27773739	.	+	3len30	sparse	UG	0	3	2	4	18	1	12	7	7	0	8	10	2	0	0	0
1939	chr1	27774240	27774324	.	+	1len60-100	sparse	AA	2	2	7	8	26	2	11	9	21	4	17	26	4	2	0	0
1940	chr1	27777060	27777104	.	+	2len30-60	sparse	UA	7	7	9	23	48	5	30	12	34	6	45	31	7	16	2	1
1941	chr1	27786623	27786676	.	+	2len30-60	dense	AA	4	4	13	13	36	3	14	9	23	2	16	39	2	7	3	2
1942	chr1	27800441	27800530	.	+	1len60-100	dense	UG	9	5	11	14	44	1	29	18	23	4	42	70	7	10	5	9
1943	chr1	27823080	27823150	.	+	1len60-100	sparse	AA	0	0	0	0	1	0	1	2	0	0	1	5	0	1	0	0
1944	chr1	27823182	27823216	.	+	2len30-60	dense	AA	1	1	2	2	8	1	5	1	4	0	3	8	0	1	1	1
1945	chr1	27831800	27831824	.	+	3len30	medium	AA	0	1	3	1	3	0	0	1	1	2	0	1	0	1	0	0
1946	chr1	27834438	27834445	.	+	3len30	dense	UG	9	4	4	7	24	0	7	3	8	3	6	14	1	1	2	2
1947	chr1	27834507	27834529	.	+	3len30	sparse	UG	1	2	0	5	2	0	4	1	1	0	4	3	2	0	2	0
1948	chr1	27838749	27838759	.	+	3len30	medium	UG	0	0	0	0	1	0	0	0	0	0	0	0	0	0	0	0
1949	chr1	27841118	27841190	.	+	1len60-100	medium	AA	1	0	0	3	6	0	3	0	0	0	1	1	1	0	0	1
1950	chr1	27850289	27850330	.	+	2len30-60	sparse	UA	0	0	0	1	0	0	0	0	0	0	0	0	0	0	0	0
1951	chr1	27850480	27850560	.	+	1len60-100	sparse	UG	2	2	2	5	8	0	7	2	7	2	2	6	1	2	2	1
1952	chr1	27851018	27851052	.	+	2len30-60	sparse	UA	0	0	2	0	0	1	2	1	4	1	0	1	0	1	0	0
1953	chr1	27851443	27851472	.	+	3len30	sparse	UA	0	0	0	0	0	0	1	0	1	0	0	3	0	1	0	0
1954	chr1	27851661	27851676	.	+	3len30	sparse	AA	0	0	1	0	0	1	0	0	0	0	0	0	0	0	0	0
1955	chr1	27891641	27891684	.	-	2len30-60	medium	UA	1	0	0	0	1	1	2	1	2	0	0	0	0	1	1	0
1956	chr1	27892081	27892112	.	-	2len30-60	medium	UA	0	0	0	0	2	0	0	0	0	0	1	0	0	0	1	0
1957	chr1	27894352	27894364	.	-	3len30	dense	AA	1	0	0	2	1	0	0	0	0	0	1	1	0	0	0	0
1958	chr1	27894704	27894765	.	-	1len60-100	dense	AA	9	6	12	16	31	9	32	12	20	4	22	29	4	7	2	0
1959	chr1	27897034	27897077	.	-	2len30-60	sparse	AA	1	0	0	1	2	0	0	0	1	0	0	0	0	0	1	0
1960	chr1	27897930	27897986	.	-	2len30-60	sparse	UG	1	0	1	2	2	0	0	1	1	0	1	7	0	0	0	0
1961	chr1	27942001	27942053	.	-	2len30-60	sparse	UG	1	2	1	4	3	0	5	1	5	1	7	7	0	0	1	0
1962	chr1	27943323	27943325	.	+	3len30	dense	AA	0	0	1	3	2	0	1	1	2	0	0	0	1	0	0	0
1963	chr1	27958203	27958217	.	+	3len30	medium	AA	0	1	0	0	2	0	0	0	1	0	0	2	0	0	0	0
1964	chr1	27961753	27961832	.	+	1len60-100	medium	UA	3	3	10	11	42	7	21	11	27	6	21	44	2	4	1	0
1965	chr1	27967988	27968083	.	+	1len60-100	sparse	UG	2	2	6	2	6	0	12	3	9	0	3	16	1	4	1	1
1966	chr1	27970397	27970465	.	-	1len60-100	medium	UA	0	0	2	2	4	0	1	2	0	0	0	1	0	0	0	0
1967	chr1	27971181	27971241	.	-	2len30-60	sparse	UA	1	5	6	6	16	1	14	14	2	1	2	10	0	1	0	0
1968	chr1	27973865	27973918	.	-	2len30-60	sparse	UA	0	0	7	10	22	0	2	2	5	0	0	2	0	4	0	0
1969	chr1	27978410	27978450	.	-	2len30-60	sparse	UA	0	0	0	0	0	0	2	0	0	0	0	3	0	0	0	0
1970	chr1	27988639	27988648	.	-	3len30	medium	UG	7	3	5	7	4	0	4	5	5	0	1	0	0	3	0	2
1971	chr1	27993468	27993499	.	-	2len30-60	medium	UA	2	1	0	0	0	0	1	0	0	0	0	1	0	0	0	0
1972	chr1	28027383	28027434	.	-	2len30-60	dense	UA	2	1	5	7	22	3	14	11	12	3	12	27	3	4	0	0
1973	chr1	28027532	28027582	.	-	2len30-60	medium	UA	0	1	3	3	4	0	2	3	3	0	0	3	0	0	0	0
1974	chr1	28029226	28029233	.	-	3len30	medium	UG	1	0	0	2	3	0	3	0	0	0	0	1	0	0	0	0
1975	chr1	28044479	28044500	.	-	3len30	medium	UA	3	0	3	6	8	2	2	4	3	0	1	5	0	0	0	0
1976	chr1	28045805	28045913	.	-	0len100plus	medium	AA	0	3	13	20	34	1	19	14	13	0	10	27	1	0	1	1
1977	chr1	28046587	28046594	.	-	3len30	dense	AA	0	1	2	1	5	0	3	1	1	0	0	0	0	0	0	0
1978	chr1	28058557	28058593	.	-	2len30-60	medium	AA	0	1	6	6	10	0	4	1	1	2	2	3	1	0	0	0
1979	chr1	28063928	28063954	.	-	3len30	sparse	UA	0	0	0	0	3	0	1	1	0	0	1	2	0	0	0	0
1980	chr1	28064002	28064038	.	-	2len30-60	medium	AA	0	1	2	1	0	0	1	0	0	0	1	2	0	0	0	0
1981	chr1	28147540	28147591	.	-	2len30-60	medium	UA	0	0	2	1	4	1	3	1	1	0	1	0	1	2	1	0
1982	chr1	28178662	28178749	.	-	1len60-100	sparse	UG	2	1	1	3	11	0	6	4	8	3	6	7	4	1	1	3
1983	chr1	28200910	28200925	.	-	3len30	medium	UA	0	0	0	0	0	0	0	0	1	0	0	0	0	0	0	0
1984	chr1	28208299	28208310	.	-	3len30	medium	UG	0	1	1	3	3	0	0	2	1	0	1	1	0	0	0	0
1985	chr1	28220151	28220166	.	-	3len30	medium	UA	0	1	0	11	7	1	4	1	2	1	4	8	1	0	0	0
1986	chr1	28221397	28221463	.	-	1len60-100	dense	AA	7	3	12	15	41	3	40	19	23	9	24	46	6	4	0	1
1987	chr1	28232272	28232308	.	-	2len30-60	dense	AA	0	0	5	8	14	1	7	0	3	1	3	7	1	0	0	0
1988	chr1	28232391	28232403	.	-	3len30	sparse	UA	1	1	3	3	9	0	2	0	2	3	1	1	0	0	1	0
1989	chr1	28237863	28237922	.	+	2len30-60	sparse	UA	1	1	1	8	2	1	3	2	9	0	0	7	0	0	2	1
1990	chr1	28237995	28238067	.	+	1len60-100	sparse	UG	1	1	7	4	2	0	1	5	4	0	1	7	0	0	5	4
1991	chr1	28264390	28264418	.	+	3len30	medium	UA	3	0	3	1	8	0	3	0	0	0	2	3	0	0	0	0
1992	chr1	28266906	28266917	.	+	3len30	medium	UA	0	0	1	1	2	0	0	1	1	0	0	1	1	0	0	0
1993	chr1	28267860	28267899	.	+	2len30-60	medium	AA	5	2	4	5	8	0	3	2	4	0	0	4	1	4	1	0
1994	chr1	28268761	28268769	.	+	3len30	medium	UG	2	0	0	0	4	0	1	1	0	2	1	0	0	0	0	0
1995	chr1	28268831	28268849	.	+	3len30	medium	UA	0	0	0	0	2	0	2	0	0	0	1	2	0	0	0	0
[truncated: 114,336 more rows]
