# Supplementary material for: TDP-43 condensation properties specify its RNA-binding and regulatory repertoire
Source: Cell. 2021 Sep 2;184(18):4680–4696.e22. doi: 10.1016/j.cell.2021.07.018 (PMC8445024; doi:10.1016/j.cell.2021.07.018)
Supplement: Table S3. iCLIP cDNA counts, related to Figures 5 and S5 [file mmc3.xlsx]

## Sheet: supplementary_binding_sites_cla
RELATED TO FIGURE 5 and S5: The table contains quantification of cDNA counts from CLIP samples overlapping with the binding sites, together with their genomic coordinates, region, gene id and gene names and derived classifications in groups by length, density and base content																	Figure 5																	Figure S5C															Figure S5D
																	mutant iCLIP experiment																	mutant, low RNase iCLIP experiment															HD iCLIP experiment
																	316del346		A326P		M337P		Q331K		G294A		G335A		WT					316del346		A326P		M337P		Q331K		G294A		G335A		WT			316del346
chrom	start	end	strand	region	biotype	gene_id	gene_name	length_groups	overlap_groups	ratio_group	overlap_g1	overlap_g2	overlap_g3	overlap_g4	g1plusg2byg4_ratio	g4byg1g2g3_ratio	1	2	1	2	1	2	1	2	1	2	1	2	1	2	1,6-HD_1	1,6-HD_2		1	2	1	2	1	2	1	2	1	2	1	2	1	2		2,5-HD_1
GL000008.2	154464	154475	+	intergenic	""	"."	"None"	3len30	dense	AA	0	0	0	100	0.019802	33.6667	3	7	1	8	14	1	15	6	5	1	4	13	0	4	1	0		2	6	2	7	1	0	0	7	0	2	6	5	4	0		2
GL000008.2	155093	155130	+	intergenic	""	"."	"None"	2len30-60	medium	UA	18.9189	0	0	16.2162	1.21507	0.78545	4	0	4	7	14	2	14	4	15	0	15	35	5	0	1	2		4	0	2	3	0	0	2	1	1	1	2	2	0	2		3
GL000194.1	75522	75545	-	intron	"pre-mRNA"	"ENSG00000274847.1"	"AC145212.1"	3len30	dense	AA	0	0	0	100	0.019802	33.6667	0	0	2	2	1	0	0	0	0	0	3	2	0	0	0	0		0	0	1	0	0	0	0	1	0	0	0	0	0	0		0
GL000194.1	81461	81479	-	intron	"pre-mRNA"	"ENSG00000274847.1"	"AC145212.1"	3len30	medium	UA	0	0	22.2222	33.3333	0.0582524	1.36123	1	0	1	2	9	0	2	1	0	0	0	1	0	0	0	0		2	1	0	0	0	0	1	1	0	0	0	0	0	1		0
GL000194.1	92228	92285	-	intron	"pre-mRNA"	"ENSG00000274847.1"	"AC145212.1"	2len30-60	dense	UG	98.2456	0	0	0	100.246	0.00987697	4	1	15	13	40	2	18	3	21	3	36	58	0	1	3	2		0	1	0	0	1	0	0	0	0	0	0	1	1	0		0
GL000194.1	99578	99599	-	intron	"pre-mRNA"	"ENSG00000274847.1"	"AC145212.1"	3len30	sparse	UG	47.619	0	0	0	49.619	0.0197554	1	0	3	2	8	1	3	0	1	1	0	0	0	0	0	0		1	1	1	1	0	0	2	1	0	0	1	0	1	0		0
GL000195.1	69476	69567	-	intergenic	""	"."	"None"	1len60-100	sparse	UG	6.59341	0	0	12.0879	0.656591	1.36426	2	1	15	11	22	1	16	5	13	1	8	29	2	1	1	0		4	10	5	8	6	5	17	7	4	5	6	5	6	2		3
KI270442.1	217328	217337	-	ncRNA	"rRNA"	"ENSG00000278294.1"	"5_8S_rRNA"	3len30	dense	AA	0	0	0	100	0.019802	33.6667	0	0	1	4	4	0	0	0	0	0	0	1	0	2	0	1		1	0	0	0	0	2	1	1	0	0	0	0	1	0		0
KI270706.1	69225	69288	+	intergenic	""	"."	"None"	1len60-100	dense	UA	41.2698	0	0	9.52381	4.11161	0.23772	8	3	19	25	82	4	47	15	48	6	65	70	0	9	3	7		0	0	0	3	2	1	1	2	4	2	7	3	2	1		0
KI270711.1	8179	8241	-	intron	"pre-mRNA"	"ENSG00000271254.6"	"AC240274.1"	1len60-100	dense	UG	51.6129	0	0	0	53.6129	0.0183107	15	4	22	51	83	11	40	20	62	16	86	141	18	17	12	23		16	14	2	7	9	6	5	14	12	14	15	13	11	8		10
KI270711.1	36935	36982	-	intergenic	""	"."	"None"	2len30-60	dense	UG	70.2128	0	0	0	72.2128	0.0136588	13	8	14	24	35	4	19	16	21	7	29	55	4	8	11	7		8	2	4	0	3	0	1	1	1	3	4	1	2	0		3
KI270713.1	31706	31707	-	UTR3	"mRNA"	"ENSG00000277475.1"	"AC213203.1"	3len30	dense	UG	100	0	0	0	102	0.00970874	0	0	1	1	0	0	1	0	0	0	0	0	0	0	1	0		0	0	0	0	0	0	0	0	0	0	0	0	0	0		1
KI270728.1	881606	881628	-	intergenic	""	"."	"None"	3len30	dense	UG	95.4545	0	0	0	97.4545	0.010157	13	8	35	66	171	11	118	44	109	14	125	183	19	20	27	24		5	3	2	5	2	2	5	3	2	6	1	2	5	6		4
KI270728.1	1140224	1140264	-	UTR3	"mRNA"	"ENSG00000273554.4"	"AC136616.1"	2len30-60	sparse	AA	0	0	0	22.5	0.0851064	7.83333	1	0	2	6	7	1	6	2	3	1	8	26	1	1	0	0		1	0	1	0	1	2	1	0	1	0	2	0	1	1		4
KI270733.1	128915	128948	+	ncRNA	"rRNA"	"ENSG00000276700.1"	"RNA5-8S5"	2len30-60	sparse	UA	0	0	0	18.1818	0.104265	6.39394	0	0	1	1	0	0	0	0	0	0	1	2	0	0	1	0		0	0	1	0	0	0	0	0	0	1	0	0	1	0		0
KI270733.1	132329	132349	+	intergenic	""	"."	"None"	3len30	medium	UG	40	40	0	0	82	0.0120482	4	1	3	1	1	2	3	0	0	0	5	1	1	0	2	2		0	0	0	0	0	0	0	0	0	0	0	0	0	0		0
KI270733.1	135031	135062	+	intergenic	""	"."	"None"	2len30-60	dense	UA	22.5806	25.8065	0	0	50.3871	0.0194601	111	44	164	234	241	64	311	64	186	145	140	319	81	66	81	95		13	16	13	22	4	8	13	14	6	8	20	12	184	8		407
KI270733.1	154448	154477	+	intergenic	""	"."	"None"	3len30	medium	UG	62.069	0	20.6897	0	64.069	0.0116606	5	0	6	20	12	1	12	6	7	7	16	14	29	33	18	29		0	0	1	0	0	1	0	0	1	0	0	1	13	9		0
KI270733.1	169914	169954	+	intergenic	""	"."	"None"	2len30-60	sparse	UG	27.5	0	0	0	29.5	0.0327869	321	81	265	259	282	265	376	89	265	185	281	130	170	152	81	87		2	2	1	6	3	2	4	0	0	0	1	1	3	0		4
KI270743.1	139972	140009	+	intergenic	""	"."	"None"	2len30-60	sparse	UG	18.9189	0	0	0	20.9189	0.0456227	13	10	22	38	147	9	88	41	72	10	139	129	9	19	5	1		3	2	4	2	4	2	2	6	2	1	5	4	7	3		1
chr1	280750	280772	-	intron	"lncRNA"	"ENSG00000228463.10"	"AP006222.1"	3len30	medium	UG	45.4545	0	27.2727	0	47.4545	0.0132053	4	2	5	8	18	2	13	3	8	1	19	35	0	1	2	1		0	1	0	1	0	0	1	0	1	1	0	1	0	0		2
chr1	286726	286748	-	intron	"lncRNA"	"ENSG00000228463.10"	"AP006222.1"	3len30	medium	UA	0	0	59.0909	13.6364	0.136646	0.235725	0	0	1	1	0	0	3	0	0	1	0	3	1	0	0	0		1	0	0	0	1	1	1	2	0	1	1	3	1	0		0
chr1	783745	783758	+	intron	"lncRNA"	"ENSG00000237491.8"	"AL669831.5"	3len30	medium	UA	0	0	38.4615	38.4615	0.0506823	0.951763	1	2	5	1	4	0	1	0	0	0	0	2	0	0	0	0		0	0	0	0	0	0	3	0	0	0	1	0	1	0		1
chr1	783876	783882	+	intron	"lncRNA"	"ENSG00000237491.8"	"AL669831.5"	3len30	medium	AA	0	0	0	83.3333	0.0237154	28.1111	0	0	4	2	1	0	0	0	0	0	0	0	0	0	0	0		1	0	0	3	0	0	0	0	1	0	0	0	0	0		1
chr1	788985	789003	+	intron	"lncRNA"	"ENSG00000237491.8"	"AL669831.5"	3len30	medium	AA	0	0	0	55.5556	0.0353635	18.8519	0	0	1	0	0	0	0	0	0	0	3	0	0	0	0	0		0	1	0	2	1	1	1	0	1	0	1	3	0	1		0
chr1	789308	789319	+	intron	"lncRNA"	"ENSG00000237491.8"	"AL669831.5"	3len30	sparse	AA	0	0	0	45.4545	0.0430528	15.4848	1	0	0	0	1	0	0	0	2	1	1	2	0	0	0	0		0	1	1	1	0	0	1	2	0	0	0	0	1	0		0
chr1	790126	790175	+	intron	"lncRNA"	"ENSG00000237491.8"	"AL669831.5"	2len30-60	dense	AA	0	0	0	53.0612	0.0369951	18.0204	2	0	2	3	4	2	2	1	2	4	11	5	4	2	0	0		1	2	1	0	0	0	1	0	1	0	3	2	6	0		0
chr1	790293	790314	+	intron	"lncRNA"	"ENSG00000237491.8"	"AL669831.5"	3len30	sparse	AA	0	0	0	47.619	0.0411361	16.2063	0	0	1	3	1	1	0	2	1	1	5	1	3	1	0	1		2	1	1	0	0	0	2	1	1	1	0	1	1	1		0
chr1	791267	791302	+	intron	"lncRNA"	"ENSG00000237491.8"	"AL669831.5"	2len30-60	dense	AA	0	0	0	45.7143	0.0428135	15.5714	1	0	0	0	2	0	2	1	2	0	5	2	0	4	0	0		1	2	0	0	0	0	0	1	1	1	4	4	0	2		0
chr1	808217	808335	-	intron	"lncRNA"	"ENSG00000230021.9"	"AL669831.3"	0len100plus	dense	UA	9.32203	5.08475	8.47458	5.08475	2.69638	0.235102	6	3	10	29	36	5	11	13	32	5	38	69	1	9	4	2		10	10	9	10	11	6	7	4	14	10	9	8	16	2		1
chr1	855188	855562	+	ncRNA	"lncRNA"	"ENSG00000228794.8"	"LINC01128"	0len100plus	sparse	UG	2.13904	1.87166	5.88235	3.47594	1.34289	0.347159	15	18	33	56	166	18	111	65	152	24	159	281	20	34	18	8		9	5	9	11	7	13	21	17	15	22	33	21	34	9		6
chr1	907575	907585	+	intron	"lncRNA"	"ENSG00000272438.1"	"AL645608.7"	3len30	medium	AA	0	0	0	80	0.0246914	27	0	0	3	1	3	0	4	1	0	1	1	0	0	0	1	1		0	3	0	0	0	0	0	0	1	0	0	0	1	0		0
chr1	911581	911589	+	intron	"lncRNA"	"ENSG00000272438.1"	"AL645608.7"	3len30	medium	AA	0	0	0	75	0.0263158	25.3333	6	4	4	7	16	2	14	6	8	3	3	5	3	7	0	1		1	1	1	2	0	1	2	0	1	0	0	1	3	1		1
chr1	917870	917927	-	ncRNA	"lncRNA"	"ENSG00000223764.2"	"AL645608.1"	2len30-60	medium	AA	10.5263	0	0	19.2982	0.617113	1.50065	11	5	16	24	43	4	23	14	19	4	11	16	2	8	1	0		1	3	3	3	4	3	7	5	7	5	2	0	6	3		0
chr1	917980	918021	-	ncRNA	"lncRNA"	"ENSG00000223764.2"	"AL645608.1"	2len30-60	sparse	UG	0	17.0732	9.7561	0	19.0732	0.0335241	1	1	5	1	4	0	5	2	6	3	3	1	2	1	0	0		5	0	0	2	2	1	2	0	3	1	1	1	3	1		0
chr1	926449	926469	+	intron	"pre-mRNA"	"ENSG00000187634.11"	"SAMD11"	3len30	dense	UG	0	0	100	0	2	0.00970874	9	9	20	18	41	6	29	20	28	7	17	21	11	14	2	1		2	4	5	5	3	7	8	3	1	4	1	4	11	7		1
chr1	931389	931422	+	intron	"pre-mRNA"	"ENSG00000187634.11"	"SAMD11"	2len30-60	sparse	AA	0	0	0	21.2121	0.0900409	7.40404	1	3	6	3	12	0	14	9	8	3	4	19	0	1	0	0		4	7	2	3	4	1	2	0	1	1	2	5	7	2		2
chr1	931465	931623	+	intron	"pre-mRNA"	"ENSG00000187634.11"	"SAMD11"	0len100plus	medium	UG	3.79747	3.79747	4.43038	6.32911	1.30915	0.487784	62	38	104	122	284	16	186	112	199	38	269	340	57	82	11	6		29	26	23	22	14	27	26	25	16	24	47	37	56	36		8
chr1	950069	950784	-	intron	"pre-mRNA"	"ENSG00000188976.10"	"NOC2L"	0len100plus	sparse	UG	1.67832	1.25874	1.67832	1.25874	2.18576	0.296602	182	119	337	585	1618	210	923	557	1363	352	1380	1887	352	394	126	95		93	120	136	123	112	126	176	80	183	92	174	180	300	104		30
chr1	962159	962172	+	UTR5	"mRNA"	"ENSG00000187961.13"	"KLHL17"	3len30	medium	UG	53.8462	0	0	0	55.8462	0.0175913	0	0	1	3	3	0	3	1	0	0	0	1	0	0	0	0		2	0	2	1	0	0	2	0	0	0	0	0	0	0		0
chr1	969856	969914	+	intron	"pre-mRNA"	"ENSG00000187583.10"	"PLEKHN1"	2len30-60	medium	UG	12.069	0	20.6897	0	14.069	0.0279653	4	0	2	6	8	2	8	0	5	1	6	5	1	1	0	0		1	0	1	0	2	0	2	0	4	0	1	2	2	1		1
chr1	970839	970855	+	CDS	"mRNA"	"ENSG00000187583.10"	"PLEKHN1"	3len30	sparse	UG	50	0	0	0	52	0.0188679	1	0	0	4	2	1	7	1	1	1	1	0	0	0	0	0		1	0	0	1	0	0	2	0	2	0	0	1	0	0		0
chr1	995965	996021	-	ncRNA	"lncRNA"	"ENSG00000272512.1"	"AL645608.8"	2len30-60	medium	UA	14.2857	0	12.5	12.5	1.20635	0.453237	6	2	14	31	46	2	31	14	14	6	7	5	1	7	2	2		3	1	2	3	2	0	1	1	1	3	0	0	3	1		1
chr1	999284	999323	-	CDS	"mRNA"	"ENSG00000188290.10"	"HES4"	2len30-60	medium	UG	0	17.9487	12.8205	0	19.9487	0.0296128	2	0	1	2	1	0	1	0	1	1	0	0	0	0	1	0		2	1	0	1	0	0	1	0	0	2	0	0	0	0		0
chr1	999371	999379	-	CDS	"mRNA"	"ENSG00000188290.10"	"HES4"	3len30	dense	UG	0	0	100	0	2	0.00970874	1	0	2	1	2	0	1	0	0	0	0	0	0	1	0	0		2	2	1	0	0	1	1	0	0	0	0	0	0	1		0
chr1	1003194	1003207	+	intron	"pre-mRNA"	"ENSG00000187608.8"	"ISG15"	3len30	medium	UG	53.8462	0	0	0	55.8462	0.0175913	4	7	8	10	26	2	8	5	4	1	0	3	1	1	2	0		0	1	2	0	0	1	1	1	1	0	0	0	1	0		0
chr1	1008323	1008369	+	intron	"pre-mRNA"	"ENSG00000187608.8"	"ISG15"	2len30-60	sparse	UA	0	0	8.69565	15.2174	0.123324	1.38662	0	1	1	1	1	0	0	1	0	0	0	2	0	0	0	0		1	1	0	0	0	0	0	0	3	0	1	0	0	1		0
chr1	1011337	1011392	+	intron	"pre-mRNA"	"ENSG00000187608.8"	"ISG15"	2len30-60	sparse	AA	0	0	0	21.8182	0.0876494	7.60606	3	4	9	4	9	0	3	3	2	2	1	1	0	2	0	0		2	2	1	2	1	0	3	2	1	0	0	0	1	0		1
chr1	1011658	1011688	+	intron	"pre-mRNA"	"ENSG00000187608.8"	"ISG15"	3len30	sparse	UA	0	0	16.6667	16.6667	0.113208	0.898305	3	0	3	3	5	0	3	3	2	1	1	0	1	0	0	0		2	2	2	2	3	2	3	0	1	0	0	0	4	0		0
chr1	1011729	1011738	+	intron	"pre-mRNA"	"ENSG00000187608.8"	"ISG15"	3len30	dense	AA	0	0	0	100	0.019802	33.6667	0	0	1	1	1	0	0	1	1	0	1	0	0	0	2	0		0	0	0	1	0	0	0	0	0	0	0	1	0	0		0
chr1	1011856	1011892	+	intron	"pre-mRNA"	"ENSG00000187608.8"	"ISG15"	2len30-60	medium	UA	0	0	16.6667	16.6667	0.113208	0.898305	0	0	5	3	7	0	2	3	1	1	2	1	1	0	0	0		3	2	2	2	1	1	3	0	2	0	0	0	5	0		0
chr1	1013924	1013934	+	intron	"pre-mRNA"	"ENSG00000187608.8"	"ISG15"	3len30	medium	UG	80	0	0	0	82	0.0120482	0	0	1	1	3	0	0	1	1	0	0	0	0	0	0	1		1	2	0	0	0	0	0	1	0	0	1	0	0	0		1
chr1	1043268	1043391	+	CDS	"mRNA"	"ENSG00000188157.14"	"AGRN"	0len100plus	medium	UG	4.87805	5.69106	0	4.87805	2.13831	0.433194	0	2	3	4	7	2	8	3	5	3	6	4	0	1	1	2		1	1	1	0	0	0	0	0	1	1	1	0	4	0		4
chr1	1043568	1043672	+	CDS	"mRNA"	"ENSG00000188157.14"	"AGRN"	0len100plus	dense	UG	6.73077	8.65385	7.69231	0	17.3846	0.0383481	6	1	4	3	7	3	3	2	3	0	2	1	1	0	2	1		1	1	1	0	0	1	3	0	0	0	1	0	0	0		5
chr1	1043839	1043950	+	CDS	"mRNA"	"ENSG00000188157.14"	"AGRN"	0len100plus	medium	UG	9.00901	0	7.20721	0	11.009	0.0520394	12	7	4	15	26	5	23	6	7	2	12	5	3	5	8	7		2	1	0	1	0	0	1	0	0	0	0	0	1	1		6
chr1	1044496	1044623	+	intron	"pre-mRNA"	"ENSG00000188157.14"	"AGRN"	0len100plus	dense	UA	5.51181	4.72441	7.87402	4.72441	2.13755	0.271167	16	17	15	28	79	6	43	27	59	15	63	90	14	18	3	2		3	8	7	6	8	8	8	3	5	6	12	18	16	4		1
chr1	1052252	1053089	+	ncRNA	"lncRNA"	"ENSG00000188157.14"	"AGRN"	0len100plus	sparse	UG	1.79211	1.07527	0.716846	0.716846	2.83507	0.260751	1280	736	946	1791	4269	726	3038	1821	4506	1219	6616	6403	2158	2678	1337	1108		293	465	189	137	179	198	236	151	283	223	509	324	852	391		122
chr1	1053166	1053300	+	ncRNA	"lncRNA"	"ENSG00000188157.14"	"AGRN"	0len100plus	sparse	UG	0	4.47761	5.97015	0	6.47761	0.0743618	23	15	31	53	148	12	117	59	116	32	209	322	53	59	6	2		24	35	17	16	14	8	20	17	37	22	45	53	114	31		7
chr1	1053351	1053396	+	ncRNA	"lncRNA"	"ENSG00000188157.14"	"AGRN"	2len30-60	sparse	UA	0	0	13.3333	13.3333	0.139535	0.877551	2	1	1	1	2	1	3	2	1	0	5	11	5	3	0	1		1	6	4	1	3	5	2	1	4	0	5	7	14	3		4
chr1	1055047	1055068	+	UTR3	"mRNA"	"ENSG00000188157.14"	"AGRN"	3len30	medium	UA	0	0	52.381	28.5714	0.0676329	0.533964	7	4	2	7	7	1	4	2	6	0	2	2	1	2	1	1		3	5	3	4	0	1	2	2	2	2	4	3	3	0		1
chr1	1056067	1056082	+	UTR3	"mRNA"	"ENSG00000188157.14"	"AGRN"	3len30	medium	UA	0	0	0	53.3333	0.0368098	18.1111	1	1	0	1	1	0	2	1	0	0	0	1	0	0	0	0		6	0	1	0	2	0	0	0	1	0	2	1	1	0		1
chr1	1063600	1063691	+	intron	"lncRNA"	"ENSG00000217801.9"	"AL390719.1"	1len60-100	medium	UG	21.978	6.59341	0	0	30.5714	0.0316742	5	7	8	22	43	3	27	12	23	12	34	45	12	13	6	6		2	1	0	1	0	1	1	1	1	1	0	5	2	0		0
chr1	1108038	1108402	-	intron	"lncRNA,pre-mRNA"	"ENSG00000131591.17"	"C1orf159"	0len100plus	sparse	AA	0	0	1.64835	2.74725	0.533724	0.806147	50	41	109	163	434	39	225	150	329	70	443	905	76	78	18	8		82	90	49	73	70	61	100	72	166	96	156	186	131	58		11
chr1	1108454	1108614	-	intron	"lncRNA,pre-mRNA"	"ENSG00000131591.17"	"C1orf159"	0len100plus	sparse	AA	0	0	3.75	6.25	0.275862	1.07407	36	46	70	89	283	21	143	97	215	48	290	645	33	64	10	4		36	44	22	39	43	37	68	37	80	38	70	76	79	24		4
chr1	1219055	1219096	-	ncRNA	"lncRNA"	"ENSG00000078808.16"	"SDF4"	2len30-60	sparse	UG	0	14.6341	14.6341	0	16.6341	0.0309902	7	7	14	31	42	7	42	18	28	11	24	18	6	9	3	1		0	5	5	2	2	5	2	7	0	4	3	4	13	5		0
chr1	1222856	1223202	-	intron	"pre-mRNA"	"ENSG00000078808.16"	"SDF4"	0len100plus	medium	UG	7.51445	4.91329	1.7341	1.7341	5.27696	0.159313	225	129	395	649	1817	229	1084	604	1499	385	1748	2085	404	528	357	308		38	64	82	51	66	74	92	57	86	86	126	85	159	58		23
chr1	1225686	1225809	-	intron	"pre-mRNA"	"ENSG00000078808.16"	"SDF4"	0len100plus	medium	UG	5.69106	5.69106	8.94309	0	13.3821	0.0428721	20	13	28	54	152	13	85	45	132	17	138	125	32	45	5	9		3	6	8	3	3	3	8	2	8	5	4	6	19	5		0
chr1	1229867	1229960	-	intron	"lncRNA,pre-mRNA"	"ENSG00000078808.16"	"SDF4"	1len60-100	medium	UG	10.7527	6.45161	8.60215	0	19.2043	0.0347144	14	7	28	42	87	10	59	31	68	18	66	98	22	17	9	7		5	5	6	2	4	3	15	1	7	8	10	10	10	9		5
chr1	1233650	1233830	+	UTR3	"mRNA"	"ENSG00000176022.4"	"B3GALT6"	0len100plus	sparse	UA	0	3.33333	6.11111	3.33333	1.23077	0.348214	13	11	36	38	123	6	53	21	75	12	76	172	12	13	20	23		14	14	19	23	15	11	32	21	30	35	28	17	23	11		77
chr1	1234732	1234807	+	UTR3	"mRNA"	"ENSG00000176022.4"	"B3GALT6"	1len60-100	medium	UG	0	12	8	8	1.55556	0.391304	1	1	3	2	6	0	11	3	8	0	10	11	1	1	1	0		0	0	3	2	4	3	5	3	1	4	3	8	2	1		7
chr1	1255043	1255054	-	UTR3	"mRNA"	"ENSG00000160087.20"	"UBE2J2"	3len30	medium	UG	54.5455	0	0	0	56.5455	0.0173776	1	0	0	3	3	0	3	0	3	0	1	1	0	1	0	0		1	1	1	0	0	0	0	0	0	0	0	0	1	0		1
chr1	1257816	1257848	-	intron	"lncRNA,pre-mRNA"	"ENSG00000160087.20"	"UBE2J2"	2len30-60	medium	UG	18.75	18.75	0	0	39.5	0.0246914	10	7	11	19	34	10	41	21	51	8	85	60	13	20	1	5		8	6	4	2	4	2	5	2	2	1	8	3	13	4		3
chr1	1257908	1257955	-	intron	"lncRNA,pre-mRNA"	"ENSG00000160087.20"	"UBE2J2"	2len30-60	medium	UA	0	12.766	12.766	14.8936	0.92905	0.557047	17	2	16	24	53	6	41	23	48	16	69	49	15	18	3	4		1	6	4	4	2	8	10	7	3	2	5	3	16	7		2
chr1	1260572	1260585	-	intron	"lncRNA,pre-mRNA"	"ENSG00000160087.20"	"UBE2J2"	3len30	medium	UG	76.9231	0	0	0	78.9231	0.012512	2	1	2	16	20	2	16	9	13	3	9	21	3	2	0	0		1	1	3	0	1	1	4	2	1	3	0	3	6	2		1
chr1	1260892	1260898	-	intron	"lncRNA,pre-mRNA"	"ENSG00000160087.20"	"UBE2J2"	3len30	medium	AA	0	0	0	83.3333	0.0237154	28.1111	1	1	7	10	9	0	11	2	4	0	5	1	1	1	1	0		3	4	5	6	0	2	4	3	0	1	2	3	3	0		1
chr1	1261281	1261291	-	intron	"lncRNA,pre-mRNA"	"ENSG00000160087.20"	"UBE2J2"	3len30	medium	UG	70	0	0	0	72	0.0136986	3	5	14	16	38	3	24	16	16	10	11	16	7	7	1	3		3	4	4	5	4	7	9	3	2	6	0	4	14	0		0
chr1	1268084	1268117	-	intron	"lncRNA,pre-mRNA"	"ENSG00000160087.20"	"UBE2J2"	2len30-60	dense	AA	0	0	15.1515	36.3636	0.053528	2.05843	26	17	23	50	77	15	43	25	39	17	13	17	13	13	6	4		1	4	3	1	1	4	7	3	2	0	0	2	9	4		1
chr1	1270241	1270310	-	intron	"lncRNA,pre-mRNA"	"ENSG00000160087.20"	"UBE2J2"	1len60-100	medium	UG	8.69565	0	8.69565	8.69565	1.10314	0.47548	27	12	38	33	98	5	65	36	65	9	87	79	14	18	3	3		10	9	10	6	12	9	13	8	5	9	12	13	23	6		3
chr1	1270700	1270776	-	intron	"lncRNA,pre-mRNA"	"ENSG00000160087.20"	"UBE2J2"	1len60-100	sparse	AA	0	0	9.21053	13.1579	0.141264	1.15948	25	12	36	75	142	9	115	62	114	32	162	144	28	30	7	1		13	14	10	6	7	7	10	8	5	6	8	6	14	7		6
chr1	1270928	1270933	-	intron	"lncRNA,pre-mRNA"	"ENSG00000160087.20"	"UBE2J2"	3len30	dense	UG	100	0	0	0	102	0.00970874	2	2	5	20	18	2	18	7	15	7	13	8	2	1	2	0		0	0	1	0	1	2	0	2	3	1	0	0	3	0		3
chr1	1271297	1271383	-	intron	"lncRNA,pre-mRNA"	"ENSG00000160087.20"	"UBE2J2"	1len60-100	medium	UA	6.97674	0	9.30233	9.30233	0.871332	0.534379	7	5	13	18	50	2	37	21	35	9	49	88	10	15	2	4		2	2	8	3	0	6	7	1	4	4	8	4	11	3		3
chr1	1271438	1271493	-	intron	"lncRNA,pre-mRNA"	"ENSG00000160087.20"	"UBE2J2"	2len30-60	dense	UA	0	10.9091	20	14.5455	0.830409	0.458445	3	1	6	17	37	1	23	12	23	5	37	76	5	6	3	0		1	10	4	8	3	4	11	8	10	12	12	11	5	10		2
chr1	1271529	1271601	-	UTR5	"mRNA"	"ENSG00000160087.20"	"UBE2J2"	1len60-100	sparse	UG	8.33333	0	0	13.8889	0.69403	1.31373	19	11	35	42	93	8	59	43	74	12	107	187	10	17	2	0		23	16	10	12	8	14	31	16	16	20	35	13	31	14		2
chr1	1272584	1272723	-	intron	"lncRNA,pre-mRNA"	"ENSG00000160087.20"	"UBE2J2"	0len100plus	medium	UG	4.31655	5.7554	11.5108	0	12.0719	0.040679	52	27	64	94	198	13	155	78	117	26	172	170	28	60	6	1		12	16	8	4	10	11	18	12	10	11	15	14	24	12		3
chr1	1273038	1273050	-	UTR5	"mRNA"	"ENSG00000160087.20"	"UBE2J2"	3len30	sparse	UG	50	0	0	0	52	0.0188679	0	0	0	2	3	0	2	0	4	0	1	0	0	0	1	0		5	1	0	1	0	1	1	2	0	0	0	0	2	0		1
chr1	1279210	1279238	+	ncRNA	"lncRNA"	"ENSG00000230415.1"	"LINC01786"	3len30	sparse	UA	0	10.7143	0	17.8571	0.674242	1.375	2	1	5	9	11	1	9	5	10	2	4	6	2	0	1	0		0	0	1	1	1	1	2	0	3	0	1	0	1	0		1
chr1	1279276	1279279	+	ncRNA	"lncRNA"	"ENSG00000230415.1"	"LINC01786"	3len30	dense	UG	100	0	0	0	102	0.00970874	0	0	0	1	1	0	0	0	0	0	0	0	0	0	0	0		0	1	0	1	0	2	1	0	0	0	3	0	1	0		0
chr1	1282598	1282748	+	intron	"lncRNA,pre-mRNA"	"ENSG00000162572.20"	"SCNN1D"	0len100plus	medium	UG	6	4	0	5.33333	1.89474	0.487179	42	19	46	85	226	28	150	113	205	45	348	434	28	41	18	16		6	10	3	9	4	6	11	8	12	5	19	5	12	6		4
chr1	1283054	1283153	+	intron	"lncRNA,pre-mRNA"	"ENSG00000162572.20"	"SCNN1D"	1len60-100	sparse	UG	9.09091	6.06061	7.07071	0	17.1515	0.0396476	13	5	23	42	103	10	63	61	104	19	133	175	26	21	7	7		3	3	4	3	4	3	7	5	7	6	9	5	4	5		3
chr1	1296741	1297056	-	intron	"lncRNA,pre-mRNA"	"ENSG00000131584.18"	"ACAP3"	0len100plus	sparse	UG	2.53968	3.80952	0	1.90476	2.87432	0.310696	67	52	66	107	300	44	259	126	256	91	417	434	109	142	5	4		17	16	8	9	3	14	8	19	20	10	35	28	64	16		1
chr1	1306594	1306814	-	intron	"lncRNA,pre-mRNA"	"ENSG00000131584.18"	"ACAP3"	0len100plus	medium	UG	4.09091	3.18182	1.81818	6.36364	1.25926	0.609023	272	167	243	321	1073	135	651	339	870	205	1154	1375	272	388	54	44		66	80	47	60	44	47	75	57	76	66	149	116	145	59		23
chr1	1306849	1307016	-	intron	"lncRNA,pre-mRNA"	"ENSG00000131584.18"	"ACAP3"	0len100plus	medium	UG	3.59281	4.79042	4.79042	3.59281	2.26076	0.283969	59	36	69	79	300	35	231	164	316	73	488	866	67	100	9	9		17	48	12	27	26	26	54	26	53	52	140	134	137	52		11
chr1	1307300	1307329	-	intron	"lncRNA,pre-mRNA"	"ENSG00000131584.18"	"ACAP3"	3len30	medium	UA	0	0	17.2414	37.931	0.0513729	1.92334	37	25	43	73	121	24	71	39	90	34	83	97	45	57	2	7		4	8	1	3	4	1	10	6	3	6	1	9	11	8		2
chr1	1308300	1308354	+	intergenic	""	"."	"None"	2len30-60	dense	UA	11.1111	0	14.8148	25.9259	0.486933	0.930858	9	3	10	13	25	4	23	6	28	7	20	30	11	20	9	5		6	7	2	5	3	1	6	1	6	2	1	0	7	3		2
chr1	1312098	1312130	-	CDS	"mRNA"	"ENSG00000127054.20"	"INTS11"	2len30-60	medium	UA	15.625	0	0	15.625	1.06015	0.892617	0	0	0	1	0	0	0	0	0	0	0	0	0	0	0	0		0	0	0	1	0	0	0	0	0	0	0	0	0	0		0
chr1	1315892	1315916	-	intron	"lncRNA,pre-mRNA"	"ENSG00000127054.20"	"INTS11"	3len30	medium	UA	33.3333	0	0	25	1.35897	0.715596	5	3	10	14	41	5	35	20	26	2	16	14	3	6	1	0		0	1	2	10	6	9	7	5	3	2	1	4	4	1		0
chr1	1317605	1317611	-	ncRNA	"lncRNA"	"ENSG00000240731.1"	"AL139287.1"	3len30	dense	AA	0	0	0	100	0.019802	33.6667	0	0	0	0	1	0	0	0	0	0	0	0	0	0	0	0		0	1	2	0	0	0	1	0	0	0	0	0	1	1		1
chr1	1318210	1318229	-	intron	"pre-mRNA"	"ENSG00000127054.20"	"INTS11"	3len30	sparse	UA	0	0	47.3684	0	2	0.0198537	1	0	0	0	4	0	3	1	0	1	2	2	1	0	0	0		0	1	0	0	0	0	2	0	2	1	0	0	1	1		1
chr1	1318784	1318808	-	UTR3	"mRNA"	"ENSG00000127054.20"	"INTS11"	3len30	medium	UA	0	0	54.1667	25	0.0769231	0.45481	0	1	4	1	4	0	3	0	0	1	2	0	0	1	0	0		1	0	0	0	1	1	0	1	0	0	1	0	0	0		0
chr1	1319334	1319339	-	CDS	"mRNA"	"ENSG00000127054.20"	"INTS11"	3len30	dense	AA	0	0	0	100	0.019802	33.6667	0	0	0	0	0	0	0	1	0	0	0	0	0	0	0	0		1	0	0	1	0	1	0	0	0	0	0	0	0	0		1
chr1	1320882	1320893	-	ncRNA	"lncRNA"	"ENSG00000127054.20"	"INTS11"	3len30	dense	UG	0	0	100	0	2	0.00970874	7	3	4	9	11	2	7	1	7	2	3	2	0	3	0	0		0	0	0	1	0	2	0	0	1	1	0	1	2	0		0
chr1	1321019	1321041	-	CDS	"mRNA"	"ENSG00000127054.20"	"INTS11"	3len30	sparse	UA	0	0	0	27.2727	0.0707395	9.42424	0	0	1	0	1	0	0	0	0	0	0	0	0	1	0	0		3	0	0	0	0	0	1	0	0	0	0	0	0	0		0
chr1	1322394	1322416	-	intron	"lncRNA,pre-mRNA"	"ENSG00000127054.20"	"INTS11"	3len30	sparse	UA	0	0	50	0	2	0.0188679	2	0	0	0	4	1	4	2	2	1	5	2	0	5	0	0		1	0	0	2	0	1	1	3	3	1	2	0	4	1		0
chr1	1326005	1326072	+	intron	"lncRNA,pre-mRNA"	"ENSG00000224051.6"	"CPTP"	1len60-100	dense	AA	0	0	29.8507	13.4328	0.138573	0.439346	1	1	8	4	27	4	18	12	20	3	14	17	0	2	0	0		4	0	2	1	4	3	6	2	2	5	2	1	2	0		0
chr1	1329496	1330029	+	intergenic	""	"."	"None"	0len100plus	sparse	UG	1.68856	3.18949	2.62664	0	6.87805	0.0951956	24	18	23	61	186	26	125	67	183	44	208	268	43	54	18	7		7	15	7	6	12	11	10	16	23	14	29	10	31	14		4
chr1	1340674	1341238	-	intron	"pre-mRNA"	"ENSG00000107404.19"	"DVL1"	0len100plus	sparse	UG	1.59574	2.12766	2.12766	1.24113	2.5538	0.253205	159	93	181	427	909	151	683	385	1031	314	1440	1198	288	346	156	151		34	41	30	40	34	28	41	26	65	32	77	59	114	57		8
chr1	1374148	1374152	-	CDS	"mRNA"	"ENSG00000175756.13"	"AURKAIP1"	3len30	dense	AA	0	0	0	100	0.019802	33.6667	1	0	1	0	0	0	0	0	0	0	0	0	0	0	0	0		0	0	1	0	0	0	0	0	0	0	0	0	0	0		0
chr1	1388214	1388229	-	ncRNA	"lncRNA"	"ENSG00000221978.11"	"CCNL2"	3len30	medium	UA	0	0	53.3333	0	2	0.0177515	40	9	31	70	81	10	64	23	41	19	15	10	23	21	7	5		1	1	1	1	0	1	7	0	1	1	1	1	4	1		4
chr1	1391269	1391291	-	UTR3	"mRNA"	"ENSG00000221978.11"	"CCNL2"	3len30	medium	UA	0	0	27.2727	27.2727	0.0707395	0.933934	1	0	1	3	5	0	2	0	2	1	1	2	0	0	0	0		6	4	3	2	0	2	3	0	0	1	1	0	1	0		4
chr1	1391653	1391757	-	ncRNA	"lncRNA"	"ENSG00000221978.11"	"CCNL2"	0len100plus	sparse	AA	0	0	0	13.4615	0.138298	4.82051	1	2	7	10	14	0	5	1	5	2	6	12	0	2	0	0		7	6	6	8	2	1	13	4	2	2	5	1	5	2		4
chr1	1392013	1392030	-	ncRNA	"lncRNA"	"ENSG00000221978.11"	"CCNL2"	3len30	medium	UA	0	0	35.2941	35.2941	0.0551053	0.947773	4	0	5	5	13	1	4	4	5	2	3	11	1	2	0	0		1	4	4	6	1	6	3	4	3	2	2	1	4	2		1
chr1	1392158	1392249	-	ncRNA	"lncRNA"	"ENSG00000221978.11"	"CCNL2"	1len60-100	medium	AA	0	0	6.59341	16.4835	0.114393	1.82245	16	18	61	57	149	12	89	42	51	12	36	62	7	7	7	6		49	48	51	69	24	29	68	26	16	19	16	11	56	15		21
chr1	1392422	1392559	-	UTR3	"mRNA"	"ENSG00000221978.11"	"CCNL2"	0len100plus	medium	UA	0	0	10.219	5.10949	0.32736	0.462176	5	7	15	14	32	0	11	6	14	2	6	20	2	2	3	1		16	12	10	22	3	10	14	8	6	4	7	6	6	6		8
chr1	1399550	1399558	+	ncRNA	"lncRNA"	"ENSG00000224870.6"	"AL391244.1"	3len30	dense	UG	0	0	100	0	2	0.00970874	0	0	0	0	0	0	0	0	0	0	0	0	0	0	0	0		0	0	0	0	0	0	0	0	0	0	0	0	0	0		0
chr1	1400834	1400842	+	ncRNA	"lncRNA"	"ENSG00000224870.6"	"AL391244.1"	3len30	dense	UG	0	0	100	0	2	0.00970874	0	0	0	3	1	0	0	0	0	0	0	0	0	0	0	0		1	0	0	0	0	0	0	1	0	0	0	0	0	0		1
chr1	1401059	1401065	+	ncRNA	"lncRNA"	"ENSG00000224870.6"	"AL391244.1"	3len30	dense	AA	0	0	0	100	0.019802	33.6667	0	0	0	0	0	0	0	0	0	0	0	0	0	0	0	0		0	0	0	0	0	0	0	0	0	0	0	0	0	0		1
chr1	1401247	1401287	+	ncRNA	"lncRNA"	"ENSG00000224870.6"	"AL391244.1"	2len30-60	sparse	UA	0	0	0	17.5	0.108108	6.16667	0	0	2	0	5	0	1	0	1	0	0	0	1	0	2	0		2	2	0	1	0	0	0	0	0	1	1	0	0	0		3
chr1	1401454	1401463	+	ncRNA	"lncRNA"	"ENSG00000224870.6"	"AL391244.1"	3len30	dense	UA	0	0	55.5556	44.4444	0.0440098	0.776091	1	1	0	2	1	0	0	0	0	1	1	1	0	0	1	0		0	0	0	0	0	0	0	0	0	0	0	0	0	0		3
chr1	1401497	1401534	+	ncRNA	"lncRNA"	"ENSG00000224870.6"	"AL391244.1"	2len30-60	medium	UG	0	16.2162	13.5135	0	18.2162	0.0305533	1	0	1	0	2	0	0	1	2	0	1	0	0	0	1	0		0	0	0	0	2	0	0	1	0	1	0	0	0	1		2
chr1	1401640	1401740	+	ncRNA	"lncRNA"	"ENSG00000224870.6"	"AL391244.1"	1len60-100	sparse	UA	0	0	6	9	0.2	1.11111	1	1	7	0	7	0	5	1	2	0	1	2	0	0	0	0		1	2	1	1	0	0	3	0	0	0	1	0	0	0		5
chr1	1401871	1401955	+	ncRNA	"lncRNA"	"ENSG00000224870.6"	"AL391244.1"	1len60-100	sparse	UA	0	0	8.33333	9.52381	0.190045	0.928571	1	0	0	0	1	0	0	0	0	0	0	0	0	0	0	0		1	1	3	0	0	0	1	2	0	0	0	0	0	0		3
chr1	1401927	1401942	-	UTR3	"mRNA"	"ENSG00000242485.5"	"MRPL20"	3len30	medium	UA	40	0	0	40	1.02439	0.953488	4	4	12	12	22	1	15	9	11	1	5	5	2	2	4	7		4	5	2	4	2	2	2	5	1	0	0	2	2	2		17
chr1	1401985	1401991	-	UTR3	"mRNA"	"ENSG00000242485.5"	"MRPL20"	3len30	dense	UG	0	0	100	0	2	0.00970874	3	2	1	5	13	0	7	1	6	1	2	4	2	1	1	0		0	0	0	2	0	0	0	0	0	1	0	0	0	0		10
chr1	1402027	1402037	-	UTR3	"mRNA"	"ENSG00000242485.5"	"MRPL20"	3len30	medium	AA	0	0	0	60	0.0327869	20.3333	0	0	2	2	2	0	1	0	1	0	0	3	1	0	0	0		0	2	3	4	1	0	4	2	3	2	0	0	1	1		7
chr1	1403688	1403874	-	intron	"lncRNA,pre-mRNA"	"ENSG00000242485.5"	"MRPL20"	0len100plus	sparse	UA	2.68817	0	4.83871	5.91398	0.678072	0.656793	16	10	37	60	116	5	74	28	54	13	105	114	12	17	5	2		13	12	9	14	8	17	22	9	10	12	13	18	21	11		2
chr1	1406946	1406971	-	CDS	"mRNA"	"ENSG00000242485.5"	"MRPL20"	3len30	sparse	AA	0	0	0	44	0.0444444	15	0	0	0	0	0	0	1	0	0	0	0	1	0	1	1	1		1	0	2	0	1	0	0	0	1	0	0	0	0	0		3
chr1	1477870	1477880	+	intron	"pre-mRNA"	"ENSG00000160072.19"	"ATAD3B"	3len30	dense	AA	0	0	0	100	0.019802	33.6667	0	0	0	0	1	0	0	0	0	0	0	0	0	0	0	0		0	0	0	0	0	0	0	0	0	0	0	0	0	0		0
chr1	1481819	1481870	+	intron	"lncRNA,pre-mRNA"	"ENSG00000160072.19"	"ATAD3B"	2len30-60	sparse	UG	17.6471	11.7647	0	0	31.4118	0.030853	19	11	21	34	56	6	53	24	35	8	6	17	11	15	0	0		5	3	1	0	1	1	2	1	2	2	0	1	3	1		0
chr1	1489579	1489583	+	ncRNA	"lncRNA"	"ENSG00000160072.19"	"ATAD3B"	3len30	dense	AA	0	0	0	100	0.019802	33.6667	0	1	1	2	2	0	4	1	1	0	0	1	0	0	0	0		2	1	1	0	0	0	0	0	0	1	0	0	0	0		0
chr1	1493230	1493235	+	intron	"pre-mRNA"	"ENSG00000160072.19"	"ATAD3B"	3len30	dense	AA	0	0	0	100	0.019802	33.6667	0	0	1	0	0	0	1	0	1	0	1	0	0	0	0	0		0	0	0	0	0	0	0	0	0	0	0	0	0	0		0
chr1	1493896	1493912	+	intron	"pre-mRNA"	"ENSG00000160072.19"	"ATAD3B"	3len30	sparse	UA	0	0	43.75	0	2	0.0213904	2	0	0	5	2	0	4	3	0	0	0	2	0	1	0	1		0	0	2	2	0	0	0	0	1	1	0	0	0	0		0
chr1	1496370	1496376	+	ncRNA	"lncRNA"	"ENSG00000160072.19"	"ATAD3B"	3len30	dense	AA	0	0	0	100	0.019802	33.6667	7	2	9	7	13	3	4	3	2	0	2	1	0	2	1	0		0	1	0	4	1	4	1	1	2	0	0	0	0	0		1
chr1	1504925	1504950	+	intron	"lncRNA"	"ENSG00000284740.1"	"AL645728.2"	3len30	dense	UG	88	0	0	0	90	0.010989	24	7	22	21	62	7	30	16	41	8	11	11	7	8	2	2		2	2	2	1	3	4	3	1	2	1	2	2	3	2		0
chr1	1507342	1507505	+	intron	"lncRNA"	"ENSG00000284740.1"	"AL645728.2"	0len100plus	sparse	AA	1.22699	0	5.52147	7.36196	0.385913	0.857772	1	2	7	5	20	0	10	2	7	1	11	35	2	1	0	0		4	4	3	2	0	3	5	4	5	5	6	13	13	3		0
chr1	1519873	1519887	+	intron	"pre-mRNA"	"ENSG00000197785.13"	"ATAD3A"	3len30	medium	UG	64.2857	0	0	0	66.2857	0.014862	3	4	16	17	32	0	21	15	24	1	3	14	5	7	1	1		2	4	0	4	0	2	3	2	1	0	0	0	6	0		0
chr1	1520174	1520237	+	CDS	"mRNA"	"ENSG00000197785.13"	"ATAD3A"	1len60-100	medium	UA	12.6984	0	0	12.6984	1.073	0.872599	1	0	0	3	3	1	0	1	0	0	0	3	0	0	0	1		1	3	0	0	0	0	0	0	0	0	0	0	1	0		4
chr1	1527746	1527764	+	CDS	"mRNA"	"ENSG00000197785.13"	"ATAD3A"	3len30	sparse	UA	0	0	0	33.3333	0.0582524	11.4444	0	0	0	0	0	0	1	0	0	0	0	0	0	0	0	0		0	1	0	0	0	0	1	0	0	0	0	0	0	0		0
chr1	1527809	1527834	+	CDS	"mRNA"	"ENSG00000197785.13"	"ATAD3A"	3len30	medium	UA	0	0	20	40	0.0487805	1.78261	1	0	0	0	0	0	0	0	1	0	0	0	0	0	0	0		0	0	0	0	0	0	0	0	0	0	0	0	0	0		0
chr1	1529994	1530086	+	intron	"pre-mRNA"	"ENSG00000197785.13"	"ATAD3A"	1len60-100	medium	UA	0	6.52174	8.69565	9.78261	0.790323	0.591885	12	15	36	34	108	8	54	25	51	7	20	47	8	13	4	1		9	16	7	15	5	5	15	2	4	4	8	4	11	5		2
chr1	1532053	1532100	+	intron	"pre-mRNA"	"ENSG00000197785.13"	"ATAD3A"	2len30-60	sparse	AA	0	0	0	25.5319	0.0753809	8.84397	0	0	0	4	4	0	1	2	1	2	5	8	0	0	0	0		3	0	3	4	3	0	3	3	3	1	1	0	3	0		1
chr1	1538739	1538796	-	intron	"pre-mRNA"	"ENSG00000205090.8"	"TMEM240"	2len30-60	sparse	UG	12.2807	12.2807	0	0	26.5614	0.0362826	1	0	4	3	10	1	6	5	9	0	12	17	4	3	1	0		0	1	0	0	2	1	3	1	1	0	2	0	0	1		0
chr1	1541770	1541813	-	UTR3	"mRNA"	"ENSG00000160075.11"	"SSU72"	2len30-60	dense	UA	13.9535	16.2791	18.6047	0	32.2326	0.0192912	6	3	12	16	39	2	34	8	12	1	7	5	5	3	5	2		21	11	16	15	6	13	8	23	6	5	2	2	7	3		13
chr1	1561931	1561960	-	UTR3	"mRNA"	"ENSG00000160075.11"	"SSU72"	3len30	sparse	UG	31.0345	0	0	0	33.0345	0.029382	50	15	50	68	94	15	103	44	85	18	64	52	20	38	18	11		1	5	3	3	1	2	2	2	2	0	3	1	5	2		3
chr1	1564382	1564413	-	UTR3	"mRNA"	"ENSG00000160075.11"	"SSU72"	2len30-60	sparse	UG	22.5806	0	0	0	24.5806	0.0390921	43	20	45	91	222	17	131	63	118	26	105	131	20	31	8	3		14	21	11	12	8	21	31	10	18	17	11	15	17	18		3
chr1	1598386	1598416	-	UTR3	"mRNA"	"ENSG00000228594.3"	"FNDC10"	3len30	sparse	UA	0	0	23.3333	13.3333	0.139535	0.544304	0	0	0	0	0	0	0	0	0	0	0	0	0	0	0	0		1	0	0	0	0	0	0	0	0	0	0	0	0	0		1
chr1	1598576	1598588	-	UTR3	"mRNA"	"ENSG00000228594.3"	"FNDC10"	3len30	medium	UG	66.6667	0	0	0	68.6667	0.0143541	1	0	0	1	0	1	2	0	0	0	1	0	0	0	0	0		0	0	0	0	0	0	0	0	0	0	0	0	0	0		0
chr1	1616696	1616743	+	ncRNA	"lncRNA"	"ENSG00000197530.12"	"MIB2"	2len30-60	medium	UA	0	0	21.2766	12.766	0.145286	0.567046	53	27	56	71	225	15	128	70	133	33	157	199	51	70	8	3		20	22	17	26	13	21	26	20	10	20	21	30	35	13		8
chr1	1651442	1651453	-	intron	"lncRNA,pre-mRNA"	"ENSG00000248333.8"	"CDK11B"	3len30	medium	UG	54.5455	0	0	0	56.5455	0.0173776	0	0	0	2	0	0	1	0	2	0	2	3	0	0	0	0		0	0	2	2	2	0	1	1	1	2	6	1	2	0		0
chr1	1651496	1651506	-	intron	"lncRNA,pre-mRNA"	"ENSG00000248333.8"	"CDK11B"	3len30	dense	UG	0	90	0	0	92	0.0107527	0	1	0	0	2	0	2	1	1	0	3	9	0	1	0	0		0	0	0	0	2	0	1	1	1	0	0	3	0	0		0
chr1	1651605	1651615	-	intron	"lncRNA,pre-mRNA"	"ENSG00000248333.8"	"CDK11B"	3len30	medium	UG	0	60	0	0	62	0.015873	1	0	0	3	10	0	9	2	7	0	8	8	1	1	0	1		2	3	2	1	0	3	2	5	3	5	3	5	2	0		0
chr1	1651660	1651672	-	intron	"lncRNA,pre-mRNA"	"ENSG00000248333.8"	"CDK11B"	3len30	sparse	UG	50	0	0	0	52	0.0188679	0	0	1	0	0	0	3	1	0	0	1	1	1	0	0	0		0	0	0	1	1	0	3	2	0	1	3	0	0	1		0
chr1	1651717	1651729	-	intron	"lncRNA,pre-mRNA"	"ENSG00000248333.8"	"CDK11B"	3len30	sparse	UG	50	0	0	0	52	0.0188679	0	0	2	0	1	0	1	0	0	0	1	6	0	1	0	0		0	0	1	0	0	1	0	0	0	0	2	0	1	0		0
chr1	1651774	1651786	-	intron	"lncRNA,pre-mRNA"	"ENSG00000248333.8"	"CDK11B"	3len30	sparse	UG	50	0	0	0	52	0.0188679	1	1	1	1	6	0	6	4	5	4	2	11	0	1	0	0		2	0	3	3	0	0	5	1	2	1	7	3	0	1		1
chr1	1651825	1651838	-	intron	"lncRNA,pre-mRNA"	"ENSG00000248333.8"	"CDK11B"	3len30	sparse	UG	46.1538	0	0	0	48.1538	0.0203443	0	0	2	0	0	0	0	0	0	1	0	0	0	0	0	0		0	0	1	0	1	0	1	0	1	1	0	0	2	0		0
chr1	1651933	1651946	-	intron	"lncRNA,pre-mRNA"	"ENSG00000248333.8"	"CDK11B"	3len30	medium	UG	69.2308	0	0	0	71.2308	0.0138445	1	0	1	0	3	0	3	0	1	0	4	3	0	0	0	0		0	3	0	2	1	1	2	4	3	5	3	2	0	0		0
chr1	1652095	1652159	-	intron	"lncRNA,pre-mRNA"	"ENSG00000248333.8"	"CDK11B"	1len60-100	medium	UG	9.375	9.375	0	9.375	2	0.477011	2	1	3	6	14	1	12	3	6	2	13	40	1	3	1	0		5	3	4	10	4	2	9	9	15	4	10	5	10	5		0
chr1	1652253	1652314	-	intron	"lncRNA,pre-mRNA"	"ENSG00000248333.8"	"CDK11B"	1len60-100	medium	UG	9.83607	9.83607	0	11.4754	1.73719	0.550253	3	4	3	4	14	2	10	3	16	3	10	23	1	2	0	0		0	2	2	2	2	1	10	4	6	5	5	4	6	0		0
chr1	1653799	1653883	-	intron	"lncRNA,pre-mRNA"	"ENSG00000248333.8"	"CDK11B"	1len60-100	dense	UG	45.2381	0	7.14286	0	47.2381	0.0180567	15	10	7	31	58	7	58	32	62	17	53	40	16	19	17	21		0	0	0	0	3	0	0	1	2	2	3	1	4	0		0
chr1	1662191	1662232	-	UTR3	"mRNA"	"ENSG00000189339.11"	"SLC35E2B"	2len30-60	medium	UA	0	0	21.9512	12.1951	0.151571	0.528837	0	0	1	1	1	0	1	0	1	1	1	0	0	0	0	0		1	3	1	1	0	0	1	0	0	0	0	0	0	0		0
chr1	1662543	1662552	+	ncRNA	"lncRNA"	"ENSG00000272004.1"	"FO704657.1"	3len30	dense	AA	0	0	0	100	0.019802	33.6667	0	0	0	0	0	0	0	0	0	0	0	0	0	0	0	0		0	0	0	0	0	0	0	0	0	0	0	0	0	0		0
chr1	1665059	1665063	-	UTR3	"mRNA"	"ENSG00000189339.11"	"SLC35E2B"	3len30	dense	UG	0	100	0	0	102	0.00970874	2	0	1	4	2	0	6	1	1	0	1	0	0	0	1	0		0	0	1	0	0	0	1	1	0	0	0	0	0	0		0
chr1	1685641	1685681	-	intron	"pre-mRNA"	"ENSG00000189339.11"	"SLC35E2B"	2len30-60	medium	UA	0	0	15	15	0.125	0.888889	5	5	4	16	61	4	32	29	52	5	42	106	7	7	9	1		2	1	3	3	2	2	3	4	8	3	5	10	7	1		0
chr1	1685756	1685807	-	intron	"pre-mRNA"	"ENSG00000189339.11"	"SLC35E2B"	2len30-60	medium	UG	13.7255	0	17.6471	0	15.7255	0.029093	15	10	21	37	72	8	44	25	48	6	40	46	6	9	3	1		2	5	4	7	2	3	8	3	8	7	7	2	5	2		1
chr1	1705219	1705238	-	intron	"lncRNA,pre-mRNA"	"ENSG00000268575.1"	"AL031282.2"	3len30	sparse	UG	31.5789	0	0	0	33.5789	0.0289193	1	0	0	0	1	0	4	1	3	0	1	4	0	0	0	0		0	2	1	1	1	2	0	2	0	1	2	0	0	2		0
chr1	1717752	1717765	-	intron	"lncRNA,pre-mRNA"	"ENSG00000268575.1"	"AL031282.2"	3len30	sparse	UG	46.1538	0	0	0	48.1538	0.0203443	0	0	2	2	1	0	0	0	1	0	0	6	0	0	0	0		2	0	0	2	2	0	1	1	0	1	3	1	1	0		0
chr1	1718019	1718032	-	intron	"lncRNA,pre-mRNA"	"ENSG00000268575.1"	"AL031282.2"	3len30	sparse	UG	46.1538	0	0	0	48.1538	0.0203443	2	1	5	1	13	0	11	6	4	2	8	15	2	0	0	0		2	3	5	4	0	2	7	2	5	2	5	3	4	1		2
chr1	1718285	1718348	-	intron	"lncRNA,pre-mRNA"	"ENSG00000268575.1"	"AL031282.2"	1len60-100	sparse	UG	9.52381	0	0	9.52381	1.09502	0.840304	0	0	1	1	3	0	1	0	1	0	2	10	1	0	0	0		3	2	1	2	2	2	4	4	2	3	2	3	4	1		0
chr1	1718392	1718399	-	intron	"lncRNA,pre-mRNA"	"ENSG00000268575.1"	"AL031282.2"	3len30	medium	UG	85.7143	0	0	0	87.7143	0.0112721	0	0	0	0	0	0	0	0	1	0	1	0	0	0	0	0		1	0	1	0	0	0	3	0	1	1	0	1	1	0		0
chr1	1718449	1718460	-	intron	"lncRNA,pre-mRNA"	"ENSG00000268575.1"	"AL031282.2"	3len30	medium	UG	54.5455	0	0	0	56.5455	0.0173776	0	0	2	1	3	0	0	0	0	0	1	4	1	0	0	0		1	0	0	1	0	1	2	0	3	0	2	1	1	0		0
chr1	1718551	1718591	-	intron	"lncRNA,pre-mRNA"	"ENSG00000268575.1"	"AL031282.2"	2len30-60	sparse	UG	15	0	0	2.5	4.85714	0.194444	0	0	1	1	3	0	5	5	2	0	2	7	0	0	1	0		0	0	1	2	0	2	5	0	1	5	4	4	2	0		0
chr1	1719037	1719049	-	intron	"lncRNA,pre-mRNA"	"ENSG00000268575.1"	"AL031282.2"	3len30	sparse	UG	50	0	0	0	52	0.0188679	0	0	0	6	12	1	5	3	7	2	9	11	2	2	1	0		2	1	1	1	2	2	1	1	2	2	1	1	3	0		0
chr1	1719087	1719099	-	intron	"lncRNA,pre-mRNA"	"ENSG00000268575.1"	"AL031282.2"	3len30	sparse	UG	50	0	0	0	52	0.0188679	2	1	0	2	12	0	3	3	14	2	11	14	3	4	2	0		4	0	2	2	3	2	4	1	0	2	6	0	0	2		0
chr1	1752821	1752840	-	UTR3	"mRNA"	"ENSG00000008130.15"	"NADK"	3len30	sparse	UG	31.5789	0	0	0	33.5789	0.0289193	2	0	0	1	3	0	1	1	2	1	0	0	1	0	1	2		1	0	2	1	0	2	0	0	0	1	0	0	0	0		0
chr1	1757007	1757064	-	ncRNA	"lncRNA"	"ENSG00000008130.15"	"NADK"	2len30-60	medium	UA	14.0351	0	12.2807	10.5263	1.39117	0.393178	1	1	6	6	12	1	7	6	4	0	3	3	1	6	0	0		3	2	0	2	0	2	1	1	2	0	0	1	1	1		1
chr1	1757867	1757921	-	intron	"lncRNA,pre-mRNA"	"ENSG00000008130.15"	"NADK"	2len30-60	medium	UA	0	0	24.0741	12.963	0.143236	0.515732	7	6	13	21	41	1	21	8	7	2	8	9	2	2	0	0		1	2	4	0	1	1	1	2	2	0	0	0	5	0		1
chr1	1759427	1759489	-	intron	"lncRNA,pre-mRNA"	"ENSG00000008130.15"	"NADK"	1len60-100	dense	UG	9.67742	14.5161	19.3548	0	26.1935	0.021483	22	12	38	49	89	4	64	34	65	16	54	90	13	20	4	3		6	8	6	6	1	5	8	3	8	0	8	6	9	6		0
chr1	1761795	1761893	-	ncRNA	"lncRNA"	"ENSG00000008130.15"	"NADK"	1len60-100	medium	UG	8.16327	6.12245	7.14286	7.14286	2	0.333333	16	12	21	31	60	2	40	23	26	2	12	27	7	12	3	2		5	5	6	1	3	6	7	7	1	3	4	1	8	3		2
chr1	1771500	1771536	-	intron	"lncRNA,pre-mRNA"	"ENSG00000008130.15"	"NADK"	2len30-60	sparse	UG	0	0	27.7778	0	2	0.032491	3	6	13	19	41	5	22	12	20	5	15	29	5	5	1	1		2	6	7	13	3	6	16	10	9	7	7	7	20	4		2
chr1	1771572	1771591	-	intron	"lncRNA,pre-mRNA"	"ENSG00000008130.15"	"NADK"	3len30	medium	UG	42.1053	0	31.5789	0	44.1053	0.0130405	10	6	23	36	75	7	48	21	44	9	19	45	6	6	2	0		1	1	2	5	3	5	8	5	7	2	3	2	11	4		1
chr1	1775257	1775318	-	intron	"lncRNA,pre-mRNA"	"ENSG00000008130.15"	"NADK"	1len60-100	dense	AA	19.6721	0	9.83607	16.3934	1.24599	0.535048	2	1	9	9	32	6	15	10	13	3	10	28	4	4	0	1		2	1	1	6	2	3	7	4	1	2	3	4	8	1		1
chr1	1775376	1775386	-	intron	"lncRNA,pre-mRNA"	"ENSG00000008130.15"	"NADK"	3len30	dense	AA	0	0	0	100	0.019802	33.6667	2	0	7	6	16	3	11	3	4	3	6	7	4	3	1	0		3	2	4	2	2	2	1	1	0	1	1	0	2	0		0
chr1	1775769	1775811	-	intron	"lncRNA,pre-mRNA"	"ENSG00000008130.15"	"NADK"	2len30-60	dense	UA	28.5714	0	19.0476	19.0476	1.52494	0.396049	15	8	32	32	95	4	43	36	40	6	31	64	8	11	7	0		6	7	4	5	4	3	11	7	4	6	9	6	5	5		3
chr1	1785352	1785357	-	UTR3	"mRNA"	"ENSG00000078369.17"	"GNB1"	3len30	dense	UG	0	0	100	0	2	0.00970874	0	1	1	2	1	0	0	0	0	0	0	1	0	0	0	0		0	0	2	0	0	0	1	0	0	0	0	0	1	1		2
chr1	1785990	1786057	-	UTR3	"mRNA"	"ENSG00000078369.17"	"GNB1"	1len60-100	sparse	UA	0	0	8.95522	8.95522	0.2009	0.832709	0	1	6	6	8	1	4	4	2	1	0	4	0	0	2	5		1	6	3	2	3	1	4	7	6	1	3	3	1	2		15
chr1	1786090	1786169	-	UTR3	"mRNA"	"ENSG00000078369.17"	"GNB1"	1len60-100	sparse	UA	0	0	10.1266	10.1266	0.17975	0.847637	0	0	0	0	1	0	1	0	0	1	0	4	0	0	0	1		2	0	2	3	0	0	3	2	0	1	1	1	0	0		4
chr1	1786550	1786567	-	UTR3	"mRNA"	"ENSG00000078369.17"	"GNB1"	3len30	medium	UA	0	0	47.0588	29.4118	0.065764	0.607521	1	0	1	0	0	0	0	0	0	0	0	0	0	0	0	0		1	2	0	1	0	0	1	0	0	0	0	0	0	0		0
chr1	1786675	1786801	-	UTR3	"mRNA"	"ENSG00000078369.17"	"GNB1"	0len100plus	sparse	AA	0	0	5.55556	8.73016	0.205546	1.13729	1	0	3	1	6	0	1	1	0	2	0	6	0	0	1	1		8	1	6	3	2	2	1	3	1	0	1	1	0	0		26
chr1	1786838	1786869	-	UTR3	"mRNA"	"ENSG00000078369.17"	"GNB1"	2len30-60	sparse	UG	0	0	25.8065	0	2	0.0347144	0	0	1	0	5	0	3	0	1	0	0	0	0	0	1	0		1	0	0	2	0	0	3	2	0	0	0	0	0	0		1
chr1	1787377	1787405	-	CDS	"mRNA"	"ENSG00000078369.17"	"GNB1"	3len30	sparse	UA	0	0	21.4286	25	0.0769231	1.06433	4	0	1	1	7	0	1	2	0	2	1	0	1	4	1	0		2	1	1	1	1	0	2	0	1	1	0	0	2	1		4
chr1	1793565	1793596	-	ncRNA	"lncRNA"	"ENSG00000078369.17"	"GNB1"	2len30-60	dense	UA	0	0	25.8065	19.3548	0.0982567	0.706607	21	16	52	49	111	14	81	46	62	12	70	100	12	16	2	5		6	9	9	9	5	13	15	14	4	5	12	11	19	10		3
chr1	1804444	1804476	-	CDS	"mRNA"	"ENSG00000078369.17"	"GNB1"	2len30-60	dense	UA	0	28.125	0	18.75	1.52532	0.634538	4	0	1	0	2	0	4	1	2	0	1	3	0	0	3	0		2	1	0	3	0	0	0	0	1	2	0	0	1	0		2
chr1	1812377	1812430	-	intron	"pre-mRNA"	"ENSG00000078369.17"	"GNB1"	2len30-60	dense	UA	41.5094	0	11.3208	0	43.5094	0.0179115	4	1	5	6	14	1	13	5	11	3	11	17	0	2	0	1		5	6	5	1	2	1	6	5	1	8	5	5	5	0		2
chr1	1817913	1817953	-	ncRNA	"lncRNA"	"ENSG00000078369.17"	"GNB1"	2len30-60	medium	AA	15	0	0	27.5	0.596491	1.58333	24	23	21	50	85	12	38	25	32	7	17	33	9	10	1	6		3	3	2	7	1	2	3	1	3	3	2	2	4	1		3
chr1	1828873	1828914	-	intron	"lncRNA,pre-mRNA"	"ENSG00000078369.17"	"GNB1"	2len30-60	dense	UA	46.3415	0	0	0	48.3415	0.0202669	13	6	17	30	54	5	31	18	42	6	46	65	9	11	6	6		0	2	1	2	1	1	4	2	4	2	2	3	1	5		0
chr1	1840528	1840578	-	intron	"lncRNA,pre-mRNA"	"ENSG00000078369.17"	"GNB1"	2len30-60	dense	UA	28	0	0	26	1.11111	0.870968	48	22	78	89	224	20	121	57	97	27	167	170	18	28	23	22		3	2	6	2	2	6	8	0	1	6	3	6	7	0		4
chr1	1845775	1845873	-	intron	"lncRNA,pre-mRNA"	"ENSG00000078369.17"	"GNB1"	1len60-100	dense	UG	48.9796	0	0	8.16327	5.56347	0.176286	8	13	44	43	99	5	51	31	54	5	38	119	4	4	5	1		21	18	15	28	17	20	25	16	18	12	24	14	16	5		5
chr1	1850623	1850700	-	intron	"lncRNA,pre-mRNA"	"ENSG00000078369.17"	"GNB1"	1len60-100	dense	AA	0	0	10.3896	24.6753	0.0778958	1.91756	13	17	33	43	91	9	59	25	46	9	37	49	9	5	1	2		3	5	6	6	6	1	7	3	3	10	5	2	6	4		3
chr1	1853984	1854032	-	intron	"lncRNA,pre-mRNA"	"ENSG00000078369.17"	"GNB1"	2len30-60	sparse	UA	0	0	8.33333	16.6667	0.113208	1.55882	16	9	21	25	65	2	43	31	53	4	31	64	5	13	1	4		8	8	3	9	8	11	18	10	13	7	13	8	11	4		1
chr1	1862927	1863013	-	intron	"lncRNA,pre-mRNA"	"ENSG00000078369.17"	"GNB1"	1len60-100	medium	UA	10.4651	0	2.32558	10.4651	1.08722	0.726068	12	17	38	42	98	9	56	24	61	8	47	82	6	15	4	0		9	10	9	8	10	12	14	6	12	8	7	4	12	5		5
chr1	1867333	1867357	-	intron	"lncRNA,pre-mRNA"	"ENSG00000078369.17"	"GNB1"	3len30	medium	UA	0	0	25	41.6667	0.046875	1.52381	4	5	19	18	45	0	21	6	13	1	6	1	3	3	2	0		5	8	2	8	1	2	2	4	1	1	0	1	4	1		1
chr1	1881096	1881154	-	intron	"lncRNA,pre-mRNA"	"ENSG00000078369.17"	"GNB1"	2len30-60	medium	UA	15.5172	0	13.7931	10.3448	1.54407	0.351121	36	16	29	60	112	11	75	43	41	17	24	26	6	6	10	2		2	3	5	3	2	2	5	3	1	3	2	3	7	1		1
chr1	1935869	1935883	-	intron	"pre-mRNA"	"ENSG00000142609.17"	"CFAP74"	3len30	dense	UG	100	0	0	0	102	0.00970874	0	0	0	0	1	0	1	0	0	0	0	0	0	0	0	0		0	0	0	1	0	0	0	0	1	0	0	0	0	0		0
chr1	1938338	1938497	-	intron	"pre-mRNA"	"ENSG00000142609.17"	"CFAP74"	0len100plus	medium	UG	7.54717	3.77358	4.40252	3.77358	2.79051	0.254955	5	4	5	17	30	14	19	12	38	4	23	19	6	6	4	4		1	0	0	0	4	3	1	1	5	1	3	2	0	1		0
chr1	2064208	2064264	+	intron	"lncRNA,pre-mRNA"	"ENSG00000067606.16"	"PRKCZ"	2len30-60	sparse	UA	0	0	14.2857	10.7143	0.170732	0.677686	2	4	4	11	10	2	12	13	11	3	7	14	1	2	0	0		2	1	3	2	1	0	3	3	2	1	4	5	1	1		0
chr1	2067011	2067047	+	intron	"lncRNA,pre-mRNA"	"ENSG00000067606.16"	"PRKCZ"	2len30-60	medium	UG	16.6667	0	19.4444	0	18.6667	0.0255682	1	1	7	4	11	1	7	10	6	3	2	8	0	2	1	0		1	0	0	1	2	1	3	4	0	0	0	1	0	1		1
chr1	2067353	2067366	+	intron	"lncRNA,pre-mRNA"	"ENSG00000067606.16"	"PRKCZ"	3len30	medium	AA	0	0	0	61.5385	0.0319803	20.8462	0	0	0	4	8	0	6	5	3	0	1	3	2	0	0	0		0	0	1	0	0	4	3	1	1	2	0	0	1	2		0
chr1	2072784	2072812	+	intron	"lncRNA,pre-mRNA"	"ENSG00000067606.16"	"PRKCZ"	3len30	medium	UA	0	25	0	35.7143	0.735409	1.31122	14	5	21	26	71	11	58	32	56	11	42	35	17	17	6	2		1	3	2	6	3	2	9	7	3	3	2	3	3	1		0
chr1	2077246	2077272	+	intron	"lncRNA,pre-mRNA"	"ENSG00000067606.16"	"PRKCZ"	3len30	sparse	UA	23.0769	0	0	23.0769	1.04153	0.923304	4	2	15	13	27	0	8	7	15	3	8	12	4	2	2	1		0	1	1	2	0	0	1	0	0	0	0	0	1	0		0
chr1	2077429	2077479	+	intron	"lncRNA,pre-mRNA"	"ENSG00000067606.16"	"PRKCZ"	2len30-60	medium	AA	0	0	12	22	0.0869565	1.53333	2	2	10	10	18	1	10	8	5	1	5	10	1	3	2	0		2	2	3	2	0	3	3	4	1	1	1	1	4	1		0
chr1	2077892	2077942	+	intron	"lncRNA,pre-mRNA"	"ENSG00000067606.16"	"PRKCZ"	2len30-60	medium	UA	0	0	16	14	0.133333	0.789474	0	0	4	2	12	0	15	5	1	1	2	8	0	2	0	0		0	2	4	3	1	4	7	5	3	2	3	3	6	1		1
chr1	2114029	2114085	+	intron	"lncRNA,pre-mRNA"	"ENSG00000067606.16"	"PRKCZ"	2len30-60	dense	UA	12.5	26.7857	14.2857	10.7143	3.52439	0.207071	14	10	26	34	71	7	42	23	59	8	80	56	19	35	6	3		2	2	1	1	1	4	4	1	5	5	7	10	3	1		1
chr1	2117452	2117517	+	intron	"lncRNA,pre-mRNA"	"ENSG00000067606.16"	"PRKCZ"	1len60-100	medium	UG	0	10.7692	20	0	12.7692	0.0296128	2	1	3	5	14	0	10	2	5	2	4	6	0	2	0	0		0	2	0	3	0	0	2	0	4	0	1	1	4	0		0
chr1	2125227	2125253	+	intron	"lncRNA,pre-mRNA"	"ENSG00000067606.16"	"PRKCZ"	3len30	sparse	UA	0	0	0	30.7692	0.062954	10.5897	0	0	0	1	6	0	6	3	1	1	0	5	0	0	0	0		1	2	1	2	0	0	2	1	1	0	1	1	1	1		1
chr1	2153840	2153866	+	intron	"lncRNA,pre-mRNA"	"ENSG00000067606.16"	"PRKCZ"	3len30	sparse	AA	0	0	0	42.3077	0.0461812	14.4359	1	2	3	3	12	0	4	2	7	0	6	10	0	0	0	1		3	1	0	0	0	0	1	3	3	0	1	1	0	1		4
chr1	2155197	2155268	+	intron	"lncRNA,pre-mRNA"	"ENSG00000067606.16"	"PRKCZ"	1len60-100	medium	AA	0	0	8.4507	15.493	0.121264	1.44034	4	3	8	18	44	8	26	22	42	7	54	51	12	19	3	1		2	1	2	1	1	2	2	3	3	3	4	1	2	2		0
chr1	2156897	2156935	+	intron	"lncRNA,pre-mRNA"	"ENSG00000067606.16"	"PRKCZ"	2len30-60	dense	UA	36.8421	0	0	10.5263	3.36986	0.2893	2	2	9	10	24	1	12	5	20	1	6	19	1	1	2	3		0	0	2	0	0	0	3	2	3	0	1	0	1	0		1
chr1	2160209	2160271	+	intron	"lncRNA,pre-mRNA"	"ENSG00000067606.16"	"PRKCZ"	1len60-100	dense	UA	53.2258	0	0	11.2903	4.49344	0.218589	9	8	20	32	97	7	65	33	62	8	67	119	17	15	7	3		1	4	2	0	8	4	5	5	4	5	4	1	5	2		1
chr1	2172873	2173083	+	intron	"lncRNA,pre-mRNA"	"ENSG00000067606.16"	"PRKCZ"	0len100plus	medium	UG	6.19048	3.80952	3.33333	2.85714	3.11111	0.236152	6	8	15	32	73	6	57	26	73	17	83	98	7	14	6	2		2	9	3	9	4	3	9	7	6	8	13	7	12	5		2
chr1	2183414	2183544	+	intron	"lncRNA,pre-mRNA"	"ENSG00000067606.16"	"PRKCZ"	0len100plus	medium	AA	0	0	4.61538	11.5385	0.159509	1.64646	47	24	23	74	82	37	93	50	176	77	212	69	91	69	66	47		4	6	2	2	6	2	2	7	3	4	5	7	1	3		2
chr1	2185014	2185080	+	UTR3	"mRNA"	"ENSG00000067606.16"	"PRKCZ"	1len60-100	dense	AA	0	10.6061	9.09091	12.1212	0.960739	0.578104	0	0	1	0	1	0	1	0	1	0	1	1	1	0	1	0		0	1	1	0	1	0	0	0	0	0	0	0	2	0		0
chr1	2189796	2189825	-	ncRNA	"lncRNA"	"ENSG00000162585.16"	"FAAP20"	3len30	sparse	UA	0	0	37.931	0	2	0.0244313	13	8	11	19	37	5	23	7	13	2	4	5	2	5	0	2		2	4	2	4	0	2	1	0	0	0	0	0	0	0		1
chr1	2193073	2193078	-	ncRNA	"lncRNA"	"ENSG00000162585.16"	"FAAP20"	3len30	dense	AA	0	0	0	100	0.019802	33.6667	0	0	2	3	4	0	1	1	0	0	1	1	0	1	0	0		1	0	1	2	1	3	1	2	0	0	0	0	1	0		2
chr1	2193133	2193146	-	ncRNA	"lncRNA"	"ENSG00000162585.16"	"FAAP20"	3len30	medium	UA	0	0	53.8462	0	2	0.0175913	1	1	0	5	2	0	1	0	0	1	0	1	0	0	0	0		1	0	0	0	0	1	1	0	0	0	0	0	1	0		0
chr1	2193696	2193701	-	CDS	"mRNA"	"ENSG00000162585.16"	"FAAP20"	3len30	dense	UG	0	0	100	0	2	0.00970874	0	0	0	0	0	0	0	0	1	0	0	0	0	0	0	0		0	0	1	0	0	0	0	0	0	0	0	0	1	0		0
chr1	2230829	2230841	+	intron	"pre-mRNA"	"ENSG00000157933.9"	"SKI"	3len30	dense	AA	0	0	0	100	0.019802	33.6667	11	5	6	20	41	3	28	8	16	15	32	43	14	10	2	2		2	2	4	1	0	1	3	1	1	1	4	3	8	2		1
chr1	2230907	2230998	+	intron	"pre-mRNA"	"ENSG00000157933.9"	"SKI"	1len60-100	medium	UG	14.2857	0	8.79121	6.59341	2.14472	0.291193	153	78	176	334	715	88	461	218	509	107	632	601	122	152	32	14		14	31	15	21	13	13	18	11	26	22	22	26	112	30		9
chr1	2231346	2231399	+	intron	"pre-mRNA"	"ENSG00000157933.9"	"SKI"	2len30-60	sparse	UA	15.0943	0	0	11.3208	1.38744	0.680918	99	77	195	292	796	65	369	224	522	110	625	982	95	149	37	21		39	57	22	43	31	35	43	42	52	34	56	64	96	35		14
chr1	2231678	2231711	+	intron	"pre-mRNA"	"ENSG00000157933.9"	"SKI"	2len30-60	medium	UA	0	0	18.1818	18.1818	0.104265	0.905579	12	7	32	37	52	5	21	18	32	7	9	20	9	7	0	2		15	20	8	12	3	9	9	5	9	3	3	5	16	6		4
chr1	2237300	2237311	+	intron	"lncRNA,pre-mRNA"	"ENSG00000157933.9"	"SKI"	3len30	medium	UG	63.6364	0	0	0	65.6364	0.0150068	5	10	33	43	51	5	44	20	17	10	8	20	6	3	2	3		11	10	6	5	1	2	1	4	3	2	1	1	12	3		1
chr1	2239113	2239134	+	intron	"lncRNA,pre-mRNA"	"ENSG00000157933.9"	"SKI"	3len30	sparse	AA	0	0	0	47.619	0.0411361	16.2063	3	3	18	25	40	0	15	9	10	2	11	6	2	2	0	0		7	5	3	5	6	3	6	2	1	1	0	0	5	3		2
chr1	2241875	2241881	+	intron	"lncRNA,pre-mRNA"	"ENSG00000157933.9"	"SKI"	3len30	dense	UG	0	0	100	0	2	0.00970874	3	0	2	5	11	1	5	6	10	4	10	17	0	3	0	0		1	1	0	0	0	0	1	0	1	0	5	2	4	1		0
chr1	2241913	2242032	+	intron	"lncRNA,pre-mRNA"	"ENSG00000157933.9"	"SKI"	0len100plus	dense	UG	18.4874	6.72269	5.88235	5.04202	4.50348	0.177225	181	116	295	534	1290	157	789	374	1114	245	1302	1325	195	347	234	224		61	83	58	49	49	44	74	62	65	60	101	67	170	45		24
chr1	2242147	2242228	+	intron	"lncRNA,pre-mRNA"	"ENSG00000157933.9"	"SKI"	1len60-100	dense	AA	0	7.40741	9.87654	14.8148	0.594848	0.779671	25	16	47	61	112	12	73	52	61	23	105	183	10	19	5	1		33	30	11	20	11	14	28	11	22	22	30	40	29	13		2
chr1	2243709	2243735	+	intron	"lncRNA,pre-mRNA"	"ENSG00000157933.9"	"SKI"	3len30	sparse	UA	0	0	23.0769	0	2	0.0383481	20	8	36	36	96	12	51	33	66	8	51	97	18	29	0	2		5	7	9	9	9	5	16	7	14	7	8	4	11	8		0
chr1	2243837	2243875	+	intron	"lncRNA,pre-mRNA"	"ENSG00000157933.9"	"SKI"	2len30-60	medium	UA	21.0526	0	0	21.0526	1.04535	0.916849	14	13	47	46	148	7	67	39	95	11	63	148	13	23	4	2		5	21	15	12	5	4	25	13	10	12	13	16	20	8		3
chr1	2246341	2246374	+	intron	"lncRNA,pre-mRNA"	"ENSG00000157933.9"	"SKI"	2len30-60	dense	UA	21.2121	0	18.1818	21.2121	1.04502	0.523946	10	12	35	25	82	5	59	43	42	6	20	49	10	11	2	1		2	10	10	7	5	8	7	4	1	6	4	2	8	7		1
chr1	2255371	2255419	+	intron	"lncRNA,pre-mRNA"	"ENSG00000157933.9"	"SKI"	2len30-60	sparse	UA	0	0	10.4167	16.6667	0.113208	1.31677	1	4	14	8	21	1	9	9	12	1	4	8	0	2	1	0		10	4	2	4	2	4	13	10	2	7	7	6	7	4		1
chr1	2256238	2256355	+	intron	"lncRNA,pre-mRNA"	"ENSG00000157933.9"	"SKI"	0len100plus	medium	UG	5.98291	5.98291	8.54701	0	13.9658	0.04253	10	10	53	60	143	12	125	60	92	21	46	82	17	26	6	3		13	17	18	25	11	5	27	19	19	19	12	11	26	7		3
chr1	2259850	2259972	+	intron	"lncRNA,pre-mRNA"	"ENSG00000157933.9"	"SKI"	0len100plus	dense	UA	0	11.4754	4.91803	5.7377	2	0.347422	42	22	95	97	309	18	160	121	220	37	266	478	28	48	5	5		23	29	23	35	32	24	59	36	31	35	60	43	83	30		4
chr1	2260031	2260069	+	intron	"lncRNA,pre-mRNA"	"ENSG00000157933.9"	"SKI"	2len30-60	medium	UA	0	0	21.0526	21.0526	0.0906921	0.916849	5	1	11	11	36	0	6	11	12	2	16	44	1	3	1	1		12	13	11	10	6	7	9	6	7	6	7	10	12	6		2
chr1	2262761	2262821	+	intron	"lncRNA,pre-mRNA"	"ENSG00000157933.9"	"SKI"	2len30-60	medium	UA	0	0	13.3333	21.6667	0.0882353	1.38776	7	2	27	13	40	2	14	7	20	1	12	27	4	3	0	1		5	8	8	9	2	3	12	6	7	3	6	3	7	5		2
chr1	2265181	2265234	+	intron	"lncRNA,pre-mRNA"	"ENSG00000157933.9"	"SKI"	2len30-60	medium	UG	11.3208	11.3208	15.0943	0	24.6415	0.0245484	44	29	73	104	244	20	144	89	190	43	271	382	40	62	14	7		16	14	14	25	11	17	30	21	15	19	39	26	59	13		6
chr1	2265266	2265288	+	intron	"lncRNA,pre-mRNA"	"ENSG00000157933.9"	"SKI"	3len30	medium	UG	27.2727	27.2727	0	0	56.5455	0.0173776	10	14	22	31	117	7	51	32	54	11	70	137	9	10	5	3		7	6	9	11	8	7	14	13	9	9	20	15	18	8		0
chr1	2265425	2265602	+	intron	"lncRNA,pre-mRNA"	"ENSG00000157933.9"	"SKI"	0len100plus	sparse	UA	0	0	5.64972	4.51977	0.362334	0.638145	107	69	190	258	687	49	358	220	451	106	610	1051	96	162	68	43		45	30	36	50	26	44	76	48	57	63	89	61	81	38		35
chr1	2265634	2265673	+	intron	"lncRNA,pre-mRNA"	"ENSG00000157933.9"	"SKI"	2len30-60	medium	AA	0	0	0	41.0256	0.04759	14.0085	17	11	34	33	112	3	42	25	81	13	104	233	5	29	7	1		6	10	8	14	5	4	13	7	9	11	14	11	31	6		3
chr1	2270000	2270080	+	intron	"lncRNA,pre-mRNA"	"ENSG00000157933.9"	"SKI"	1len60-100	sparse	UA	0	0	7.5	7.5	0.235294	0.809524	26	16	23	53	88	11	115	48	186	59	288	316	49	72	9	2		3	9	8	6	11	7	12	4	13	11	22	24	39	7		0
chr1	2290289	2290367	+	intron	"lncRNA,pre-mRNA"	"ENSG00000157933.9"	"SKI"	1len60-100	dense	AA	0	5.12821	16.6667	10.2564	0.633257	0.453981	68	51	110	137	402	32	227	91	247	67	209	227	44	87	11	6		17	34	16	13	14	10	21	17	18	17	17	16	52	13		5
chr1	2295616	2295750	+	intron	"lncRNA,pre-mRNA"	"ENSG00000157933.9"	"SKI"	0len100plus	medium	UG	8.20896	4.47761	5.97015	0	14.6866	0.0461751	291	180	234	429	873	179	645	383	1096	293	1090	1133	383	539	18	17		40	78	31	69	31	51	70	29	72	66	110	99	155	42		8
chr1	2295792	2295819	+	intron	"lncRNA,pre-mRNA"	"ENSG00000157933.9"	"SKI"	3len30	medium	UA	0	0	25.9259	44.4444	0.0440098	1.57106	9	4	9	11	34	0	25	15	34	5	32	65	8	7	0	2		20	13	4	8	1	7	20	9	20	7	22	44	12	8		1
chr1	2295852	2295975	+	intron	"lncRNA,pre-mRNA"	"ENSG00000157933.9"	"SKI"	0len100plus	dense	UA	5.69106	5.69106	6.50407	4.87805	2.27663	0.281432	52	52	95	110	287	34	167	117	235	59	336	682	51	76	10	3		31	51	29	52	33	32	54	31	63	43	110	84	119	40		7
chr1	2296424	2296528	+	intron	"lncRNA,pre-mRNA"	"ENSG00000157933.9"	"SKI"	0len100plus	medium	AA	0	0	6.73077	9.61538	0.188406	1.09091	28	27	57	75	170	13	113	61	130	30	182	394	26	42	4	1		18	25	19	27	13	16	42	27	41	28	50	30	37	19		4
chr1	2296569	2296625	+	intron	"lncRNA,pre-mRNA"	"ENSG00000157933.9"	"SKI"	2len30-60	dense	UA	0	10.7143	26.7857	17.8571	0.674242	0.465608	4	1	9	3	19	1	19	8	17	3	22	44	4	3	0	0		14	8	6	9	2	8	10	6	18	5	22	25	16	4		1
chr1	2306895	2306905	+	UTR3	"mRNA"	"ENSG00000157933.9"	"SKI"	3len30	dense	UG	0	0	100	0	2	0.00970874	0	0	0	0	0	0	0	0	0	0	0	0	0	0	0	0		2	3	0	2	1	0	0	0	1	0	0	0	1	0		2
chr1	2307950	2307998	+	UTR3	"mRNA"	"ENSG00000157933.9"	"SKI"	2len30-60	medium	AA	0	0	12.5	22.9167	0.0836237	1.54301	3	2	1	2	6	0	7	1	2	0	1	6	0	0	0	0		2	2	1	2	1	3	3	0	0	2	0	0	2	1		12
chr1	2308183	2308195	+	UTR3	"mRNA"	"ENSG00000157933.9"	"SKI"	3len30	medium	AA	0	0	0	58.3333	0.0337079	19.7778	0	0	1	0	1	0	0	1	1	0	0	1	0	1	0	0		0	1	1	0	0	1	3	1	0	0	0	0	0	1		0
chr1	2308399	2308577	+	UTR3	"mRNA"	"ENSG00000157933.9"	"SKI"	0len100plus	sparse	UA	3.37079	0	6.17978	4.49438	0.977505	0.43778	13	7	29	34	78	4	50	27	35	10	21	56	8	11	10	7		11	16	11	17	7	10	12	6	8	7	8	5	14	7		57
chr1	2308637	2308700	+	UTR3	"mRNA"	"ENSG00000157933.9"	"SKI"	1len60-100	dense	AA	9.52381	9.52381	9.52381	12.6984	1.5365	0.433886	7	0	4	9	11	0	11	3	10	3	7	15	2	4	2	2		2	1	0	1	1	2	5	3	3	1	2	2	1	1		12
chr1	2309242	2309299	+	UTR3	"mRNA"	"ENSG00000157933.9"	"SKI"	2len30-60	sparse	UA	14.0351	0	0	14.0351	1.06651	0.882595	3	2	2	4	15	1	5	9	8	0	6	11	2	1	2	2		0	1	2	0	0	1	2	0	0	1	4	1	4	1		7
chr1	2310030	2310105	+	UTR3	"mRNA"	"ENSG00000157933.9"	"SKI"	1len60-100	sparse	UA	0	0	8	9.33333	0.193548	0.939394	1	0	1	3	9	0	7	1	0	0	0	4	0	1	1	0		2	1	5	7	0	0	2	2	3	1	1	1	2	1		3
chr1	2348579	2348909	-	intron	"lncRNA,pre-mRNA"	"ENSG00000116151.13"	"MORN1"	0len100plus	sparse	UG	2.72727	4.84848	0	0	9.57576	0.0945559	110	69	120	253	582	160	410	217	659	241	511	354	155	165	44	30		11	11	7	11	12	9	11	11	15	12	12	13	22	7		1
chr1	2367073	2367112	-	intron	"lncRNA,pre-mRNA"	"ENSG00000116151.13"	"MORN1"	2len30-60	dense	AA	15.3846	0	15.3846	43.5897	0.389879	1.32043	2	1	8	2	17	1	19	11	6	0	20	49	1	0	2	1		1	0	4	6	3	4	9	4	9	5	8	10	4	6		5
chr1	2371394	2371514	-	ncRNA	"lncRNA"	"ENSG00000116151.13"	"MORN1"	0len100plus	sparse	AA	0	0	7.5	7.5	0.235294	0.809524	2	9	16	29	77	5	52	35	57	10	100	230	8	8	3	0		5	1	4	7	4	2	10	10	10	12	25	16	18	6		2
chr1	2371957	2372064	-	ncRNA	"lncRNA"	"ENSG00000116151.13"	"MORN1"	0len100plus	dense	AA	5.60748	5.60748	6.54206	11.215	1.08187	0.588474	3	2	17	27	78	3	48	25	62	20	96	258	5	24	3	1		9	9	6	12	11	13	31	19	23	10	34	21	19	10		7
chr1	2372149	2372330	-	ncRNA	"lncRNA"	"ENSG00000116151.13"	"MORN1"	0len100plus	medium	UG	4.97238	4.97238	3.31492	6.07735	1.68774	0.43527	58	43	102	160	454	63	324	219	552	121	610	900	92	105	24	22		21	31	27	32	23	37	67	32	52	41	89	79	82	29		15
chr1	2372361	2372392	-	ncRNA	"lncRNA"	"ENSG00000116151.13"	"MORN1"	2len30-60	medium	UG	0	19.3548	19.3548	0	21.3548	0.0239753	2	4	10	11	30	1	19	17	24	6	21	48	5	6	1	0		3	4	2	3	6	11	13	9	9	3	19	11	4	3		0
chr1	2393778	2393846	+	intron	"pre-mRNA"	"ENSG00000157916.19"	"RER1"	1len60-100	medium	UG	13.2353	0	13.2353	0	15.2353	0.0339321	40	36	143	147	464	20	244	132	267	45	371	761	51	67	30	11		21	29	39	45	31	18	36	34	38	35	57	40	48	20		20
chr1	2396280	2396312	+	ncRNA	"lncRNA"	"ENSG00000157916.19"	"RER1"	2len30-60	dense	UA	15.625	28.125	0	0	45.75	0.0213904	7	2	14	12	34	1	19	5	26	9	21	32	3	5	5	0		4	4	8	9	5	2	7	4	7	6	10	9	7	4		0
chr1	2400561	2400642	+	intron	"pre-mRNA"	"ENSG00000157916.19"	"RER1"	1len60-100	medium	UA	0	7.40741	9.87654	9.87654	0.864926	0.536214	1	1	24	10	52	3	26	25	28	4	35	118	3	9	2	0		4	7	4	23	3	15	19	15	10	8	31	22	9	8		3
chr1	2402439	2402486	+	intron	"pre-mRNA"	"ENSG00000157916.19"	"RER1"	2len30-60	medium	UA	17.0213	0	0	21.2766	0.853868	1.11265	9	7	15	23	45	2	22	17	13	6	10	20	3	3	2	0		7	4	4	6	1	5	2	6	4	5	0	1	7	2		1
chr1	2402978	2402989	+	intron	"pre-mRNA"	"ENSG00000157916.19"	"RER1"	3len30	medium	AA	0	0	0	72.7273	0.027127	24.5758	1	1	4	7	17	1	7	4	7	0	9	9	1	2	2	0		1	0	0	1	2	0	3	2	2	0	0	0	2	0		6
chr1	2405348	2405380	-	UTR3	"mRNA"	"ENSG00000157911.9"	"PEX10"	2len30-60	medium	UG	0	25	15.625	0	27	0.0229226	16	10	13	27	35	6	29	13	27	1	6	3	1	11	2	2		0	1	2	3	1	2	1	1	1	2	0	0	3	3		0
chr1	2408591	2408619	-	CDS	"mRNA"	"ENSG00000157911.9"	"PEX10"	3len30	sparse	UA	0	0	21.4286	21.4286	0.089172	0.918129	2	0	1	1	2	0	1	0	1	0	0	0	0	0	0	0		0	0	1	0	0	0	0	0	0	0	0	0	0	0		0
chr1	2408796	2408799	-	CDS	"mRNA"	"ENSG00000157911.9"	"PEX10"	3len30	dense	UG	0	100	0	0	102	0.00970874	0	0	0	1	0	0	0	0	0	0	0	0	0	0	0	0		0	0	0	0	0	0	1	0	0	0	0	0	0	0		2
chr1	2508584	2508591	-	UTR3	"mRNA"	"ENSG00000157881.13"	"PANK4"	3len30	dense	AA	0	0	0	100	0.019802	33.6667	0	0	1	0	1	0	0	0	0	0	1	0	1	0	0	0		0	1	0	0	0	0	0	0	0	0	0	0	0	0		0
chr1	2508703	2508712	-	UTR3	"mRNA"	"ENSG00000157881.13"	"PANK4"	3len30	dense	UG	0	88.8889	0	0	90.8889	0.0108827	1	0	0	0	0	0	0	1	0	0	0	0	0	0	0	0		1	0	0	0	0	0	0	0	0	0	0	0	0	0		1
chr1	2515773	2515779	-	ncRNA	"lncRNA"	"ENSG00000157881.13"	"PANK4"	3len30	dense	UG	0	0	100	0	2	0.00970874	1	3	2	1	1	0	2	1	0	0	0	0	0	1	0	0		1	1	1	0	0	1	0	0	0	0	0	0	1	0		0
chr1	2518204	2518214	-	CDS	"mRNA"	"ENSG00000157881.13"	"PANK4"	3len30	dense	UG	0	0	100	0	2	0.00970874	0	0	0	0	0	0	0	0	0	0	0	0	0	0	0	0		1	3	0	0	0	0	0	0	0	0	0	0	0	0		0
chr1	2520690	2520708	-	intron	"pre-mRNA"	"ENSG00000157881.13"	"PANK4"	3len30	medium	AA	0	0	0	77.7778	0.0253879	26.2593	3	1	3	2	5	0	2	5	2	0	2	0	1	1	1	1		0	2	0	1	1	1	2	0	1	0	0	0	0	0		0
chr1	2587125	2587163	+	CDS	"mRNA"	"ENSG00000157870.14"	"FAM213B"	2len30-60	sparse	UG	0	21.0526	0	0	23.0526	0.0415755	1	0	1	0	5	0	2	0	0	0	0	0	0	0	0	0		0	0	0	0	0	0	0	0	0	0	0	0	0	0		0
chr1	2590430	2590440	+	UTR3	"mRNA"	"ENSG00000157870.14"	"FAM213B"	3len30	medium	UG	60	0	0	0	62	0.015873	1	2	4	1	0	0	3	2	3	0	0	2	0	0	0	0		0	0	1	1	0	1	0	0	0	0	0	0	0	0		0
chr1	2591383	2591399	+	UTR3	"mRNA"	"ENSG00000157870.14"	"FAM213B"	3len30	dense	UA	0	0	37.5	50	0.0392157	1.25926	0	0	0	0	1	0	1	0	0	0	0	0	0	0	0	0		1	0	0	0	0	2	0	0	0	0	0	0	0	0		0
chr1	2639158	2639188	-	UTR3	"mRNA"	"ENSG00000215912.12"	"TTC34"	3len30	sparse	UA	0	0	20	20	0.0952381	0.913043	0	0	3	0	1	0	0	0	1	1	0	1	0	0	0	0		1	0	1	0	0	0	0	0	0	0	0	0	0	0		1
chr1	3061121	3061146	-	ncRNA	"lncRNA"	"ENSG00000177133.10"	"LINC00982"	3len30	sparse	AA	0	0	0	36	0.0540541	12.3333	0	0	0	0	1	0	0	0	0	0	0	0	0	0	0	0		0	0	0	0	0	0	1	0	0	1	0	0	0	0		1
chr1	3067924	3067929	-	ncRNA	"lncRNA"	"ENSG00000177133.10"	"LINC00982"	3len30	dense	AA	0	0	0	100	0.019802	33.6667	0	0	1	0	2	0	0	0	0	0	0	1	0	0	0	0		1	0	0	0	0	0	0	0	0	0	0	0	0	0		0
chr1	3074409	3074448	+	intron	"pre-mRNA"	"ENSG00000142611.16"	"PRDM16"	2len30-60	dense	UA	46.1538	0	0	0	48.1538	0.0203443	32	20	26	45	146	12	53	35	50	11	123	102	25	34	22	16		4	9	7	2	5	11	7	6	4	4	7	8	7	4		1
chr1	3076185	3076238	+	intron	"pre-mRNA"	"ENSG00000142611.16"	"PRDM16"	2len30-60	sparse	UG	18.8679	0	0	0	20.8679	0.0457291	16	5	22	26	78	5	50	30	36	9	76	101	18	16	3	1		3	8	2	2	3	1	5	3	5	5	4	5	15	3		3
chr1	3117952	3118196	+	intron	"pre-mRNA"	"ENSG00000142611.16"	"PRDM16"	0len100plus	sparse	UG	4.5082	0	2.86885	0	6.5082	0.0963665	169	82	155	270	678	192	591	295	683	242	801	545	402	397	120	147		4	8	10	7	17	4	8	13	9	5	14	9	27	12		6
chr1	3120929	3121042	+	intron	"pre-mRNA"	"ENSG00000142611.16"	"PRDM16"	0len100plus	dense	AA	0	6.19469	9.73451	12.3894	0.612029	0.70734	16	6	27	30	77	5	57	22	42	8	52	78	9	15	1	2		6	14	3	5	1	2	2	3	2	1	10	5	10	3		4
chr1	3129045	3129486	+	intron	"pre-mRNA"	"ENSG00000142611.16"	"PRDM16"	0len100plus	sparse	UG	3.62812	2.49433	2.04082	0	8.12245	0.0895795	163	76	153	301	726	148	569	324	673	150	881	657	243	310	189	150		28	33	14	13	24	16	30	17	27	15	37	28	54	23		6
chr1	3146439	3147221	+	intron	"pre-mRNA"	"ENSG00000142611.16"	"PRDM16"	0len100plus	sparse	UG	1.40665	1.02302	1.79028	0.895141	2.33738	0.262487	167	97	109	249	543	121	450	263	556	180	745	475	238	309	142	106		19	30	7	6	19	15	19	15	10	17	18	17	57	20		11
chr1	3260512	3260698	+	intron	"lncRNA,pre-mRNA"	"ENSG00000142611.16"	"PRDM16"	0len100plus	sparse	UA	3.22581	0	4.30108	6.98925	0.654105	0.758938	10	11	8	27	70	4	44	34	66	10	133	231	16	42	4	2		2	7	1	4	4	4	26	13	6	17	23	21	16	7		1
chr1	3260743	3260836	+	intron	"lncRNA,pre-mRNA"	"ENSG00000142611.16"	"PRDM16"	1len60-100	sparse	UA	0	0	10.7527	6.45161	0.268398	0.54183	2	1	3	10	29	1	20	9	29	7	79	114	14	13	3	1		3	11	4	6	4	5	7	8	11	10	24	13	17	7		1
chr1	3273396	3273526	+	intron	"lncRNA,pre-mRNA"	"ENSG00000142611.16"	"PRDM16"	0len100plus	medium	UG	9.23077	6.15385	5.38462	0	17.3846	0.0420712	56	28	39	80	123	30	133	77	159	53	195	127	83	101	23	25		9	7	4	3	7	4	12	6	12	11	8	17	21	6		2
chr1	3273573	3273935	+	intron	"lncRNA,pre-mRNA"	"ENSG00000142611.16"	"PRDM16"	0len100plus	sparse	UG	9.39227	2.76243	1.9337	0	14.1547	0.0585192	93	51	108	205	520	76	375	218	434	107	551	498	114	158	72	53		19	38	11	17	28	17	31	20	35	20	45	31	64	31		9
chr1	3280202	3280314	+	intron	"lncRNA,pre-mRNA"	"ENSG00000142611.16"	"PRDM16"	0len100plus	medium	UG	8.03571	6.25	5.35714	0	16.2857	0.044164	28	16	34	43	140	19	139	84	128	33	167	226	24	51	6	2		13	16	9	10	11	3	16	11	11	7	15	14	34	6		1
chr1	3293926	3293964	+	intron	"lncRNA,pre-mRNA"	"ENSG00000142611.16"	"PRDM16"	2len30-60	dense	UA	21.0526	31.5789	0	13.1579	3.85874	0.254494	17	6	17	18	61	4	27	19	34	6	59	59	14	15	4	1		3	7	1	6	1	5	8	5	5	3	5	3	3	5		1
chr1	3310745	3311026	+	intron	"lncRNA,pre-mRNA"	"ENSG00000142611.16"	"PRDM16"	0len100plus	sparse	UG	5.69395	2.4911	2.13523	2.13523	3.24858	0.235373	74	46	85	207	467	76	354	200	416	88	505	381	100	136	88	74		15	21	6	8	10	6	13	9	9	10	22	13	31	11		4
chr1	3320313	3320419	+	intron	"lncRNA,pre-mRNA"	"ENSG00000142611.16"	"PRDM16"	0len100plus	dense	AA	13.2075	0	0	9.43396	1.4575	0.643772	19	12	23	40	120	9	66	27	83	19	80	76	17	23	2	5		6	8	5	7	5	2	18	6	12	4	13	15	19	9		2
chr1	3321223	3322271	+	intron	"lncRNA,pre-mRNA"	"ENSG00000142611.16"	"PRDM16"	0len100plus	sparse	UG	1.14504	0.667939	1.62214	0.572519	2.42476	0.244365	252	156	231	421	1359	174	915	546	1121	282	1286	1203	309	415	222	187		70	99	38	33	58	55	82	54	67	42	68	72	141	70		17
chr1	3331444	3331475	+	intron	"lncRNA,pre-mRNA"	"ENSG00000142611.16"	"PRDM16"	2len30-60	dense	AA	0	0	0	90.3226	0.0219004	30.4409	12	1	8	8	37	1	25	11	16	1	24	48	1	8	0	1		7	3	2	1	2	2	5	2	1	1	7	3	10	1		5
chr1	3336188	3337285	+	intron	"lncRNA,pre-mRNA"	"ENSG00000142611.16"	"PRDM16"	0len100plus	sparse	UG	0.911577	0.638104	3.09936	0.911577	1.85694	0.249911	269	150	217	444	1356	257	955	587	1126	263	1346	1383	351	416	190	180		88	121	52	78	84	66	118	70	111	70	132	82	167	66		42
chr1	3401418	3402015	-	intergenic	""	"."	"None"	0len100plus	sparse	UG	2.01005	1.17253	1.17253	1.50754	2.0668	0.340925	20	15	47	81	153	18	86	57	121	28	83	107	34	43	17	14		18	26	19	27	12	16	6	7	13	9	11	9	29	13		4
chr1	3408469	3409287	+	intron	"lncRNA,pre-mRNA"	"ENSG00000142611.16"	"PRDM16"	0len100plus	sparse	UG	1.34474	1.10024	1.22249	0.977995	2.24722	0.296663	347	150	226	461	1504	245	1076	571	1127	312	1368	989	366	510	437	302		61	93	45	31	80	65	63	36	55	52	78	58	109	75		34
chr1	3409644	3410191	+	intron	"lncRNA,pre-mRNA"	"ENSG00000142611.16"	"PRDM16"	0len100plus	sparse	UG	3.29068	1.82815	1.27971	1.46252	2.89087	0.262011	277	151	103	298	745	253	678	328	749	258	791	372	305	384	348	260		12	29	17	5	18	14	12	13	13	12	16	9	28	15		19
chr1	3470104	3470181	+	intron	"pre-mRNA"	"ENSG00000130762.14"	"ARHGEF16"	1len60-100	medium	UG	14.2857	0	14.2857	0	16.2857	0.0316742	3	3	6	19	25	4	25	11	33	14	22	18	19	19	17	10		0	3	4	1	1	6	1	0	0	2	3	2	2	0		0
chr1	3470514	3470739	+	intron	"pre-mRNA"	"ENSG00000130762.14"	"ARHGEF16"	0len100plus	sparse	UG	4	2.66667	3.11111	5.33333	1.36842	0.495652	38	13	19	45	117	34	86	61	130	43	98	55	36	60	41	32		1	8	4	1	5	4	1	0	5	7	2	4	6	6		2
chr1	3471099	3471164	+	intron	"pre-mRNA"	"ENSG00000130762.14"	"ARHGEF16"	1len60-100	sparse	UG	13.8462	0	0	0	15.8462	0.0593607	11	3	3	6	22	5	6	9	18	8	11	8	8	8	7	5		3	0	3	0	2	2	1	0	5	2	1	0	3	1		0
chr1	3472979	3473018	+	ncRNA	"lncRNA"	"ENSG00000130762.14"	"ARHGEF16"	2len30-60	medium	UG	20.5128	15.3846	0	0	37.8974	0.0257086	5	5	8	6	20	4	15	11	12	2	9	8	2	5	1	2		0	2	0	2	0	1	1	3	0	2	1	2	2	2		0
chr1	3491909	3492046	-	intron	"pre-mRNA"	"ENSG00000162591.15"	"MEGF6"	0len100plus	sparse	UG	5.10949	5.83942	0	0	12.9489	0.0716902	14	5	7	8	50	4	20	9	22	5	43	59	6	10	0	1		3	7	1	1	5	0	0	1	1	1	3	6	3	0		2
chr1	3507589	3507613	-	intron	"pre-mRNA"	"ENSG00000162591.15"	"MEGF6"	3len30	sparse	UA	0	0	12.5	37.5	0.0519481	2.48387	0	0	2	0	7	0	3	6	2	0	1	3	0	0	0	0		2	1	2	1	0	0	3	0	1	0	2	0	3	0		1
chr1	3510950	3511000	-	intron	"pre-mRNA"	"ENSG00000162591.15"	"MEGF6"	2len30-60	medium	UG	16	14	0	0	32	0.030303	12	6	14	27	50	16	34	21	38	17	87	55	14	23	8	5		3	5	2	1	2	3	1	0	2	3	7	1	2	6		0
chr1	3511037	3511134	-	intron	"pre-mRNA"	"ENSG00000162591.15"	"MEGF6"	1len60-100	medium	UG	7.21649	6.18557	0	9.27835	1.4985	0.62665	20	11	17	33	129	18	60	36	66	16	149	112	12	16	8	5		2	3	0	3	2	4	1	1	2	2	6	9	5	2		5
chr1	3531617	3531740	-	intron	"pre-mRNA"	"ENSG00000162591.15"	"MEGF6"	0len100plus	medium	UG	6.50407	8.94309	0	4.87805	2.96819	0.318643	9	7	10	15	54	5	18	18	31	6	46	53	2	6	2	1		1	4	2	0	2	1	1	0	0	1	4	3	3	0		0
chr1	3605042	3605753	-	intron	"pre-mRNA"	"ENSG00000162591.15"	"MEGF6"	0len100plus	sparse	UG	1.54712	1.68776	2.1097	1.26582	2.31037	0.271532	54	30	22	73	277	52	134	68	147	25	245	136	26	41	26	15		6	15	3	5	12	6	2	4	5	3	6	7	8	5		7
chr1	3636709	3636880	-	ncRNA	"lncRNA"	"ENSG00000116213.15"	"WRAP73"	0len100plus	medium	UG	4.67836	3.50877	3.50877	4.67836	1.79403	0.386391	31	17	36	52	180	17	151	78	129	21	237	379	33	38	6	2		15	11	15	14	11	23	36	19	25	26	53	51	61	20		1
chr1	3641912	3641936	-	intron	"pre-mRNA"	"ENSG00000116213.15"	"WRAP73"	3len30	sparse	UA	0	0	0	29.1667	0.0662983	10.0556	4	4	5	16	18	2	10	9	11	3	8	11	2	3	0	0		1	1	6	0	0	1	1	0	1	1	1	0	2	1		1
chr1	3668489	3668549	+	intron	"pre-mRNA"	"ENSG00000078900.14"	"TP73"	2len30-60	dense	UA	53.3333	0	0	15	3.45833	0.284024	14	11	35	41	147	9	81	56	85	7	95	155	2	10	3	3		10	8	10	6	9	9	10	14	11	10	14	20	20	7		0
chr1	3668633	3668678	+	intron	"pre-mRNA"	"ENSG00000078900.14"	"TP73"	2len30-60	medium	UA	0	0	17.7778	13.3333	0.139535	0.68984	6	1	3	6	8	2	9	9	6	2	16	39	1	6	2	0		1	1	1	2	2	4	4	0	7	0	6	7	2	4		0
chr1	3711792	3711893	+	intron	"pre-mRNA"	"ENSG00000078900.14"	"TP73"	0len100plus	dense	UG	21.7822	5.94059	3.9604	5.94059	4.28245	0.200114	38	13	42	80	165	27	143	75	154	40	155	132	23	26	18	18		9	9	10	5	4	3	11	9	6	10	13	9	15	5		3
chr1	3719888	3719936	+	intron	"pre-mRNA"	"ENSG00000078900.14"	"TP73"	2len30-60	dense	UG	95.8333	0	0	0	97.8333	0.010118	3	1	17	16	37	2	21	16	26	2	19	47	0	0	1	0		1	1	2	3	0	0	3	1	3	2	2	2	3	0		0
chr1	3726922	3726964	+	intron	"pre-mRNA"	"ENSG00000078900.14"	"TP73"	2len30-60	dense	UA	0	0	35.7143	26.1905	0.0735552	0.702337	15	8	5	14	31	10	40	26	55	23	36	28	8	9	19	5		2	9	7	2	7	5	5	6	5	1	4	1	2	2		5
chr1	3735921	3735973	-	ncRNA	"lncRNA"	"ENSG00000227372.11"	"TP73-AS1"	2len30-60	medium	UA	0	13.4615	13.4615	13.4615	1.06915	0.48329	5	4	10	16	71	5	27	21	28	4	18	36	4	7	4	1		2	3	5	4	3	5	4	5	3	5	4	3	7	0		1
chr1	3737418	3737548	-	ncRNA	"lncRNA"	"ENSG00000227372.11"	"TP73-AS1"	0len100plus	medium	UA	6.15385	0	6.92308	6.92308	1.02913	0.492823	5	3	10	2	7	0	7	5	7	1	6	4	3	1	0	0		2	1	2	8	0	1	8	2	4	5	1	1	1	1		6
chr1	3737933	3737942	-	ncRNA	"lncRNA"	"ENSG00000227372.11"	"TP73-AS1"	3len30	medium	AA	0	0	0	66.6667	0.0295567	22.5556	0	1	2	3	6	1	3	0	3	1	2	0	1	1	1	0		0	0	1	0	1	1	1	1	0	1	1	4	3	0		0
chr1	3738517	3738567	-	ncRNA	"lncRNA"	"ENSG00000227372.11"	"TP73-AS1"	2len30-60	sparse	UA	0	0	0	18	0.105263	6.33333	2	2	1	3	8	0	3	0	7	3	1	0	2	2	0	0		8	2	8	1	3	3	5	2	0	0	2	2	0	0		1
chr1	3738828	3738851	-	ncRNA	"lncRNA"	"ENSG00000227372.11"	"TP73-AS1"	3len30	medium	UG	0	39.1304	26.087	0	41.1304	0.014659	0	1	1	0	8	0	5	4	2	1	1	1	0	0	0	0		0	0	3	3	1	1	4	3	5	1	1	0	5	2		0
chr1	3739278	3739390	-	ncRNA	"lncRNA"	"ENSG00000227372.11"	"TP73-AS1"	0len100plus	sparse	AA	5.35714	0	0	9.82143	0.679868	1.29487	24	13	39	81	64	14	85	43	69	12	34	18	34	19	11	6		5	7	5	2	1	3	2	2	1	0	4	3	17	6		3
chr1	3739562	3739605	-	ncRNA	"lncRNA"	"ENSG00000227372.11"	"TP73-AS1"	2len30-60	sparse	UG	13.9535	0	13.9535	0	15.9535	0.0323552	4	3	15	44	19	14	43	13	33	10	19	7	18	16	6	4		2	1	2	1	0	1	2	1	0	2	2	1	5	3		1
chr1	3739674	3739749	-	ncRNA	"lncRNA"	"ENSG00000227372.11"	"TP73-AS1"	1len60-100	sparse	UG	0	8	0	0	10	0.0909091	22	11	14	74	62	11	74	25	58	25	32	19	28	22	1	2		2	5	2	2	1	3	2	0	2	1	0	1	13	6		4
chr1	3740029	3740180	-	ncRNA	"lncRNA"	"ENSG00000227372.11"	"TP73-AS1"	0len100plus	sparse	UG	3.97351	3.97351	0	0	9.94702	0.0913491	66	40	56	152	169	39	166	69	124	46	77	37	65	62	22	20		5	9	7	3	2	7	3	2	3	2	1	2	12	6		7
chr1	3744605	3744670	-	intron	"lncRNA"	"ENSG00000227372.11"	"TP73-AS1"	1len60-100	dense	UA	0	9.23077	20	9.23077	1.09774	0.317422	2	1	2	6	6	0	5	1	5	2	6	5	1	1	1	0		0	1	0	0	4	3	7	2	0	1	3	3	0	2		1
chr1	3780289	3780297	-	UTR3	"mRNA"	"ENSG00000130764.9"	"LRRC47"	3len30	dense	UG	0	0	100	0	2	0.00970874	0	0	0	2	3	0	0	0	1	0	0	0	0	0	0	0		1	1	0	3	0	1	3	0	0	1	0	0	0	0		0
chr1	3780343	3780356	-	UTR3	"mRNA"	"ENSG00000130764.9"	"LRRC47"	3len30	dense	UA	46.1538	0	0	46.1538	1.02121	0.959311	0	2	0	3	2	0	4	1	3	1	1	0	0	0	1	2		0	1	1	2	0	0	1	0	1	0	0	0	2	0		1
chr1	3780496	3780510	-	UTR3	"mRNA"	"ENSG00000130764.9"	"LRRC47"	3len30	dense	AA	0	0	0	100	0.019802	33.6667	0	0	0	0	3	0	0	0	0	0	1	0	0	0	1	0		0	0	2	0	0	0	3	0	1	0	0	1	0	0		3
chr1	3780603	3780669	-	UTR3	"mRNA"	"ENSG00000130764.9"	"LRRC47"	1len60-100	medium	UA	0	0	15.1515	9.09091	0.198198	0.555927	1	1	2	3	7	0	4	4	3	1	1	7	1	0	2	1		1	1	2	1	0	0	1	1	1	1	0	0	0	0		8
chr1	3782696	3782741	-	CDS	"mRNA"	"ENSG00000130764.9"	"LRRC47"	2len30-60	dense	UA	0	0	31.1111	17.7778	0.106509	0.550489	0	0	1	1	0	0	0	1	0	0	1	0	0	0	0	1		0	0	0	0	0	1	1	0	1	0	1	0	1	0		3
chr1	3784008	3784014	-	CDS	"mRNA"	"ENSG00000130764.9"	"LRRC47"	3len30	dense	UG	100	0	0	0	102	0.00970874	0	0	2	0	2	0	1	0	0	0	0	0	0	0	0	0		0	0	0	0	0	0	0	0	0	0	0	0	0	0		1
chr1	3784214	3784224	-	intron	"pre-mRNA"	"ENSG00000130764.9"	"LRRC47"	3len30	dense	UA	0	0	0	90	0.021978	30.3333	7	5	7	13	19	4	14	9	7	4	12	14	0	4	3	1		4	1	3	1	2	3	7	1	4	1	3	4	0	2		1
chr1	3784315	3784325	-	intron	"pre-mRNA"	"ENSG00000130764.9"	"LRRC47"	3len30	medium	UG	60	0	0	0	62	0.015873	1	3	8	4	13	1	9	11	8	3	7	13	1	1	0	0		2	3	2	1	3	0	1	2	0	4	3	3	10	2		1
chr1	3784445	3784507	-	intron	"pre-mRNA"	"ENSG00000130764.9"	"LRRC47"	1len60-100	dense	AA	0	6.45161	11.2903	17.7419	0.450947	0.903577	10	7	25	28	87	5	56	41	65	10	79	93	13	23	3	0		17	6	15	19	14	13	31	21	22	15	25	23	28	10		0
chr1	3813929	3813932	-	UTR3	"mRNA"	"ENSG00000116198.12"	"CEP104"	3len30	dense	AA	0	0	0	100	0.019802	33.6667	0	0	0	0	0	0	0	0	0	0	0	0	0	0	0	0		0	0	0	0	0	0	0	0	0	0	0	0	0	0		0
chr1	3814479	3814487	-	UTR3	"mRNA"	"ENSG00000116198.12"	"CEP104"	3len30	medium	AA	0	0	0	75	0.0263158	25.3333	0	0	0	0	0	0	0	0	0	0	0	0	0	0	0	0		1	0	1	0	0	0	0	0	0	0	0	0	0	0		0
chr1	3819635	3819640	-	intron	"pre-mRNA"	"ENSG00000116198.12"	"CEP104"	3len30	dense	AA	0	0	0	100	0.019802	33.6667	3	1	11	7	24	0	13	5	4	2	2	4	2	5	1	0		2	1	1	2	0	2	0	3	1	1	2	0	3	1		0
chr1	3819784	3819794	-	intron	"pre-mRNA"	"ENSG00000116198.12"	"CEP104"	3len30	medium	UG	0	60	0	0	62	0.015873	0	1	0	0	3	0	0	0	1	0	0	1	1	1	0	0		0	2	0	1	0	0	1	1	1	1	0	0	0	1		1
chr1	3821611	3821669	-	intron	"pre-mRNA"	"ENSG00000116198.12"	"CEP104"	2len30-60	medium	UG	10.3448	10.3448	10.3448	0	22.6897	0.029382	6	1	3	2	11	1	14	5	8	2	6	8	0	5	0	0		1	0	0	1	0	2	3	3	0	2	3	0	2	0		0
chr1	3822960	3822990	-	UTR3	"mRNA"	"ENSG00000116198.12"	"CEP104"	3len30	sparse	UA	0	0	0	33.3333	0.0582524	11.4444	2	0	1	2	2	0	2	1	0	0	0	0	0	0	0	0		1	2	0	3	0	1	0	1	1	0	0	0	0	0		0
chr1	3828297	3828302	-	intron	"pre-mRNA"	"ENSG00000116198.12"	"CEP104"	3len30	dense	AA	0	0	0	100	0.019802	33.6667	0	0	0	0	0	0	0	0	0	0	0	0	0	0	0	0		1	0	0	1	0	0	0	1	0	0	0	0	1	0		0
chr1	3829964	3829971	-	CDS	"mRNA"	"ENSG00000116198.12"	"CEP104"	3len30	medium	AA	0	0	0	57.1429	0.034398	19.381	2	0	0	0	0	0	0	0	1	0	0	0	0	0	0	0		0	1	0	1	0	0	1	0	0	0	0	0	0	0		8
chr1	3846483	3846497	-	intron	"pre-mRNA"	"ENSG00000116198.12"	"CEP104"	3len30	medium	UA	0	0	14.2857	57.1429	0.034398	3.36364	0	0	0	0	1	0	0	0	0	0	0	0	0	0	0	0		0	1	1	2	1	0	0	0	0	0	0	0	0	0		0
chr1	3847544	3847552	-	CDS	"mRNA"	"ENSG00000116198.12"	"CEP104"	3len30	dense	UG	0	0	100	0	2	0.00970874	0	0	0	0	0	0	0	0	0	0	0	0	0	0	0	0		0	0	0	0	0	0	0	0	0	0	0	0	0	0		0
chr1	3848646	3848665	-	CDS	"mRNA"	"ENSG00000116198.12"	"CEP104"	3len30	sparse	AA	0	0	0	36.8421	0.0528512	12.614	0	0	0	0	0	0	0	0	0	0	0	0	0	0	0	0		0	0	0	0	0	0	0	0	0	0	0	0	1	0		1
chr1	3848849	3848881	-	intron	"pre-mRNA"	"ENSG00000116198.12"	"CEP104"	2len30-60	medium	UA	21.875	0	0	15.625	1.43609	0.668342	2	2	3	7	6	0	4	0	2	0	1	0	0	2	0	0		0	1	1	0	1	1	1	0	0	1	1	1	0	2		0
chr1	3861250	3861269	+	intron	"pre-mRNA"	"ENSG00000169598.15"	"DFFB"	3len30	medium	UG	36.8421	0	26.3158	0	38.8421	0.0151154	0	0	1	5	5	0	3	3	4	0	4	5	0	0	0	0		2	0	2	0	2	1	0	0	0	1	0	0	0	0		0
chr1	3861774	3861812	+	intron	"pre-mRNA"	"ENSG00000169598.15"	"DFFB"	2len30-60	dense	UA	34.2105	0	0	13.1579	2.55762	0.380481	6	4	5	8	13	1	8	3	7	0	11	10	4	4	0	0		1	1	1	3	0	0	1	1	0	1	0	1	1	0		1
chr1	3863888	3863913	+	intron	"pre-mRNA"	"ENSG00000169598.15"	"DFFB"	3len30	sparse	AA	0	0	0	48	0.0408163	16.3333	5	0	2	7	18	0	13	9	11	0	11	14	2	1	0	0		0	1	1	1	0	0	1	1	1	2	0	2	1	0		1
chr1	3870925	3870952	+	intron	"pre-mRNA"	"ENSG00000169598.15"	"DFFB"	3len30	sparse	UG	22.2222	0	22.2222	0	24.2222	0.0210773	1	1	4	1	9	0	5	2	6	1	10	5	0	2	0	0		0	0	0	2	0	2	0	3	0	0	1	0	1	0		0
chr1	3875649	3875677	+	intron	"pre-mRNA"	"ENSG00000169598.15"	"DFFB"	3len30	sparse	UA	0	0	28.5714	0	2	0.0316742	0	0	0	1	3	0	3	0	1	0	1	2	0	0	0	0		1	1	0	0	0	0	1	2	1	1	1	1	4	4		1
chr1	3877723	3877754	+	intron	"pre-mRNA"	"ENSG00000169598.15"	"DFFB"	2len30-60	sparse	UG	0	0	29.0323	0	2	0.0312185	1	0	1	0	4	0	3	0	2	0	3	1	1	1	0	0		0	1	0	1	0	1	1	0	1	0	0	0	2	1		0
chr1	3879407	3879437	+	intron	"pre-mRNA"	"ENSG00000169598.15"	"DFFB"	3len30	sparse	UA	0	0	0	23.3333	0.0821918	8.11111	2	3	5	5	8	0	7	4	2	2	0	5	0	1	0	1		0	3	0	3	0	0	4	0	1	0	0	1	0	1		1
chr1	3882014	3882071	+	intron	"pre-mRNA"	"ENSG00000169598.15"	"DFFB"	2len30-60	sparse	UA	15.7895	0	0	10.5263	1.54338	0.613445	7	3	6	11	22	1	12	6	13	4	17	31	6	3	3	2		2	0	0	3	1	1	3	1	1	3	2	1	3	1		2
chr1	3884580	3884587	+	UTR3	"mRNA"	"ENSG00000169598.15"	"DFFB"	3len30	sparse	AA	0	0	0	42.8571	0.0456026	14.619	0	0	0	0	0	0	0	0	0	0	0	0	0	0	0	0		0	0	0	0	0	0	0	0	0	0	0	0	0	0		1
chr1	3889189	3889285	-	UTR3	"mRNA"	"ENSG00000198912.10"	"C1orf174"	1len60-100	sparse	UA	0	0	10.4167	8.33333	0.214286	0.695652	0	1	0	0	3	0	0	0	0	0	0	2	1	0	0	0		0	0	1	3	0	0	1	0	0	1	0	0	1	0		13
chr1	3890900	3890907	-	CDS	"mRNA"	"ENSG00000198912.10"	"C1orf174"	3len30	medium	AA	0	0	0	85.7143	0.0230643	28.9048	0	0	0	0	0	0	0	0	0	0	0	0	0	0	0	0		0	1	0	0	0	1	0	0	0	0	0	0	0	0		1
chr1	3891777	3891833	-	ncRNA	"lncRNA"	"ENSG00000198912.10"	"C1orf174"	2len30-60	medium	UG	14.2857	5.35714	10.7143	0	21.6429	0.0299786	0	0	3	1	3	1	2	0	0	1	1	3	0	0	0	0		2	3	3	8	1	2	7	3	3	3	2	1	2	3		4
chr1	3891869	3891882	-	ncRNA	"lncRNA"	"ENSG00000198912.10"	"C1orf174"	3len30	medium	UG	76.9231	0	0	0	78.9231	0.012512	0	0	4	1	1	0	0	1	1	1	2	3	1	1	0	0		10	5	5	8	4	3	1	0	4	6	3	4	3	2		1
chr1	3891915	3891927	-	ncRNA	"lncRNA"	"ENSG00000198912.10"	"C1orf174"	3len30	medium	UG	83.3333	0	0	0	85.3333	0.011583	0	0	0	0	2	0	1	0	1	0	0	1	0	0	0	0		4	1	0	4	1	2	1	3	1	0	2	2	4	2		0
chr1	3891962	3891971	-	ncRNA	"lncRNA"	"ENSG00000198912.10"	"C1orf174"	3len30	dense	UG	88.8889	0	0	0	90.8889	0.0108827	0	0	0	1	0	0	0	0	0	0	0	0	0	0	0	0		0	0	0	1	0	0	0	1	0	0	0	0	1	0		0
chr1	3892007	3892020	-	ncRNA	"lncRNA"	"ENSG00000198912.10"	"C1orf174"	3len30	medium	UG	76.9231	0	0	0	78.9231	0.012512	0	0	3	0	0	0	1	0	0	0	0	1	0	1	0	0		4	2	3	5	0	1	0	3	0	0	2	1	1	2		0
chr1	3892513	3892521	-	ncRNA	"lncRNA"	"ENSG00000198912.10"	"C1orf174"	3len30	medium	UG	75	0	0	0	77	0.0128205	0	0	1	0	0	0	0	0	1	0	0	0	0	0	0	0		0	0	0	0	1	0	0	0	0	0	0	0	1	0		1
chr1	3892559	3892571	-	ncRNA	"lncRNA"	"ENSG00000198912.10"	"C1orf174"	3len30	medium	UG	83.3333	0	0	0	85.3333	0.011583	0	0	0	0	0	0	0	0	0	0	0	0	0	0	0	0		0	0	1	0	0	0	0	0	0	1	0	0	1	1		0
chr1	3892605	3892617	-	ncRNA	"lncRNA"	"ENSG00000198912.10"	"C1orf174"	3len30	medium	UG	83.3333	0	0	0	85.3333	0.011583	0	0	1	0	0	0	0	0	0	0	0	0	0	0	0	0		0	1	0	0	1	0	0	0	1	0	0	1	0	0		1
chr1	3892651	3892661	-	ncRNA	"lncRNA"	"ENSG00000198912.10"	"C1orf174"	3len30	medium	UG	80	0	0	0	82	0.0120482	0	0	0	1	0	0	0	0	0	0	0	0	0	0	0	0		0	0	0	0	0	0	0	0	0	0	0	0	5	0		0
chr1	3898612	3898642	-	intron	"lncRNA,pre-mRNA"	"ENSG00000198912.10"	"C1orf174"	3len30	medium	UA	40	0	13.3333	26.6667	1.51807	0.491124	0	0	1	2	9	0	7	0	6	0	3	3	0	0	0	0		0	0	4	0	3	0	1	1	0	1	2	1	2	0		0
chr1	3915493	3915497	+	ncRNA	"lncRNA"	"ENSG00000236423.5"	"LINC01134"	3len30	dense	AA	0	0	0	100	0.019802	33.6667	0	0	0	0	0	0	0	0	0	0	0	0	0	0	0	0		1	1	0	2	0	0	0	1	0	1	0	0	0	1		0
chr1	3916370	3916403	+	ncRNA	"lncRNA"	"ENSG00000236423.5"	"LINC01134"	2len30-60	sparse	AA	0	0	0	24.2424	0.0792317	8.41414	0	0	1	1	4	0	3	1	2	0	1	0	0	1	0	0		0	0	1	1	0	1	2	1	0	0	0	0	1	0		0
chr1	4668331	4668361	+	intron	"pre-mRNA"	"ENSG00000196581.10"	"AJAP1"	3len30	medium	UG	60	0	0	0	62	0.015873	0	0	0	2	4	1	1	2	1	2	7	2	0	0	2	0		0	1	0	0	0	1	1	0	0	0	2	1	0	0		1
chr1	5868486	5869402	-	intron	"lncRNA,pre-mRNA"	"ENSG00000131697.17"	"NPHP4"	0len100plus	sparse	UG	2.18341	0.764192	1.52838	0.655022	2.98945	0.221379	182	87	134	314	862	194	636	391	1041	271	877	649	213	282	280	205		22	45	45	40	34	30	41	25	40	28	48	27	42	25		20
chr1	5879776	5879957	-	intron	"lncRNA,pre-mRNA"	"ENSG00000131697.17"	"NPHP4"	0len100plus	medium	UG	9.39227	6.07735	3.31492	0	17.4696	0.0459041	50	42	77	124	291	69	205	111	290	71	426	323	80	107	102	73		6	24	10	13	17	8	16	7	25	9	23	17	23	5		2
chr1	5880005	5880085	-	intron	"lncRNA,pre-mRNA"	"ENSG00000131697.17"	"NPHP4"	1len60-100	medium	UG	18.75	0	8.75	0	20.75	0.0327869	38	25	39	83	221	32	128	85	231	58	301	239	59	81	69	59		10	16	10	5	7	7	11	13	8	13	19	15	25	12		0
chr1	5890482	5890569	-	intron	"lncRNA,pre-mRNA"	"ENSG00000131697.17"	"NPHP4"	1len60-100	medium	AA	0	6.89655	6.89655	17.2414	0.487713	1.08624	18	16	44	45	132	8	90	52	90	16	128	233	14	30	13	4		18	17	8	19	11	13	20	13	10	10	18	24	18	10		4
chr1	5898826	5898902	-	intron	"lncRNA,pre-mRNA"	"ENSG00000131697.17"	"NPHP4"	1len60-100	dense	UA	23.6842	0	11.8421	10.5263	2.22831	0.29918	7	3	14	32	103	11	43	23	49	4	63	83	9	10	5	7		4	3	6	5	0	2	1	8	1	3	4	3	6	4		3
chr1	5949315	5949482	-	intron	"lncRNA,pre-mRNA"	"ENSG00000131697.17"	"NPHP4"	0len100plus	dense	AA	16.1677	0	4.19162	8.98204	1.82004	0.427326	14	10	28	45	131	9	97	38	67	17	115	183	13	21	24	9		15	48	9	13	14	15	21	18	27	20	34	27	25	6		12
chr1	5956984	5957037	-	intron	"lncRNA,pre-mRNA"	"ENSG00000131697.17"	"NPHP4"	2len30-60	medium	AA	0	0	11.3208	20.7547	0.0919341	1.5191	13	7	19	25	101	2	29	28	45	4	55	93	8	16	4	4		1	15	5	6	4	3	8	4	9	3	8	5	5	3		3
chr1	6027219	6027275	+	intron	"pre-mRNA"	"ENSG00000069424.14"	"KCNAB2"	2len30-60	dense	UG	98.2143	0	0	0	100.214	0.00988003	9	3	11	8	24	2	23	5	21	8	37	24	3	8	4	5		1	0	0	0	1	0	1	1	0	0	0	1	2	1		0
chr1	6030452	6030631	+	intron	"pre-mRNA"	"ENSG00000069424.14"	"KCNAB2"	0len100plus	sparse	UG	8.93855	0	0	3.35196	2.51348	0.36453	13	7	18	27	78	16	57	24	83	10	85	52	11	7	10	5		1	2	2	3	2	2	2	0	5	0	3	4	3	3		0
chr1	6139916	6139929	-	intron	"pre-mRNA"	"ENSG00000116254.17"	"CHD5"	3len30	dense	AA	0	0	0	100	0.019802	33.6667	0	0	0	0	1	0	0	1	0	0	0	0	0	0	0	0		0	0	0	1	0	0	0	1	0	0	0	0	0	0		1
chr1	6148085	6148137	-	intron	"pre-mRNA"	"ENSG00000116254.17"	"CHD5"	2len30-60	medium	UG	15.3846	0	15.3846	0	17.3846	0.0296128	2	1	2	8	8	2	14	4	6	1	4	7	1	1	1	1		0	2	0	0	1	0	0	0	0	0	1	1	1	0		1
chr1	6186021	6186087	-	UTR3	"mRNA"	"ENSG00000116251.9"	"RPL22"	1len60-100	sparse	AA	0	0	0	12.1212	0.152425	4.37374	0	1	0	4	1	0	4	0	0	0	5	1	0	0	0	0		3	1	2	1	1	0	3	0	1	1	0	1	0	0		15
chr1	6186242	6186261	-	UTR3	"mRNA"	"ENSG00000116251.9"	"RPL22"	3len30	medium	UA	0	0	31.5789	52.6316	0.0372915	1.55099	0	0	0	0	1	0	0	0	0	0	0	2	0	0	0	0		0	0	1	0	0	1	2	1	0	0	1	0	0	0		5
chr1	6186322	6186399	-	UTR3	"mRNA"	"ENSG00000116251.9"	"RPL22"	1len60-100	sparse	AA	0	0	7.79221	14.2857	0.130841	1.41637	2	1	2	4	5	1	2	5	10	2	10	18	1	1	0	1		9	7	12	6	5	9	12	7	9	7	15	7	8	3		73
chr1	6192778	6192791	-	intron	"pre-mRNA"	"ENSG00000116251.9"	"RPL22"	3len30	medium	AA	0	0	0	84.6154	0.0233603	28.5385	4	3	7	16	36	2	6	15	12	2	14	36	1	5	1	1		1	3	8	8	4	2	5	2	4	4	5	4	2	0		3
chr1	6192824	6192917	-	intron	"pre-mRNA"	"ENSG00000116251.9"	"RPL22"	1len60-100	dense	UA	11.828	7.52688	7.52688	7.52688	2.50441	0.285354	25	27	58	61	180	12	105	69	77	14	96	144	18	20	9	9		21	29	25	28	12	19	38	17	23	18	20	24	36	9		8
chr1	6197988	6198046	-	ncRNA	"lncRNA"	"ENSG00000116251.9"	"RPL22"	2len30-60	sparse	UA	0	0	8.62069	15.5172	0.121086	1.42136	18	9	35	39	144	7	93	59	77	10	85	142	7	22	7	8		5	7	12	10	16	13	27	16	34	24	25	15	32	15		0
chr1	6198751	6198786	-	ncRNA	"lncRNA"	"ENSG00000116251.9"	"RPL22"	2len30-60	dense	UA	25.7143	0	17.1429	0	27.7143	0.0218069	12	12	53	50	165	8	66	39	70	13	66	87	11	13	7	2		8	14	16	10	8	9	13	10	12	3	5	2	9	8		3
chr1	6198824	6198846	-	ncRNA	"lncRNA"	"ENSG00000116251.9"	"RPL22"	3len30	medium	UA	0	0	22.7273	40.9091	0.0477223	1.62898	0	1	5	1	17	0	5	3	1	0	2	7	1	0	0	0		7	1	13	11	2	4	7	3	6	3	6	5	5	2		4
chr1	6223592	6223757	-	UTR3	"mRNA"	"ENSG00000116237.15"	"ICMT"	0len100plus	sparse	UA	0	3.63636	4.84848	6.66667	0.735178	0.667546	0	1	3	3	4	0	5	3	5	1	1	7	0	0	1	0		7	6	3	9	0	4	4	5	5	2	3	5	1	0		26
chr1	6223809	6223823	-	UTR3	"mRNA"	"ENSG00000116237.15"	"ICMT"	3len30	medium	AA	0	0	0	85.7143	0.0230643	28.9048	22	22	22	31	49	7	31	20	19	7	13	23	2	3	15	11		33	32	28	39	13	25	33	13	10	9	8	9	10	2		92
chr1	6223903	6223973	-	UTR3	"mRNA"	"ENSG00000116237.15"	"ICMT"	1len60-100	sparse	UA	0	0	8.57143	10	0.181818	0.950617	0	0	3	4	17	0	5	7	6	1	8	19	4	3	1	2		3	3	3	6	0	4	8	5	5	7	2	3	2	3		28
chr1	6224371	6224389	-	UTR3	"mRNA"	"ENSG00000116237.15"	"ICMT"	3len30	medium	UG	33.3333	0	33.3333	0	35.3333	0.0143541	1	0	3	1	3	0	3	1	1	1	1	1	0	0	0	0		0	1	0	0	0	0	1	0	0	0	1	0	0	1		1
chr1	6229762	6229846	-	intron	"pre-mRNA"	"ENSG00000116237.15"	"ICMT"	1len60-100	dense	UG	48.8095	0	5.95238	7.14286	6.23977	0.140973	9	5	27	41	74	5	56	25	58	9	48	72	11	14	15	6		0	1	5	0	3	4	3	3	3	1	1	1	2	4		3
chr1	6264475	6264489	-	UTR3	"mRNA"	"ENSG00000097021.19"	"ACOT7"	3len30	sparse	AA	0	0	0	50	0.0392157	17	1	0	0	0	0	0	1	0	0	0	0	0	0	0	0	0		0	0	0	0	0	0	0	0	0	0	0	0	0	0		1
chr1	6307856	6307927	-	intron	"pre-mRNA"	"ENSG00000097021.19"	"ACOT7"	1len60-100	sparse	UG	0	0	15.493	0	2	0.0540746	0	0	4	1	15	0	9	2	7	1	7	15	1	1	2	1		0	1	1	1	2	1	4	0	8	1	1	3	2	2		2
chr1	6307984	6308026	-	intron	"pre-mRNA"	"ENSG00000097021.19"	"ACOT7"	2len30-60	medium	UG	0	0	33.3333	0	2	0.0275229	2	0	2	0	4	1	2	2	1	1	5	11	2	1	0	0		0	1	0	0	1	1	6	1	9	5	7	5	4	1		0
chr1	6308098	6308119	-	intron	"pre-mRNA"	"ENSG00000097021.19"	"ACOT7"	3len30	medium	UA	0	0	52.381	0	2	0.0180567	0	0	3	3	7	0	8	7	4	0	1	6	1	0	0	0		1	1	0	0	1	2	3	4	0	1	1	2	3	1		0
chr1	6317674	6317677	-	intron	"pre-mRNA"	"ENSG00000097021.19"	"ACOT7"	3len30	dense	AA	0	0	0	100	0.019802	33.6667	4	6	4	12	13	1	3	4	3	1	2	1	1	2	1	1		0	0	2	0	1	0	2	0	1	0	1	0	2	0		2
chr1	6320979	6321006	-	intron	"pre-mRNA"	"ENSG00000097021.19"	"ACOT7"	3len30	sparse	UG	0	22.2222	3.7037	0	24.2222	0.0345711	0	2	2	4	9	0	7	3	7	1	2	1	0	1	2	1		3	2	1	2	2	0	1	2	1	1	0	1	2	2		1
chr1	6327346	6327375	-	CDS	"mRNA"	"ENSG00000097021.19"	"ACOT7"	3len30	sparse	UA	0	0	20.6897	27.5862	0.0699638	1.2067	0	0	0	1	3	0	0	1	1	0	0	0	0	0	0	0		0	1	0	1	0	1	1	0	0	0	1	0	0	0		4
chr1	6329000	6329046	-	intron	"pre-mRNA"	"ENSG00000097021.19"	"ACOT7"	2len30-60	sparse	UA	0	8.69565	0	17.3913	0.58156	1.57249	2	0	9	11	21	3	15	4	13	1	5	8	1	1	1	1		1	2	1	0	0	2	1	2	1	3	0	2	0	0		0
chr1	6337454	6337491	-	intron	"pre-mRNA"	"ENSG00000097021.19"	"ACOT7"	2len30-60	dense	AA	0	0	0	72.973	0.0270369	24.6577	33	8	22	28	89	16	51	22	41	16	32	24	5	15	6	4		4	6	1	2	3	1	2	3	1	3	4	2	3	1		2
chr1	6339509	6339536	-	CDS	"mRNA"	"ENSG00000097021.19"	"ACOT7"	3len30	sparse	UG	0	22.2222	22.2222	0	24.2222	0.0210773	0	0	0	0	0	0	0	0	0	0	0	2	0	1	0	0		0	0	1	0	0	0	0	0	0	0	1	0	0	0		0
chr1	6373009	6373043	-	intron	"pre-mRNA"	"ENSG00000097021.19"	"ACOT7"	2len30-60	sparse	AA	0	0	0	29.4118	0.065764	10.1373	1	0	4	1	11	0	9	5	5	1	2	3	0	1	0	0		4	2	2	4	0	0	2	3	3	1	1	0	0	1		0
chr1	6380119	6380158	-	intron	"pre-mRNA"	"ENSG00000097021.19"	"ACOT7"	2len30-60	sparse	AA	0	0	0	23.0769	0.0830671	8.02564	0	1	3	4	6	1	1	1	0	0	1	4	0	0	0	0		5	4	4	1	1	1	1	1	0	1	0	0	2	0		0
chr1	6381046	6381063	-	intron	"pre-mRNA"	"ENSG00000097021.19"	"ACOT7"	3len30	medium	AA	0	0	0	58.8235	0.0334317	19.9412	3	2	12	7	21	1	9	10	7	1	5	8	1	1	0	0		2	1	2	2	0	2	1	1	0	2	1	0	0	0		1
chr1	6385357	6385371	-	intron	"pre-mRNA"	"ENSG00000097021.19"	"ACOT7"	3len30	medium	UA	50	0	0	28.5714	1.75845	0.557951	0	2	2	3	9	1	2	1	2	0	1	0	0	0	0	0		2	3	2	2	1	0	0	0	2	1	0	0	2	0		0
chr1	6414740	6414780	-	intron	"lncRNA,pre-mRNA"	"ENSG00000069812.11"	"HES2"	2len30-60	sparse	UG	20	0	0	0	22	0.0434783	0	0	1	1	5	1	3	1	2	1	11	6	2	3	0	0		0	1	0	0	1	0	1	0	0	1	0	1	0	0		0
chr1	6467460	6467469	-	UTR3	"mRNA"	"ENSG00000171680.21"	"PLEKHG5"	3len30	sparse	AA	0	0	0	44.4444	0.0440098	15.1481	5	1	2	2	3	1	4	0	2	0	0	1	1	1	2	0		0	0	1	3	0	1	2	0	1	0	1	0	0	0		4
chr1	6473756	6473768	-	intron	"pre-mRNA"	"ENSG00000171680.21"	"PLEKHG5"	3len30	medium	UG	66.6667	0	0	0	68.6667	0.0143541	1	0	0	1	2	0	0	0	1	1	0	4	0	1	0	0		0	0	0	0	0	0	4	0	0	0	1	1	2	0		0
chr1	6521413	6521465	-	UTR3	"mRNA"	"ENSG00000162408.10"	"NOL9"	2len30-60	dense	UA	25	0	7.69231	11.5385	2.15337	0.351293	5	2	13	9	23	0	9	9	13	1	3	15	3	3	3	9		3	3	5	4	1	3	7	3	1	0	0	0	1	0		9
chr1	6525644	6525680	-	UTR3	"mRNA"	"ENSG00000162408.10"	"NOL9"	2len30-60	medium	UA	16.6667	0	0	16.6667	1.0566	0.898305	0	0	1	1	2	0	3	0	0	0	0	3	0	0	0	0		0	0	0	1	1	1	1	0	1	0	0	0	1	0		0
chr1	6525712	6525763	-	UTR3	"mRNA"	"ENSG00000162408.10"	"NOL9"	2len30-60	dense	UA	0	0	27.451	17.6471	0.107256	0.612363	0	0	4	1	4	0	2	2	5	1	2	7	0	0	2	0		2	3	0	1	3	4	1	2	0	0	0	0	1	0		2
chr1	6529043	6529046	-	CDS	"mRNA"	"ENSG00000162408.10"	"NOL9"	3len30	dense	AA	0	0	0	100	0.019802	33.6667	0	0	0	1	0	0	0	0	0	0	0	0	0	0	1	0		1	0	0	0	0	0	0	0	0	0	1	0	0	0		1
chr1	6541991	6542076	-	intron	"pre-mRNA"	"ENSG00000162408.10"	"NOL9"	1len60-100	medium	UG	9.41176	8.23529	0	8.23529	2.12739	0.447293	4	3	7	11	54	2	27	19	25	4	31	93	4	7	0	2		2	4	7	11	8	8	20	1	10	8	14	10	9	6		3
chr1	6542110	6542144	-	intron	"pre-mRNA"	"ENSG00000162408.10"	"NOL9"	2len30-60	dense	UA	0	17.6471	17.6471	17.6471	1.05363	0.486943	0	4	4	6	9	0	6	2	8	2	22	38	9	2	0	0		1	3	0	4	4	2	6	2	5	3	13	11	4	3		0
chr1	6544510	6544544	-	intron	"pre-mRNA"	"ENSG00000162408.10"	"NOL9"	2len30-60	dense	UA	47.0588	0	0	0	49.0588	0.0199765	10	10	24	45	71	3	48	26	42	13	79	73	16	20	9	8		7	6	5	5	11	9	4	3	1	11	15	11	14	6		5
chr1	6580430	6580450	+	intron	"pre-mRNA"	"ENSG00000204859.12"	"ZBTB48"	3len30	sparse	UG	30	15	0	0	47	0.0208333	0	0	0	0	0	0	0	0	0	0	0	0	0	0	0	0		0	0	0	1	0	0	1	0	0	0	0	0	0	0		1
chr1	6585089	6585099	+	intron	"pre-mRNA"	"ENSG00000204859.12"	"ZBTB48"	3len30	dense	UG	0	0	100	0	2	0.00970874	5	2	3	12	16	0	7	5	11	5	3	3	1	5	2	0		1	0	1	1	0	6	2	1	0	0	2	1	0	3		0
chr1	6585379	6585383	+	ncRNA	"lncRNA"	"ENSG00000204859.12"	"ZBTB48"	3len30	dense	AA	0	0	0	100	0.019802	33.6667	0	0	0	1	0	0	0	0	0	0	0	0	0	0	0	0		0	1	1	0	0	0	3	1	0	0	0	0	0	0		0
chr1	6587525	6587577	+	CDS	"mRNA"	"ENSG00000204859.12"	"ZBTB48"	2len30-60	medium	UA	15.3846	0	9.61538	13.4615	1.20213	0.516484	3	1	2	3	5	0	3	0	1	0	0	1	0	0	0	1		0	1	0	1	0	1	0	1	0	0	0	0	0	0		3
chr1	6599390	6599425	-	CDS	"mRNA"	"ENSG00000162413.16"	"KLHL21"	2len30-60	dense	UA	0	22.8571	0	25.7143	0.930481	1.03315	4	0	2	5	11	2	2	1	4	0	2	4	1	1	0	1		0	4	2	3	1	1	1	0	1	0	0	0	0	1		10
chr1	6616619	6616662	+	intron	"lncRNA,pre-mRNA"	"ENSG00000116273.5"	"PHF13"	2len30-60	dense	UA	0	0	39.5349	13.9535	0.133748	0.351558	0	0	4	5	9	0	3	3	3	0	0	3	0	0	0	0		1	2	1	4	3	2	2	2	0	2	0	0	1	0		3
chr1	6618987	6619016	+	intron	"lncRNA,pre-mRNA"	"ENSG00000116273.5"	"PHF13"	3len30	medium	UA	0	0	17.2414	37.931	0.0513729	1.92334	0	0	4	2	7	0	4	3	2	0	5	9	0	1	0	1		0	2	0	0	2	1	5	2	4	1	1	1	1	0		4
chr1	6621443	6621582	+	CDS	"mRNA"	"ENSG00000116273.5"	"PHF13"	0len100plus	medium	UA	0	4.31655	8.63309	5.7554	0.935037	0.423545	0	0	3	1	4	0	4	1	1	1	0	1	0	0	0	0		2	3	1	2	0	1	3	3	2	0	1	2	0	0		8
chr1	6621813	6621816	+	UTR3	"mRNA"	"ENSG00000116273.5"	"PHF13"	3len30	dense	AA	0	0	0	100	0.019802	33.6667	0	0	0	1	3	0	5	0	1	0	0	0	0	0	0	0		1	3	1	1	0	1	1	0	1	0	0	0	0	0		1
chr1	6622071	6622100	+	UTR3	"mRNA"	"ENSG00000116273.5"	"PHF13"	3len30	sparse	UA	0	0	27.5862	0	2	0.0326945	0	0	0	0	1	0	0	0	0	0	0	1	0	0	0	0		0	0	1	0	0	1	0	1	0	0	0	1	0	1		1
chr1	6622256	6622294	+	UTR3	"mRNA"	"ENSG00000116273.5"	"PHF13"	2len30-60	medium	UA	0	0	15.7895	15.7895	0.119122	0.893557	0	1	0	0	0	0	2	1	0	1	0	4	0	0	0	0		1	2	0	0	0	1	0	0	2	0	1	0	0	0		5
chr1	6622414	6622477	+	UTR3	"mRNA"	"ENSG00000116273.5"	"PHF13"	1len60-100	medium	UG	11.1111	0	12.6984	0	13.1111	0.0373002	5	4	11	14	37	3	30	18	23	5	15	24	3	2	2	2		3	3	2	6	0	8	10	4	8	4	7	4	5	3		10
chr1	6622679	6622719	+	UTR3	"mRNA"	"ENSG00000116273.5"	"PHF13"	2len30-60	medium	UG	0	0	30	0	2	0.030303	5	2	8	16	46	3	27	16	29	1	23	37	8	7	6	5		3	3	1	2	1	7	1	4	2	0	0	2	5	2		15
chr1	6623538	6623658	+	UTR3	"mRNA"	"ENSG00000116273.5"	"PHF13"	0len100plus	sparse	UA	0	5.83333	1.66667	6.66667	1.02174	0.730159	3	2	2	4	9	0	8	4	4	0	6	8	1	2	1	0		2	2	2	2	0	0	1	2	1	1	3	2	0	1		7
chr1	6628437	6628443	+	ncRNA	"lncRNA"	"ENSG00000041988.15"	"THAP3"	3len30	dense	AA	0	0	0	100	0.019802	33.6667	2	2	3	1	5	0	2	3	3	0	1	2	0	0	1	0		2	1	0	1	0	1	1	0	0	0	0	0	0	0		2
chr1	6633287	6633300	+	UTR3	"mRNA"	"ENSG00000041988.15"	"THAP3"	3len30	sparse	AA	0	0	0	38.4615	0.0506823	13.1538	0	0	1	0	0	0	0	0	0	0	0	0	0	0	0	0		0	1	0	1	0	0	0	0	0	0	0	0	1	0		1
chr1	6633398	6633461	+	UTR3	"mRNA"	"ENSG00000041988.15"	"THAP3"	1len60-100	sparse	UG	0	9.52381	11.1111	0	11.5238	0.0423103	1	1	3	2	7	0	3	1	1	0	4	2	0	0	2	0		2	1	0	0	0	0	2	1	0	0	0	0	0	0		0
chr1	6633505	6633535	+	UTR3	"mRNA"	"ENSG00000041988.15"	"THAP3"	3len30	sparse	UA	0	0	36.6667	0	2	0.0252101	1	1	3	1	7	1	4	2	5	2	1	1	0	2	2	0		0	0	0	0	0	0	1	0	0	0	0	0	0	0		2
chr1	6637236	6637309	-	CDS	"mRNA"	"ENSG00000007923.15"	"DNAJC11"	1len60-100	sparse	UA	0	0	8.21918	10.9589	0.167239	1.06593	0	0	1	1	3	1	3	0	1	0	0	1	0	0	1	0		1	0	0	0	0	0	1	1	0	1	0	1	0	0		1
chr1	6639753	6639782	-	intron	"lncRNA,pre-mRNA"	"ENSG00000007923.15"	"DNAJC11"	3len30	sparse	UA	0	0	13.7931	20.6897	0.0922099	1.29158	0	0	4	4	4	0	1	1	2	0	1	1	1	0	0	0		0	2	0	1	0	2	0	0	2	0	0	0	0	0		0
chr1	6643258	6643276	-	intron	"lncRNA,pre-mRNA"	"ENSG00000007923.15"	"DNAJC11"	3len30	sparse	UA	0	0	33.3333	0	2	0.0275229	1	0	1	0	6	0	0	1	2	0	1	7	0	0	0	0		4	0	1	1	0	1	1	0	1	2	0	2	1	0		0
chr1	6644801	6644806	-	intron	"lncRNA,pre-mRNA"	"ENSG00000007923.15"	"DNAJC11"	3len30	dense	AA	0	0	0	100	0.019802	33.6667	3	2	3	6	15	1	13	8	6	5	8	6	0	3	2	0		1	1	0	0	1	0	3	3	0	0	5	0	2	1		0
chr1	6644928	6644953	-	intron	"lncRNA,pre-mRNA"	"ENSG00000007923.15"	"DNAJC11"	3len30	medium	UG	36	24	0	0	62	0.015873	0	0	8	4	14	1	7	6	5	2	4	16	2	5	2	0		0	0	3	4	0	1	4	2	3	2	4	3	0	0		1
chr1	6646722	6646753	-	intron	"lncRNA,pre-mRNA"	"ENSG00000007923.15"	"DNAJC11"	2len30-60	dense	AA	0	0	0	58.0645	0.0338613	19.6882	2	0	7	7	9	0	7	3	3	3	0	4	1	1	2	0		6	9	4	4	2	4	4	0	0	1	2	1	2	0		1
chr1	6649616	6649623	-	intron	"lncRNA,pre-mRNA"	"ENSG00000007923.15"	"DNAJC11"	3len30	dense	UG	0	0	100	0	2	0.00970874	1	1	1	0	3	0	4	1	5	0	0	3	0	0	0	0		0	0	2	2	1	0	0	0	0	0	0	0	0	0		0
chr1	6649670	6649683	-	intron	"lncRNA,pre-mRNA"	"ENSG00000007923.15"	"DNAJC11"	3len30	sparse	UG	46.1538	0	0	0	48.1538	0.0203443	0	1	1	3	4	1	0	4	3	0	0	1	1	1	0	0		2	0	0	1	2	0	5	2	3	1	0	0	3	0		0
chr1	6652307	6652312	-	intron	"lncRNA,pre-mRNA"	"ENSG00000007923.15"	"DNAJC11"	3len30	sparse	UG	20	0	0	0	22	0.0434783	0	0	0	0	1	0	0	0	0	0	0	0	0	0	0	0		0	0	1	1	1	0	0	0	0	0	0	0	0	0		2
chr1	6653947	6653991	-	CDS	"mRNA"	"ENSG00000007923.15"	"DNAJC11"	2len30-60	medium	UA	0	0	15.9091	20.4545	0.0932203	1.13462	1	1	0	0	0	0	0	0	2	0	1	1	1	0	0	0		0	0	0	0	0	1	0	0	0	1	1	1	1	0		2
chr1	6672832	6672888	-	intron	"lncRNA,pre-mRNA"	"ENSG00000007923.15"	"DNAJC11"	2len30-60	sparse	UG	0	10.7143	7.14286	7.14286	1.5614	0.390411	1	0	1	1	2	0	0	0	0	0	0	0	1	0	0	0		0	1	1	0	0	0	0	2	0	1	1	1	0	1		0
chr1	6676640	6676700	-	intron	"lncRNA,pre-mRNA"	"ENSG00000007923.15"	"DNAJC11"	2len30-60	sparse	UG	20	0	0	0	22	0.0434783	7	2	7	13	27	9	26	8	27	13	24	21	11	11	4	1		1	2	0	0	0	2	2	5	3	0	2	1	0	1		0
chr1	6680934	6680938	-	CDS	"mRNA"	"ENSG00000007923.15"	"DNAJC11"	3len30	dense	AA	0	0	0	100	0.019802	33.6667	0	0	0	0	0	0	0	0	0	0	0	0	0	0	0	0		0	0	0	1	1	0	0	0	0	0	0	0	0	0		0
chr1	6683690	6683768	-	intron	"lncRNA,pre-mRNA"	"ENSG00000007923.15"	"DNAJC11"	1len60-100	sparse	AA	0	0	0	17.9487	0.105548	6.31624	5	5	4	7	11	2	5	3	1	1	2	5	0	0	0	0		5	5	2	5	1	0	5	5	0	1	0	1	2	1		0
chr1	6687772	6687818	-	intron	"lncRNA,pre-mRNA"	"ENSG00000007923.15"	"DNAJC11"	2len30-60	sparse	UA	0	0	0	17.3913	0.108747	6.13043	1	1	0	1	1	0	1	1	2	0	1	5	0	0	0	0		0	2	0	2	0	0	2	0	1	0	0	2	2	0		0
chr1	6690225	6690232	-	intron	"lncRNA,pre-mRNA"	"ENSG00000007923.15"	"DNAJC11"	3len30	dense	AA	0	0	0	100	0.019802	33.6667	1	1	1	2	3	0	1	2	3	1	2	4	0	0	1	0		1	0	0	1	1	1	1	1	0	1	1	2	2	0		0
chr1	6690298	6690375	-	intron	"lncRNA,pre-mRNA"	"ENSG00000007923.15"	"DNAJC11"	1len60-100	medium	AA	0	0	10.3896	12.987	0.14299	1.04462	4	2	13	11	47	2	28	13	36	1	32	82	9	7	1	0		2	1	1	9	3	5	9	5	5	3	3	6	16	2		1
chr1	6695388	6695442	-	intron	"lncRNA,pre-mRNA"	"ENSG00000007923.15"	"DNAJC11"	2len30-60	medium	UA	0	12.963	7.40741	18.5185	0.766603	0.835182	1	2	5	5	8	0	4	1	7	1	5	13	2	1	0	0		1	2	1	1	1	0	1	0	1	0	0	0	0	0		0
chr1	6698289	6698333	-	intron	"lncRNA,pre-mRNA"	"ENSG00000007923.15"	"DNAJC11"	2len30-60	sparse	UG	15.9091	0	0	0	17.9091	0.0528846	4	5	22	19	55	1	21	11	26	6	36	43	2	6	1	1		2	2	2	3	0	4	5	4	4	2	1	4	6	5		2
chr1	6698367	6698433	-	intron	"lncRNA,pre-mRNA"	"ENSG00000007923.15"	"DNAJC11"	1len60-100	sparse	UG	9.09091	0	0	10.6061	0.955614	0.9599	4	1	8	5	18	0	7	1	9	2	13	36	1	3	1	0		0	7	4	5	3	2	6	3	6	5	4	4	3	3		2
chr1	6699875	6699920	-	intron	"lncRNA,pre-mRNA"	"ENSG00000007923.15"	"DNAJC11"	2len30-60	sparse	AA	0	0	0	24.4444	0.0786026	8.48148	1	2	5	4	3	0	12	3	8	0	3	1	1	1	0	0		2	2	2	3	1	2	1	0	0	0	0	0	2	0		0
chr1	6787890	6787985	+	intron	"lncRNA,pre-mRNA"	"ENSG00000171735.18"	"CAMTA1"	1len60-100	sparse	UG	6.31579	0	0	8.42105	0.882682	1.0113	1	0	15	6	24	3	15	8	13	3	3	24	1	4	0	0		4	7	6	7	6	4	9	4	8	6	8	4	5	5		2
chr1	6790959	6791042	+	intron	"lncRNA,pre-mRNA"	"ENSG00000171735.18"	"CAMTA1"	1len60-100	dense	AA	10.8434	0	9.63855	22.8916	0.537569	1.01744	20	9	47	38	200	12	81	60	114	17	164	339	18	22	23	6		5	13	10	13	4	8	20	20	14	9	18	14	17	11		4
chr1	6791649	6791712	+	intron	"lncRNA,pre-mRNA"	"ENSG00000171735.18"	"CAMTA1"	1len60-100	dense	UA	9.52381	0	15.873	9.52381	1.09502	0.370598	2	4	5	15	21	2	5	12	14	3	14	30	1	1	0	0		0	4	6	3	3	5	8	3	2	0	4	5	2	2		2
chr1	6805439	6805496	+	intron	"lncRNA,pre-mRNA"	"ENSG00000171735.18"	"CAMTA1"	2len30-60	medium	AA	7.01754	0	0	22.807	0.378777	2.37653	1	3	11	3	31	2	11	14	19	3	16	27	4	1	0	2		2	1	1	4	1	3	8	3	2	1	1	0	5	1		2
chr1	6808714	6808751	+	intron	"lncRNA,pre-mRNA"	"ENSG00000171735.18"	"CAMTA1"	2len30-60	dense	AA	0	0	0	67.5676	0.0291683	22.8559	5	4	18	22	61	3	37	12	35	8	59	75	7	15	9	2		3	3	7	4	3	6	8	6	3	2	4	5	8	3		6
chr1	6808799	6808908	+	intron	"lncRNA,pre-mRNA"	"ENSG00000171735.18"	"CAMTA1"	0len100plus	dense	AA	9.17431	0	5.50459	14.6789	0.712697	0.886871	19	10	22	35	88	11	50	39	59	16	74	105	23	19	6	3		3	2	8	6	4	5	13	6	10	5	9	8	14	3		0
chr1	6825145	6825169	+	CDS	"mRNA"	"ENSG00000171735.18"	"CAMTA1"	3len30	sparse	UA	0	0	0	33.3333	0.0582524	11.4444	1	1	2	0	1	0	1	1	0	0	0	1	0	0	0	0		1	2	1	5	1	1	1	0	0	1	0	1	0	0		6
chr1	6828109	6828171	+	intron	"lncRNA,pre-mRNA"	"ENSG00000171735.18"	"CAMTA1"	1len60-100	medium	AA	11.2903	0	0	12.9032	0.955916	0.972912	5	5	16	13	57	5	43	19	31	9	33	69	14	12	2	1		18	12	1	8	9	6	18	16	15	10	12	18	18	7		2
chr1	6836285	6836355	+	intron	"lncRNA,pre-mRNA"	"ENSG00000171735.18"	"CAMTA1"	1len60-100	dense	AA	10	0	11.4286	22.8571	0.502994	0.976608	6	10	24	28	66	6	51	27	49	10	85	167	6	16	4	0		5	3	4	3	6	0	8	9	3	7	14	8	12	8		2
chr1	6836555	6836652	+	intron	"lncRNA,pre-mRNA"	"ENSG00000171735.18"	"CAMTA1"	1len60-100	medium	UG	10.3093	6.18557	5.15464	6.18557	2.57389	0.29151	39	28	55	110	262	34	161	114	205	46	217	261	40	43	10	8		17	12	10	22	18	16	33	9	32	14	31	55	36	12		5
chr1	6838084	6838115	+	intron	"lncRNA,pre-mRNA"	"ENSG00000171735.18"	"CAMTA1"	2len30-60	dense	AA	0	0	12.9032	41.9355	0.0465815	2.6998	1	1	9	10	13	1	4	2	1	2	1	5	0	0	1	0		5	1	2	4	3	2	7	0	0	5	0	1	2	0		9
chr1	6858442	6858508	+	intron	"lncRNA,pre-mRNA"	"ENSG00000171735.18"	"CAMTA1"	1len60-100	dense	AA	24.2424	0	0	13.6364	1.79296	0.537264	37	31	29	71	118	23	99	63	120	35	156	116	51	56	26	30		2	15	6	3	5	4	5	4	3	4	7	8	8	6		1
chr1	6858714	6858754	+	intron	"lncRNA,pre-mRNA"	"ENSG00000171735.18"	"CAMTA1"	2len30-60	dense	UA	0	15	15	15	1.0625	0.484848	3	2	2	2	7	1	6	3	3	1	3	16	0	0	1	0		5	0	1	5	2	0	6	3	1	1	5	5	2	2		0
chr1	6859179	6859227	+	intron	"lncRNA,pre-mRNA"	"ENSG00000171735.18"	"CAMTA1"	2len30-60	medium	UA	16.6667	0	0	16.6667	1.0566	0.898305	16	13	25	28	78	8	66	37	88	16	100	196	16	35	4	1		6	6	4	7	8	1	23	8	14	9	26	26	19	14		1
chr1	6859286	6859334	+	intron	"lncRNA,pre-mRNA"	"ENSG00000171735.18"	"CAMTA1"	2len30-60	medium	UG	16.6667	0	16.6667	0	18.6667	0.0275229	13	5	20	7	60	3	33	17	33	4	76	117	4	10	1	0		5	8	7	8	3	6	16	9	3	7	9	14	10	2		3
chr1	6871795	6871805	+	UTR3	"mRNA"	"ENSG00000171735.18"	"CAMTA1"	3len30	medium	UG	60	0	0	0	62	0.015873	0	0	1	1	2	1	2	1	0	0	1	2	0	0	1	1		0	0	2	1	0	0	1	0	0	0	0	0	0	0		3
chr1	6881290	6881348	+	intron	"lncRNA,pre-mRNA"	"ENSG00000171735.18"	"CAMTA1"	2len30-60	dense	UA	0	0	31.0345	12.069	0.153034	0.383992	7	7	18	35	53	3	33	13	24	2	13	26	2	3	3	2		6	6	8	9	5	4	7	3	6	4	3	3	13	4		0
chr1	6887444	6887519	+	intron	"lncRNA,pre-mRNA"	"ENSG00000171735.18"	"CAMTA1"	1len60-100	dense	UA	12	8	8	8	2.44444	0.290323	14	9	26	39	36	4	29	24	22	7	12	12	5	1	2	10		0	8	5	3	3	3	8	3	5	2	1	0	4	4		5
chr1	6902601	6902655	+	intron	"pre-mRNA"	"ENSG00000171735.18"	"CAMTA1"	2len30-60	medium	UA	0	0	20.3704	20.3704	0.0935875	0.914422	5	7	4	11	42	4	33	15	31	1	26	36	8	5	1	1		3	8	2	4	5	3	9	8	9	4	8	5	9	5		3
chr1	7144235	7144303	+	intron	"pre-mRNA"	"ENSG00000171735.18"	"CAMTA1"	1len60-100	medium	UG	23.5294	0	0	0	25.5294	0.037694	7	7	7	18	33	0	19	12	27	3	21	38	8	12	5	4		0	2	0	2	0	1	3	1	1	0	2	1	5	4		0
chr1	7251851	7251913	+	intron	"pre-mRNA"	"ENSG00000171735.18"	"CAMTA1"	1len60-100	dense	UG	25.8065	0	6.45161	0	27.8065	0.0283623	2	2	3	9	13	2	6	3	10	1	14	23	1	4	3	1		1	1	1	3	0	0	4	0	0	2	3	2	3	1		1
chr1	7262792	7262901	+	intron	"pre-mRNA"	"ENSG00000171735.18"	"CAMTA1"	0len100plus	medium	AA	5.50459	0	0	15.5963	0.452184	1.95146	8	6	12	21	45	1	26	13	29	4	22	47	3	9	1	0		2	6	6	6	4	3	4	4	9	5	8	8	17	3		1
chr1	7281798	7281883	+	intron	"pre-mRNA"	"ENSG00000171735.18"	"CAMTA1"	1len60-100	dense	UG	52.9412	0	9.41176	0	54.9412	0.0153015	4	1	5	6	25	0	6	7	6	1	13	25	2	1	0	2		3	2	2	1	2	1	3	0	0	0	2	1	2	1		1
chr1	7364863	7364898	+	intron	"pre-mRNA"	"ENSG00000171735.18"	"CAMTA1"	2len30-60	dense	AA	0	0	0	100	0.019802	33.6667	1	1	5	5	27	1	11	3	14	1	16	10	0	4	2	4		2	5	1	1	1	1	4	0	0	4	2	2	2	1		0
chr1	7410897	7411020	+	intron	"pre-mRNA"	"ENSG00000171735.18"	"CAMTA1"	0len100plus	dense	UG	21.9512	0	0	0	23.9512	0.0400782	19	5	19	30	70	13	48	17	58	18	63	41	31	33	14	14		4	6	3	0	3	3	0	1	2	0	2	0	10	3		0
chr1	7528738	7528850	+	intron	"pre-mRNA"	"ENSG00000171735.18"	"CAMTA1"	0len100plus	dense	AA	0	0	0	35.7143	0.0544747	12.2381	2	5	5	15	27	3	23	6	16	4	31	30	4	5	5	3		5	5	1	0	3	1	3	1	0	2	5	0	3	0		2
chr1	7725092	7725217	+	intron	"pre-mRNA"	"ENSG00000171735.18"	"CAMTA1"	0len100plus	medium	AA	0	7.2	0	13.6	0.630137	1.43137	5	0	9	11	28	2	10	11	11	2	13	15	6	3	0	0		4	3	5	4	2	0	6	4	2	2	3	2	8	3		3
chr1	7731081	7731126	+	intron	"pre-mRNA"	"ENSG00000171735.18"	"CAMTA1"	2len30-60	medium	UA	20	0	0	13.3333	1.53488	0.623188	5	3	10	10	47	3	12	9	21	4	36	57	3	1	1	0		3	8	2	5	3	5	10	4	3	6	6	7	8	2		1
chr1	7767624	7767720	+	UTR3	"mRNA"	"ENSG00000171735.18"	"CAMTA1"	1len60-100	sparse	AA	0	0	7.29167	11.4583	0.160535	1.21053	0	0	1	1	11	0	8	0	2	1	2	3	0	0	0	1		2	3	3	4	1	3	8	3	1	0	6	2	4	0		3
chr1	7773598	7773624	+	intron	"pre-mRNA"	"ENSG00000049245.12"	"VAMP3"	3len30	sparse	UA	0	0	0	26.9231	0.0716253	9.30769	0	0	5	1	7	0	5	1	4	0	3	5	1	0	0	0		2	0	4	7	0	1	5	1	1	1	1	1	0	0		5
chr1	7776616	7776633	+	ncRNA	"lncRNA"	"ENSG00000269925.1"	"Z98884.2"	3len30	medium	UA	0	0	47.0588	23.5294	0.0815348	0.490012	0	0	3	0	1	0	1	0	1	0	0	0	0	0	0	0		0	0	1	1	0	0	1	0	0	0	0	0	0	0		0
chr1	7780489	7780522	+	UTR3	"mRNA"	"ENSG00000049245.12"	"VAMP3"	2len30-60	sparse	UG	0	0	21.2121	0	2	0.0413016	0	0	1	1	1	0	1	0	1	0	0	3	0	1	0	0		1	0	1	1	0	0	0	2	2	0	0	0	1	0		2
chr1	7780921	7780935	+	UTR3	"mRNA"	"ENSG00000049245.12"	"VAMP3"	3len30	medium	AA	0	0	0	85.7143	0.0230643	28.9048	0	0	1	5	1	0	4	0	3	1	0	1	0	0	4	4		3	3	0	0	0	4	1	2	2	1	1	1	1	0		10
chr1	7844369	7844457	+	UTR3	"mRNA"	"ENSG00000049246.14"	"PER3"	1len60-100	medium	UG	12.5	0	6.81818	9.09091	1.43694	0.452138	1	0	1	3	5	0	4	1	2	0	1	2	0	0	1	1		1	1	0	1	1	1	3	0	0	2	4	2	1	1		0
chr1	7844978	7845013	+	UTR3	"mRNA"	"ENSG00000049246.14"	"PER3"	2len30-60	dense	AA	0	0	11.4286	48.5714	0.0403458	3.43564	0	0	1	0	0	0	0	1	0	0	0	1	0	0	0	0		0	0	1	1	0	0	0	0	0	0	0	0	0	0		0
chr1	7932657	7932748	-	intron	"pre-mRNA"	"ENSG00000049249.8"	"TNFRSF9"	1len60-100	sparse	UG	15.3846	0	0	0	17.3846	0.0543933	1	0	6	9	18	3	15	8	20	5	25	19	8	10	0	2		1	1	1	0	1	0	0	1	0	0	0	1	1	0		0
chr1	7971976	7972007	+	intron	"pre-mRNA"	"ENSG00000116288.12"	"PARK7"	2len30-60	medium	AA	0	0	0	38.7097	0.0503656	13.2366	12	13	59	47	133	8	59	48	78	11	53	143	11	11	9	7		20	20	15	11	12	27	20	10	16	17	15	12	24	8		3
chr1	7984910	7984924	+	CDS	"mRNA"	"ENSG00000116288.12"	"PARK7"	3len30	medium	UA	0	42.8571	0	42.8571	1.0228	0.956386	0	0	0	0	0	0	0	0	0	0	0	0	0	0	0	0		0	1	0	0	0	0	0	0	0	0	0	0	2	0		2
chr1	7984987	7985005	+	CDS	"mRNA"	"ENSG00000116288.12"	"PARK7"	3len30	sparse	AA	0	0	0	44.4444	0.0440098	15.1481	0	0	0	0	0	0	3	1	2	0	0	0	0	0	0	0		0	3	1	1	0	0	0	0	1	0	0	0	1	0		5
chr1	8002272	8002291	+	ncRNA	"lncRNA"	"ENSG00000284747.1"	"AL034417.4"	3len30	medium	UA	0	0	26.3158	31.5789	0.0613893	1.11131	0	1	1	1	3	0	1	0	0	0	0	0	0	0	0	0		0	0	1	1	1	0	0	0	0	0	0	0	0	0		1
chr1	8012136	8012149	-	UTR3	"mRNA"	"ENSG00000116285.12"	"ERRFI1"	3len30	dense	AA	0	0	0	100	0.019802	33.6667	0	0	1	1	0	0	1	0	1	0	0	3	0	0	0	0		1	1	0	0	0	0	3	0	0	1	1	0	0	0		4
chr1	8012254	8012352	-	UTR3	"mRNA"	"ENSG00000116285.12"	"ERRFI1"	1len60-100	medium	UA	7.14286	0	6.12245	10.2041	0.816029	0.688833	15	5	20	32	72	3	73	40	52	9	62	111	9	6	12	5		8	6	10	6	6	8	17	17	10	12	19	17	5	7		12
chr1	8025278	8025435	-	intron	"pre-mRNA"	"ENSG00000116285.12"	"ERRFI1"	0len100plus	medium	UA	5.73248	0	5.73248	7.64331	0.89462	0.597534	7	5	15	10	58	3	23	11	29	6	43	110	5	6	0	0		10	11	10	21	11	9	25	12	17	10	17	19	17	12		5
chr1	8354055	8354129	-	UTR3	"mRNA"	"ENSG00000142599.17"	"RERE"	1len60-100	medium	AA	0	0	10.8108	13.5135	0.137803	1.05088	5	4	10	15	60	3	25	15	16	1	9	25	4	6	2	0		2	6	2	9	3	5	10	3	5	3	0	2	4	1		6
chr1	8381081	8381105	-	intron	"lncRNA,pre-mRNA"	"ENSG00000142599.17"	"RERE"	3len30	sparse	UA	25	0	0	25	1.03846	0.928571	12	4	14	32	48	3	26	15	34	7	23	45	8	5	1	0		4	9	6	1	4	2	4	6	2	11	4	1	7	1		2
chr1	8397827	8397841	-	intron	"lncRNA,pre-mRNA"	"ENSG00000142599.17"	"RERE"	3len30	medium	UA	35.7143	0	0	35.7143	1.02724	0.948339	6	2	7	4	10	0	5	2	7	0	1	3	1	1	0	0		6	6	9	14	2	2	13	4	2	2	0	4	6	1		2
chr1	8406477	8406514	-	intron	"lncRNA,pre-mRNA"	"ENSG00000142599.17"	"RERE"	2len30-60	medium	UG	27.027	0	0	13.5135	2	0.483348	5	5	14	19	34	2	18	16	22	4	6	17	3	10	0	3		12	18	3	14	7	5	14	11	7	2	4	5	6	0		2
chr1	8419644	8419699	-	intron	"lncRNA,pre-mRNA"	"ENSG00000142599.17"	"RERE"	2len30-60	sparse	UA	0	0	10.9091	18.1818	0.104265	1.37908	2	2	8	19	37	2	15	8	9	3	8	30	0	4	0	0		2	3	5	8	2	8	13	5	2	2	3	3	12	1		1
chr1	8448945	8448985	-	intron	"pre-mRNA"	"ENSG00000142599.17"	"RERE"	2len30-60	medium	UG	15	15	0	0	32	0.030303	16	12	17	16	78	3	46	23	42	0	46	90	11	10	2	3		0	6	4	5	2	5	9	5	3	5	13	6	9	2		0
chr1	8457149	8457261	-	intron	"pre-mRNA"	"ENSG00000142599.17"	"RERE"	0len100plus	medium	UA	5.35714	0	5.35714	8.03571	0.814229	0.658854	7	5	21	35	86	3	46	22	34	7	48	81	4	7	0	0		8	5	9	8	1	3	9	10	11	7	10	9	17	6		0
chr1	8465024	8465105	-	ncRNA	"lncRNA"	"ENSG00000142599.17"	"RERE"	1len60-100	sparse	AA	0	0	0	14.8148	0.126464	5.2716	2	2	12	12	28	0	17	16	9	1	12	31	6	4	2	3		18	25	14	25	10	8	45	16	16	7	22	11	22	12		3
chr1	8509298	8509367	-	intron	"lncRNA,pre-mRNA"	"ENSG00000142599.17"	"RERE"	1len60-100	sparse	AA	0	0	0	18.8406	0.100804	6.61353	6	4	10	15	31	2	26	9	19	4	25	60	3	2	3	2		9	8	5	6	7	3	7	10	9	3	11	13	6	1		2
chr1	8509401	8509456	-	intron	"lncRNA,pre-mRNA"	"ENSG00000142599.17"	"RERE"	2len30-60	dense	UA	0	0	61.8182	0	2	0.0154278	6	5	13	20	40	0	33	11	39	6	38	58	4	2	3	3		6	13	6	6	10	5	6	7	6	6	11	9	9	7		1
chr1	8541131	8541199	-	intron	"pre-mRNA"	"ENSG00000142599.17"	"RERE"	1len60-100	medium	UG	22.0588	0	8.82353	0	24.0588	0.0295139	5	2	22	26	63	2	31	17	22	4	30	77	6	6	4	1		9	6	4	11	4	6	8	6	9	10	5	5	14	2		4
chr1	8542132	8542161	-	intron	"lncRNA,pre-mRNA"	"ENSG00000142599.17"	"RERE"	3len30	sparse	UG	34.4828	0	0	0	36.4828	0.0266789	5	5	17	18	75	3	42	21	40	4	54	109	3	9	4	2		8	7	1	1	4	1	9	2	6	5	10	5	8	0		6
chr1	8542451	8542465	-	intron	"lncRNA,pre-mRNA"	"ENSG00000142599.17"	"RERE"	3len30	dense	AA	0	0	0	100	0.019802	33.6667	0	0	5	3	8	0	7	3	3	1	5	13	0	2	0	1		5	3	6	7	0	2	11	5	2	3	5	3	7	1		0
chr1	8552823	8553523	-	intron	"lncRNA,pre-mRNA"	"ENSG00000142599.17"	"RERE"	0len100plus	sparse	UG	1.71429	0.857143	2.14286	0.857143	2.46154	0.240741	98	69	187	211	782	64	483	315	645	120	920	1641	123	193	64	48		65	85	45	97	57	87	162	84	113	126	254	181	197	58		12
chr1	8587972	8588056	-	intron	"lncRNA,pre-mRNA"	"ENSG00000142599.17"	"RERE"	1len60-100	medium	UA	8.33333	0	9.52381	13.0952	0.733108	0.675799	9	4	18	10	47	1	28	7	17	2	17	29	0	4	1	0		3	6	4	4	3	1	9	4	7	4	4	1	3	0		0
chr1	8601608	8601673	-	intron	"pre-mRNA"	"ENSG00000142599.17"	"RERE"	1len60-100	dense	UG	70.7692	0	0	10.7692	6.18301	0.159541	15	3	25	44	113	11	49	29	57	19	85	143	14	18	9	12		49	49	19	22	14	10	22	16	16	16	30	37	15	15		5
chr1	8601733	8601797	-	intron	"pre-mRNA"	"ENSG00000142599.17"	"RERE"	1len60-100	dense	UG	64.0625	0	0	0	66.0625	0.0149115	5	3	20	32	54	2	34	19	35	8	57	120	3	8	8	3		12	41	13	22	21	19	17	15	18	21	28	27	19	9		4
chr1	8601858	8601874	-	intron	"pre-mRNA"	"ENSG00000142599.17"	"RERE"	3len30	sparse	UA	0	0	37.5	0	2	0.0246914	0	1	6	2	9	0	3	4	4	1	9	27	1	3	0	1		2	5	4	2	1	2	1	2	6	5	16	8	7	3		0
chr1	8615777	8615806	-	intron	"pre-mRNA"	"ENSG00000142599.17"	"RERE"	3len30	medium	UG	65.5172	0	0	0	67.5172	0.0145949	12	1	22	27	54	1	32	21	31	5	39	70	7	3	2	2		5	7	3	6	3	2	3	7	3	6	8	6	11	4		2
chr1	8630717	8630761	-	intron	"pre-mRNA"	"ENSG00000142599.17"	"RERE"	2len30-60	dense	UA	15.9091	0	13.6364	22.7273	0.754789	0.72905	18	7	23	19	83	6	43	29	44	6	53	57	5	16	11	4		2	5	3	5	5	6	9	6	0	2	3	1	17	2		4
chr1	8633424	8633479	-	intron	"pre-mRNA"	"ENSG00000142599.17"	"RERE"	2len30-60	dense	UG	41.8182	16.3636	0	0	60.1818	0.0163447	10	4	20	14	54	6	14	13	28	7	59	89	5	4	4	4		3	9	2	5	1	1	4	6	0	5	5	2	12	3		0
chr1	8660651	8660717	-	intron	"pre-mRNA"	"ENSG00000142599.17"	"RERE"	1len60-100	dense	AA	9.09091	9.09091	0	16.6667	1.14237	0.834049	9	5	19	13	42	1	27	11	19	2	28	50	2	6	1	0		1	5	3	15	1	8	6	4	6	5	9	7	8	4		1
chr1	8674722	8674801	-	intron	"pre-mRNA"	"ENSG00000142599.17"	"RERE"	1len60-100	medium	AA	0	0	7.59494	22.7848	0.0840873	2.24492	12	4	26	18	83	4	30	15	41	6	87	165	6	10	3	3		6	8	3	7	7	7	14	8	10	9	5	18	7	7		3
chr1	8675719	8675786	-	intron	"pre-mRNA"	"ENSG00000142599.17"	"RERE"	1len60-100	dense	UA	0	0	71.6418	0	2	0.0133973	3	3	15	21	36	6	12	14	26	4	37	56	5	9	3	4		3	5	3	3	6	2	14	3	5	1	11	9	7	3		1
chr1	8680755	8680883	-	intron	"pre-mRNA"	"ENSG00000142599.17"	"RERE"	0len100plus	medium	AA	4.6875	0	4.6875	8.59375	0.697068	0.775253	8	11	43	38	104	11	39	20	39	13	35	68	11	13	4	2		12	11	5	12	9	8	9	18	5	6	5	6	15	14		1
chr1	8684831	8684893	-	intron	"pre-mRNA"	"ENSG00000142599.17"	"RERE"	1len60-100	dense	AA	0	0	12.9032	70.9677	0.0277902	4.52535	12	8	42	46	96	6	68	33	77	9	89	149	12	19	11	6		6	9	8	12	7	7	22	8	8	8	12	12	13	3		6
chr1	8688024	8688188	-	intron	"pre-mRNA"	"ENSG00000142599.17"	"RERE"	0len100plus	sparse	UA	3.65854	0	3.65854	5.4878	0.87218	0.628842	8	5	11	15	56	5	43	27	34	5	58	152	7	8	0	1		10	13	9	14	10	12	20	14	15	13	31	14	31	8		2
chr1	8688696	8688746	-	intron	"pre-mRNA"	"ENSG00000142599.17"	"RERE"	2len30-60	sparse	AA	0	0	0	22	0.0869565	7.66667	5	2	12	22	60	2	36	20	32	4	38	75	6	8	4	3		4	4	4	4	2	4	8	6	4	5	17	8	8	9		3
chr1	8696189	8696265	-	intron	"pre-mRNA"	"ENSG00000142599.17"	"RERE"	1len60-100	medium	UA	0	7.89474	11.8421	11.8421	0.770492	0.564815	3	4	6	10	33	2	13	8	19	2	7	30	0	1	1	1		4	6	2	5	3	4	5	7	2	5	2	5	4	2		1
chr1	8701285	8701372	-	intron	"pre-mRNA"	"ENSG00000142599.17"	"RERE"	1len60-100	dense	UG	41.3793	0	6.89655	8.04598	4.79543	0.176418	49	21	77	154	243	44	181	99	201	58	241	237	39	46	33	32		12	21	7	12	14	13	21	10	16	15	25	18	28	11		5
chr1	8701406	8701483	-	intron	"pre-mRNA"	"ENSG00000142599.17"	"RERE"	1len60-100	dense	AA	14.2857	0	7.79221	10.3896	1.42987	0.454169	7	5	25	31	62	5	39	25	38	14	41	79	10	9	5	5		5	0	4	6	1	2	5	2	2	2	3	5	5	4		2
chr1	8727985	8728011	-	intron	"pre-mRNA"	"ENSG00000142599.17"	"RERE"	3len30	medium	UG	23.0769	46.1538	0	0	71.2308	0.0138445	9	2	17	18	43	2	45	26	37	6	27	59	2	13	0	0		4	7	10	5	4	4	10	5	6	5	9	8	17	4		0
chr1	8748258	8748302	-	intron	"pre-mRNA"	"ENSG00000142599.17"	"RERE"	2len30-60	medium	AA	0	0	0	31.8182	0.0609418	10.9394	6	4	11	10	33	2	27	16	32	8	86	137	9	11	0	0		3	4	4	11	4	3	9	11	9	17	21	24	15	5		1
chr1	8748356	8748375	-	intron	"pre-mRNA"	"ENSG00000142599.17"	"RERE"	3len30	medium	UA	0	0	0	52.6316	0.0372915	17.8772	10	8	8	15	37	5	32	18	44	14	65	73	12	20	0	2		3	7	2	1	1	2	10	2	4	4	10	2	5	4		0
chr1	8748416	8748519	-	intron	"pre-mRNA"	"ENSG00000142599.17"	"RERE"	0len100plus	dense	AA	0	0	8.73786	14.5631	0.128509	1.32589	36	18	60	61	169	13	109	50	142	26	311	477	38	57	4	5		10	17	7	16	4	10	23	14	20	18	32	34	25	12		1
chr1	8755309	8755329	-	intron	"pre-mRNA"	"ENSG00000142599.17"	"RERE"	3len30	medium	UA	40	0	0	40	1.02439	0.953488	4	9	16	18	45	1	19	21	17	7	18	31	4	6	3	2		6	8	4	3	1	4	5	3	4	3	5	4	5	6		1
chr1	8757170	8757193	-	intron	"pre-mRNA"	"ENSG00000142599.17"	"RERE"	3len30	medium	UA	30.4348	0	0	43.4783	0.729228	1.3303	0	4	7	15	26	1	10	6	10	4	11	21	2	4	3	1		1	6	3	6	1	3	5	2	2	2	7	1	8	3		0
chr1	8757681	8757771	-	intron	"pre-mRNA"	"ENSG00000142599.17"	"RERE"	1len60-100	medium	UA	0	0	12.2222	12.2222	0.151261	0.868613	10	7	31	22	51	2	44	21	35	2	99	193	5	9	3	1		11	11	9	13	9	10	27	8	13	22	31	18	26	7		2
chr1	8757873	8757932	-	intron	"pre-mRNA"	"ENSG00000142599.17"	"RERE"	2len30-60	medium	UG	32.2034	0	0	10.1695	3.06222	0.317285	5	9	33	35	105	4	42	28	59	7	85	142	6	14	9	11		9	4	8	6	11	9	14	3	6	8	22	16	23	6		3
chr1	8759836	8759878	-	intron	"pre-mRNA"	"ENSG00000142599.17"	"RERE"	2len30-60	dense	UG	92.8571	0	0	0	94.8571	0.0104322	23	17	67	96	265	10	114	57	108	15	280	333	29	30	24	18		11	18	8	5	8	4	4	5	8	4	19	7	17	7		2
chr1	8760347	8760392	-	intron	"pre-mRNA"	"ENSG00000142599.17"	"RERE"	2len30-60	sparse	AA	0	0	0	22.2222	0.0861244	7.74074	5	8	13	19	41	2	20	6	26	2	19	58	1	3	1	3		4	1	5	7	0	5	5	5	2	5	4	5	6	2		0
chr1	8764440	8764480	-	intron	"pre-mRNA"	"ENSG00000142599.17"	"RERE"	2len30-60	dense	AA	0	0	15	52.5	0.0373832	2.97222	13	9	32	33	79	6	47	25	34	9	41	47	8	11	2	1		3	9	4	3	3	4	5	1	2	6	6	4	6	4		0
chr1	8774098	8774202	-	intron	"pre-mRNA"	"ENSG00000142599.17"	"RERE"	0len100plus	medium	AA	6.73077	0	0	10.5769	0.754153	1.18972	54	18	55	89	219	17	119	75	159	31	189	250	35	31	10	14		9	19	10	12	12	9	21	11	14	16	19	19	26	12		4
chr1	8776139	8776187	-	intron	"pre-mRNA"	"ENSG00000142599.17"	"RERE"	2len30-60	sparse	AA	0	0	0	20.8333	0.0916031	7.27778	21	7	25	38	65	6	39	15	26	11	36	57	12	6	2	3		4	7	9	3	2	9	12	2	4	4	7	3	6	1		2
chr1	8778067	8778150	-	intron	"pre-mRNA"	"ENSG00000142599.17"	"RERE"	1len60-100	sparse	UA	0	0	8.43373	10.8434	0.168871	1.03583	10	14	21	45	119	2	65	33	73	8	123	214	12	19	0	1		3	7	8	7	8	6	12	6	7	9	8	20	15	5		0
chr1	8785340	8785449	-	intron	"pre-mRNA"	"ENSG00000142599.17"	"RERE"	0len100plus	medium	AA	0	0	5.50459	12.844	0.144467	1.62783	50	34	113	160	406	18	176	116	240	35	382	647	38	64	36	21		42	43	29	53	28	32	63	41	43	37	78	55	70	36		16
chr1	8811171	8811253	-	intron	"pre-mRNA"	"ENSG00000142599.17"	"RERE"	1len60-100	dense	UA	10.9756	7.31707	7.31707	9.7561	1.88662	0.375959	21	15	58	41	137	7	106	59	106	23	154	221	19	22	11	3		9	12	5	10	12	6	14	15	10	14	20	8	20	7		0
chr1	8812950	8813119	-	intron	"pre-mRNA"	"ENSG00000142599.17"	"RERE"	0len100plus	medium	AA	8.87574	0	0	8.87574	1.10126	0.831589	19	13	97	95	213	13	126	81	126	22	204	399	28	38	11	3		27	27	19	37	24	12	59	40	20	24	67	48	34	21		13
chr1	8816799	8816815	-	intron	"pre-mRNA"	"ENSG00000142599.17"	"RERE"	3len30	medium	AA	0	0	0	62.5	0.0314961	21.1667	10	6	27	30	49	4	27	14	30	6	24	27	4	10	3	1		6	8	1	0	0	0	1	3	0	5	1	1	5	0		1
chr1	8861085	8861104	-	UTR3	"mRNA"	"ENSG00000074800.13"	"ENO1"	3len30	medium	UA	0	31.5789	31.5789	0	33.5789	0.0151154	2	0	1	1	5	0	0	1	0	1	0	2	0	0	2	1		0	2	0	1	1	0	4	1	0	0	0	1	0	0		2
chr1	8863280	8863308	-	CDS	"mRNA"	"ENSG00000074800.13"	"ENO1"	3len30	sparse	UA	0	0	28.5714	21.4286	0.089172	0.710407	1	0	3	1	2	0	2	0	1	2	0	5	2	0	0	1		2	2	0	0	0	0	0	1	0	0	0	0	1	0		2
chr1	8864055	8864064	-	CDS	"mRNA"	"ENSG00000074800.13"	"ENO1"	3len30	dense	AA	0	0	0	100	0.019802	33.6667	0	0	0	0	0	0	0	0	1	0	1	0	0	0	0	1		1	0	0	0	0	1	0	0	0	0	0	0	0	1		9
chr1	8865376	8865383	-	CDS	"mRNA"	"ENSG00000074800.13"	"ENO1"	3len30	dense	AA	0	0	0	100	0.019802	33.6667	7	4	4	12	13	4	9	3	5	3	3	2	1	0	3	2		3	6	0	1	2	1	0	2	0	0	1	0	0	0		4
chr1	8865416	8865422	-	CDS	"mRNA"	"ENSG00000074800.13"	"ENO1"	3len30	dense	UG	0	0	100	0	2	0.00970874	0	0	1	1	1	0	3	0	1	0	1	0	0	0	0	0		0	2	0	0	0	1	0	0	0	1	0	0	1	0		0
chr1	8866314	8866330	-	CDS	"mRNA"	"ENSG00000074800.13"	"ENO1"	3len30	sparse	AA	0	0	0	50	0.0392157	17	2	2	2	2	0	1	2	2	1	1	2	1	0	0	2	0		2	2	0	0	0	0	0	0	1	0	0	0	0	0		4
chr1	8867183	8867209	-	CDS	"mRNA"	"ENSG00000074800.13"	"ENO1"	3len30	sparse	UA	0	0	23.0769	23.0769	0.0830671	0.923304	1	0	4	1	1	0	3	1	2	0	0	2	1	1	1	0		9	5	2	9	2	1	2	1	0	1	2	2	1	5		5
chr1	8870988	8871069	-	ncRNA	"lncRNA"	"ENSG00000074800.13"	"ENO1"	1len60-100	sparse	UA	0	0	9.87654	7.40741	0.237885	0.652924	29	9	48	53	161	10	135	59	82	17	104	252	16	31	5	2		42	30	37	42	32	40	62	50	50	23	58	56	53	15		13
chr1	8871390	8871462	-	ncRNA	"lncRNA"	"ENSG00000074800.13"	"ENO1"	1len60-100	medium	UA	8.33333	0	8.33333	13.8889	0.69403	0.757062	6	6	33	21	68	3	37	19	41	4	30	110	6	7	3	1		16	23	21	54	14	26	50	29	38	21	30	32	31	16		6
chr1	8873406	8873465	-	intron	"pre-mRNA"	"ENSG00000074800.13"	"ENO1"	2len30-60	medium	UA	11.8644	0	0	18.6441	0.705781	1.32155	16	7	32	26	122	6	58	32	42	9	23	55	5	7	2	0		14	11	16	17	10	7	18	12	9	10	6	4	9	9		4
chr1	8874972	8874991	-	intron	"pre-mRNA"	"ENSG00000074800.13"	"ENO1"	3len30	sparse	AA	0	0	0	47.3684	0.0413493	16.1228	2	1	2	3	8	0	3	2	3	0	1	0	0	0	1	1		2	6	6	7	1	4	5	2	2	1	0	0	0	2		6
chr1	8878677	8878683	-	UTR5	"mRNA"	"ENSG00000074800.13"	"ENO1"	3len30	dense	UG	0	0	100	0	2	0.00970874	1	0	1	0	3	0	1	1	0	0	1	1	1	1	0	0		1	1	1	1	0	0	0	0	0	0	0	0	0	0		0
chr1	9101543	9101564	-	UTR3	"mRNA"	"ENSG00000180758.11"	"GPR157"	3len30	medium	UA	0	0	38.0952	42.8571	0.0456026	1.06721	9	5	1	0	2	0	1	0	4	1	1	1	0	0	3	0		4	3	0	3	1	1	0	1	0	0	0	0	0	0		7
chr1	9105033	9105100	-	intron	"pre-mRNA"	"ENSG00000180758.11"	"GPR157"	1len60-100	dense	UG	52.2388	0	0	0	54.2388	0.0181032	7	4	4	8	28	3	20	9	17	3	16	38	4	5	0	2		5	1	2	1	6	0	0	0	0	4	2	1	4	1		0
chr1	9154394	9154405	-	intron	"lncRNA"	"ENSG00000228526.6"	"MIR34AHG"	3len30	medium	UG	0	81.8182	0	0	83.8182	0.0117899	1	1	1	1	7	0	3	2	3	0	1	2	0	0	0	0		3	1	0	0	1	1	2	1	3	1	0	0	0	0		0
chr1	9155407	9155449	-	intron	"lncRNA"	"ENSG00000228526.6"	"MIR34AHG"	2len30-60	sparse	UA	0	0	0	14.2857	0.130841	5.09524	0	0	2	2	4	0	5	2	1	1	0	1	0	0	0	0		2	0	1	2	1	1	1	1	0	0	0	1	1	0		2
chr1	9155642	9155655	-	intron	"lncRNA"	"ENSG00000228526.6"	"MIR34AHG"	3len30	sparse	AA	0	0	0	38.4615	0.0506823	13.1538	0	0	0	0	0	0	0	0	0	0	0	0	0	0	0	0		1	1	0	1	1	0	3	1	0	0	0	0	0	0		0
chr1	9161846	9161876	-	intron	"lncRNA"	"ENSG00000228526.6"	"MIR34AHG"	3len30	sparse	UG	13.3333	0	33.3333	0	15.3333	0.0201342	1	0	3	4	6	1	4	4	3	0	1	5	0	1	0	0		0	1	1	0	0	1	1	1	0	0	0	0	0	1		0
chr1	9166464	9166481	-	intron	"lncRNA"	"ENSG00000228526.6"	"MIR34AHG"	3len30	dense	UA	0	0	35.2941	64.7059	0.0304387	1.71582	4	2	5	1	15	0	8	8	6	2	2	3	1	2	0	0		3	3	6	6	4	3	2	1	4	1	0	2	1	0		1
chr1	9168922	9168952	-	intron	"lncRNA"	"ENSG00000228526.6"	"MIR34AHG"	3len30	sparse	UA	0	0	13.3333	20	0.0952381	1.28571	3	0	2	2	20	0	6	2	1	1	4	1	2	5	0	0		2	1	1	0	1	1	2	2	1	1	1	1	1	2		0
chr1	9171475	9171489	-	intron	"lncRNA"	"ENSG00000228526.6"	"MIR34AHG"	3len30	sparse	UG	50	0	0	0	52	0.0188679	3	5	5	9	19	0	9	15	6	1	4	5	1	4	1	0		1	0	2	3	0	0	0	2	0	0	0	1	3	1		0
chr1	9171721	9171722	-	intron	"lncRNA"	"ENSG00000228526.6"	"MIR34AHG"	3len30	dense	AA	0	0	0	100	0.019802	33.6667	0	3	3	1	6	0	1	1	1	0	3	1	0	0	2	0		1	1	0	0	0	0	0	2	0	1	0	0	0	0		0
chr1	9173002	9173005	-	intron	"lncRNA"	"ENSG00000228526.6"	"MIR34AHG"	3len30	dense	AA	0	0	0	100	0.019802	33.6667	0	0	2	1	1	0	0	1	0	0	0	1	0	0	0	0		0	1	1	1	0	1	0	0	1	0	0	1	0	1		0
chr1	9173074	9173080	-	intron	"lncRNA"	"ENSG00000228526.6"	"MIR34AHG"	3len30	dense	AA	0	0	0	100	0.019802	33.6667	1	0	0	2	6	0	3	0	2	0	1	3	0	3	0	0		1	0	2	2	2	1	0	0	0	0	0	0	0	0		0
chr1	9181981	9181998	-	ncRNA	"lncRNA"	"ENSG00000228526.6"	"MIR34AHG"	3len30	medium	UA	0	23.5294	47.0588	0	25.5294	0.0135891	0	1	1	4	2	0	2	0	2	0	0	2	1	1	0	0		2	1	2	1	1	1	0	0	0	2	0	1	0	0		0
chr1	9242975	9242981	+	intron	"pre-mRNA"	"ENSG00000049239.12"	"H6PD"	3len30	medium	UG	66.6667	0	0	0	68.6667	0.0143541	0	0	0	0	2	0	2	1	2	0	1	0	0	0	0	0		0	0	1	2	0	1	0	0	0	0	0	0	0	0		0
chr1	9247378	9247429	+	intron	"pre-mRNA"	"ENSG00000049239.12"	"H6PD"	2len30-60	sparse	UA	0	13.7255	0	11.7647	1.23195	0.763189	1	0	8	4	17	4	13	6	6	3	3	3	5	2	0	1		1	1	1	0	2	0	3	3	1	0	0	1	2	1		0
chr1	9252144	9252145	+	intron	"pre-mRNA"	"ENSG00000049239.12"	"H6PD"	3len30	dense	AA	0	0	0	100	0.019802	33.6667	0	0	0	0	1	0	2	0	0	0	0	1	1	0	0	0		1	1	0	2	0	0	0	0	0	0	0	0	0	0		0
chr1	9253986	9254005	+	intron	"pre-mRNA"	"ENSG00000049239.12"	"H6PD"	3len30	medium	UA	0	0	31.5789	26.3158	0.0732177	0.789954	1	1	2	3	11	0	9	1	1	0	3	1	0	1	0	0		0	0	0	2	0	0	0	0	0	0	0	0	1	0		0
chr1	9261961	9261969	+	intron	"pre-mRNA"	"ENSG00000049239.12"	"H6PD"	3len30	sparse	UG	0	25	0	0	27	0.0357143	2	2	2	5	7	3	4	4	4	1	0	0	1	0	0	0		2	0	0	0	0	0	0	0	0	1	0	1	2	0		0
chr1	9265301	9265307	+	UTR3	"mRNA"	"ENSG00000049239.12"	"H6PD"	3len30	dense	AA	0	0	0	100	0.019802	33.6667	0	0	0	0	1	0	0	0	1	0	0	2	0	0	0	0		0	0	0	0	0	0	0	0	0	0	0	0	0	0		0
chr1	9270291	9270293	+	UTR3	"mRNA"	"ENSG00000049239.12"	"H6PD"	3len30	dense	AA	0	0	0	100	0.019802	33.6667	0	0	0	0	1	0	0	0	0	0	0	0	0	0	0	0		0	0	0	0	0	0	0	0	0	0	0	0	0	0		1
chr1	9270336	9270343	+	UTR3	"mRNA"	"ENSG00000049239.12"	"H6PD"	3len30	medium	AA	0	0	0	85.7143	0.0230643	28.9048	0	0	0	0	0	0	0	0	1	0	0	0	0	0	0	0		0	0	0	0	0	0	0	0	0	0	0	0	0	0		1
chr1	9270811	9270844	+	UTR3	"mRNA"	"ENSG00000049239.12"	"H6PD"	2len30-60	sparse	UA	0	0	0	18.1818	0.104265	6.39394	0	0	0	0	0	0	0	0	0	0	0	0	0	0	0	0		0	0	0	0	0	0	0	0	0	0	0	0	0	0		0
chr1	9293819	9294380	+	intron	"pre-mRNA"	"ENSG00000171621.13"	"SPSB1"	0len100plus	sparse	UG	3.38681	1.06952	2.6738	1.24777	2.87232	0.22189	50	31	83	165	535	52	310	195	403	56	526	628	63	86	54	36		16	33	25	14	24	15	39	25	36	20	43	29	40	31		6
chr1	9295189	9295267	+	intron	"pre-mRNA"	"ENSG00000171621.13"	"SPSB1"	1len60-100	dense	UG	39.7436	0	7.69231	0	41.7436	0.0198271	23	7	20	44	76	13	52	31	53	14	70	64	7	18	20	9		7	9	4	3	5	6	8	2	7	11	6	9	9	5		2
chr1	9356796	9357034	+	intron	"pre-mRNA"	"ENSG00000171621.13"	"SPSB1"	0len100plus	sparse	UA	0	2.94118	4.62185	6.72269	0.639826	0.731106	24	9	22	55	98	12	122	64	120	35	118	72	46	43	44	30		5	8	3	3	6	7	9	4	6	4	6	4	8	7		4
chr1	9357235	9357379	+	intron	"pre-mRNA"	"ENSG00000171621.13"	"SPSB1"	0len100plus	sparse	AA	0	0	6.94444	6.94444	0.251748	0.798883	14	10	9	25	58	6	37	31	47	15	57	41	11	18	21	15		3	2	3	1	4	2	0	1	1	3	3	3	5	7		1
chr1	9556660	9556734	+	intron	"pre-mRNA"	"ENSG00000171612.6"	"SLC25A33"	1len60-100	medium	UG	25.6757	0	0	0	27.6757	0.0348728	10	13	38	49	151	12	88	45	84	16	130	175	26	20	20	28		15	23	10	10	13	11	11	12	24	14	13	15	21	14		5
chr1	9604128	9604234	+	UTR3	"mRNA"	"ENSG00000188807.12"	"TMEM201"	0len100plus	dense	UA	6.60377	6.60377	6.60377	5.66038	2.28329	0.291977	21	7	45	40	110	5	57	40	47	10	40	102	6	8	10	4		8	11	12	13	9	11	24	11	11	11	13	6	18	13		5
chr1	9604363	9604421	+	UTR3	"mRNA"	"ENSG00000188807.12"	"TMEM201"	2len30-60	medium	UG	10.3448	10.3448	10.3448	0	22.6897	0.029382	0	1	12	8	8	0	6	6	9	0	6	9	2	4	3	5		7	2	6	4	2	1	8	2	4	1	4	4	6	0		6
chr1	9604797	9604845	+	UTR3	"mRNA"	"ENSG00000188807.12"	"TMEM201"	2len30-60	sparse	UA	0	0	12.5	14.5833	0.128342	1.00538	2	3	4	7	21	1	17	5	12	5	15	31	1	2	2	2		3	3	4	3	3	3	11	5	9	5	8	1	4	3		2
chr1	9604899	9604919	+	UTR3	"mRNA"	"ENSG00000188807.12"	"TMEM201"	3len30	dense	UG	0	0	100	0	2	0.00970874	0	0	1	1	2	0	1	1	0	0	2	2	0	0	0	0		1	1	1	1	0	1	1	0	2	1	1	1	2	0		0
chr1	9614606	9614623	+	UTR3	"mRNA"	"ENSG00000188807.12"	"TMEM201"	3len30	medium	UG	82.3529	0	0	0	84.3529	0.0117161	6	0	5	8	40	0	15	7	5	0	1	15	3	4	0	3		3	3	3	2	2	2	3	0	3	0	0	3	1	2		7
chr1	9619166	9619188	+	intergenic	""	"."	"None"	3len30	dense	AA	0	0	0	100	0.019802	33.6667	4	3	3	2	20	1	3	0	7	0	1	6	0	1	1	1		1	1	1	1	0	0	3	0	2	0	0	0	3	0		0
chr1	9687710	9687827	+	intron	"pre-mRNA"	"ENSG00000171608.15"	"PIK3CD"	0len100plus	dense	UA	6.83761	6.83761	7.69231	7.69231	1.80334	0.356717	0	1	9	3	16	0	10	5	8	1	8	21	0	1	1	0		1	2	1	2	1	4	1	1	0	2	5	5	1	0		0
chr1	9729196	9729255	-	UTR3	"mRNA"	"ENSG00000171603.16"	"CLSTN1"	2len30-60	sparse	UA	6.77966	0	10.1695	10.1695	0.786039	0.559898	1	0	1	0	2	1	1	2	0	0	0	0	0	1	0	1		0	0	0	1	0	0	0	0	0	0	0	0	1	0		1
chr1	9729946	9729988	-	UTR3	"mRNA"	"ENSG00000171603.16"	"CLSTN1"	2len30-60	medium	UA	0	0	19.0476	16.6667	0.113208	0.801296	0	0	1	0	2	0	0	1	0	0	0	1	0	0	0	0		0	1	1	0	0	1	0	0	0	1	0	0	0	0		0
chr1	9730027	9730074	-	UTR3	"mRNA"	"ENSG00000171603.16"	"CLSTN1"	2len30-60	medium	UA	0	0	21.2766	12.766	0.145286	0.567046	0	0	2	2	5	0	3	1	3	0	2	8	1	0	0	0		1	1	1	0	0	0	0	2	0	0	0	1	2	0		2
chr1	9730327	9730404	-	UTR3	"mRNA"	"ENSG00000171603.16"	"CLSTN1"	1len60-100	sparse	UG	7.79221	7.79221	5.19481	0	17.5844	0.0420535	0	0	2	4	5	0	9	2	2	1	0	3	0	2	2	1		1	0	0	1	0	0	1	0	0	1	0	0	0	1		3
chr1	9730885	9730915	-	intron	"lncRNA,pre-mRNA"	"ENSG00000171603.16"	"CLSTN1"	3len30	sparse	UA	0	20	0	20	1.04762	0.913043	4	1	10	19	44	3	23	13	15	0	10	10	2	2	2	0		0	1	1	4	2	1	5	3	1	5	2	2	0	0		2
chr1	9731350	9731358	-	CDS	"mRNA"	"ENSG00000171603.16"	"CLSTN1"	3len30	dense	UG	0	100	0	0	102	0.00970874	0	0	0	0	0	0	0	0	0	0	0	0	0	0	0	0		0	0	0	0	0	0	0	0	0	0	0	0	0	0		1
chr1	9735943	9735953	-	CDS	"mRNA"	"ENSG00000171603.16"	"CLSTN1"	3len30	medium	AA	0	0	0	60	0.0327869	20.3333	1	0	0	0	0	0	1	0	0	0	0	1	0	0	0	0		0	0	0	0	1	0	0	0	0	0	0	0	0	0		0
chr1	9738258	9738312	-	intron	"pre-mRNA"	"ENSG00000171603.16"	"CLSTN1"	2len30-60	dense	UA	18.5185	0	14.8148	11.1111	1.69419	0.333333	6	5	10	10	43	3	22	18	17	4	8	28	6	3	2	1		3	2	5	5	1	5	11	6	7	9	5	1	13	0		0
chr1	9741158	9741207	-	CDS	"mRNA"	"ENSG00000171603.16"	"CLSTN1"	2len30-60	sparse	UA	0	0	20.4082	8.16327	0.218263	0.391456	1	0	1	2	0	0	0	1	1	0	0	0	0	0	0	0		0	2	1	0	0	0	1	0	1	1	0	0	0	0		2
chr1	9744450	9744461	-	CDS	"mRNA"	"ENSG00000171603.16"	"CLSTN1"	3len30	medium	UA	0	0	0	54.5455	0.0360065	18.5152	0	0	0	1	0	0	0	0	0	0	0	1	0	0	1	0		0	0	0	0	0	1	0	0	0	0	0	0	0	0		1
chr1	9751643	9751653	-	CDS	"mRNA"	"ENSG00000171603.16"	"CLSTN1"	3len30	dense	UA	0	0	0	90	0.021978	30.3333	3	0	0	1	2	0	1	0	0	0	1	2	0	0	0	0		2	3	1	3	0	0	1	0	0	0	0	0	1	0		1
chr1	9755504	9755593	-	intron	"pre-mRNA"	"ENSG00000171603.16"	"CLSTN1"	1len60-100	sparse	AA	0	0	6.74157	12.3596	0.149706	1.3714	1	0	10	2	19	1	14	6	12	2	6	24	2	5	2	3		1	4	2	5	2	4	10	3	10	4	9	3	3	2		0
chr1	9766165	9766171	-	intron	"pre-mRNA"	"ENSG00000171603.16"	"CLSTN1"	3len30	dense	AA	0	0	0	100	0.019802	33.6667	0	0	2	0	0	0	0	1	0	0	0	0	0	0	0	0		0	4	0	0	0	2	3	2	1	0	1	0	0	0		0
chr1	9776536	9776594	-	intron	"pre-mRNA"	"ENSG00000171603.16"	"CLSTN1"	2len30-60	medium	UA	12.069	0	8.62069	10.3448	1.24012	0.478894	5	2	9	14	35	2	17	9	16	3	15	18	7	4	3	2		1	0	2	2	0	2	0	0	0	0	2	1	1	0		1
chr1	9796967	9796988	-	intron	"pre-mRNA"	"ENSG00000171603.16"	"CLSTN1"	3len30	medium	UA	0	0	42.8571	28.5714	0.0676329	0.64486	0	0	3	1	8	1	2	0	3	0	1	5	0	1	0	0		0	0	2	2	2	3	1	3	2	0	2	0	2	0		0
chr1	9809347	9809402	-	intron	"pre-mRNA"	"ENSG00000171603.16"	"CLSTN1"	2len30-60	sparse	UA	0	10.9091	0	12.7273	0.940397	0.986928	2	0	1	6	14	2	15	4	10	1	18	18	2	2	1	0		0	0	0	3	0	0	5	5	0	0	3	5	3	0		0
chr1	9811148	9811160	-	intron	"pre-mRNA"	"ENSG00000171603.16"	"CLSTN1"	3len30	medium	AA	0	0	0	66.6667	0.0295567	22.5556	0	0	5	1	5	0	7	2	0	0	1	4	1	1	0	0		1	2	0	4	0	4	2	2	0	0	1	0	2	0		1
chr1	9820651	9820722	-	intron	"pre-mRNA"	"ENSG00000171603.16"	"CLSTN1"	1len60-100	medium	UG	8.4507	0	12.6761	8.4507	1.10581	0.39171	7	7	43	56	140	13	51	42	70	3	95	107	12	16	12	9		1	5	4	5	1	3	6	6	0	6	11	6	7	1		6
chr1	9850041	9850100	-	UTR3	"mRNA"	"ENSG00000178585.14"	"CTNNBIP1"	2len30-60	medium	UA	10.1695	0	10.1695	15.2542	0.748697	0.696442	3	0	7	4	13	2	5	6	8	1	8	10	2	1	1	2		0	1	1	0	0	2	1	0	3	1	0	1	1	0		2
chr1	9850212	9850221	-	UTR3	"mRNA"	"ENSG00000178585.14"	"CTNNBIP1"	3len30	dense	AA	0	0	0	100	0.019802	33.6667	0	0	0	1	0	0	0	0	0	1	0	1	0	0	0	0		0	0	1	0	1	0	0	0	0	0	0	1	0	0		1
chr1	9850289	9850339	-	UTR3	"mRNA"	"ENSG00000178585.14"	"CTNNBIP1"	2len30-60	sparse	UA	0	0	0	18	0.105263	6.33333	1	1	3	3	7	0	6	6	4	1	7	14	2	4	1	0		0	2	0	1	0	0	0	2	1	2	1	0	1	0		6
chr1	9876778	9876891	-	intron	"pre-mRNA"	"ENSG00000178585.14"	"CTNNBIP1"	0len100plus	dense	UG	39.823	0	5.30973	5.30973	6.62833	0.13109	3	2	9	11	25	6	17	12	21	7	18	46	3	4	1	2		0	4	3	3	2	3	6	1	6	2	10	3	6	3		0
chr1	9902678	9902699	-	intron	"pre-mRNA"	"ENSG00000178585.14"	"CTNNBIP1"	3len30	medium	UA	0	14.2857	0	42.8571	0.371336	2.53719	5	0	6	9	17	0	10	7	9	0	13	21	1	2	0	0		1	1	1	3	1	0	0	0	0	4	2	0	5	2		1
chr1	9904773	9904857	-	intron	"pre-mRNA"	"ENSG00000178585.14"	"CTNNBIP1"	1len60-100	medium	AA	7.14286	0	0	21.4286	0.407643	2.21127	8	11	20	42	85	2	29	26	46	7	46	100	8	8	3	9		4	4	4	7	5	2	8	4	4	5	7	17	11	6		3
chr1	9905880	9905901	-	intron	"pre-mRNA"	"ENSG00000178585.14"	"CTNNBIP1"	3len30	dense	AA	0	0	0	100	0.019802	33.6667	6	1	4	5	12	0	3	2	3	1	8	11	1	1	0	0		3	1	3	7	0	1	2	0	0	0	6	1	1	0		1
chr1	9928396	9928513	-	intron	"pre-mRNA"	"ENSG00000162441.11"	"LZIC"	0len100plus	medium	AA	0	0	6.83761	11.1111	0.165138	1.2311	0	0	0	0	3	3	4	4	0	0	6	17	0	1	1	0		0	0	1	0	3	2	3	1	0	2	3	2	2	0		8
chr1	9930050	9930099	-	UTR3	"mRNA"	"ENSG00000162441.11"	"LZIC"	2len30-60	sparse	UA	0	0	14.2857	14.2857	0.130841	0.884298	2	0	1	1	7	0	7	2	5	1	18	53	1	4	2	0		1	1	5	3	1	1	5	9	5	3	15	13	3	1		9
chr1	9930139	9930152	-	UTR3	"mRNA"	"ENSG00000162441.11"	"LZIC"	3len30	dense	UA	0	0	53.8462	46.1538	0.0424144	0.829499	0	0	1	0	4	0	0	1	1	0	1	18	0	0	0	0		1	1	2	0	0	0	2	0	1	3	3	0	0	0		8
chr1	9930197	9930251	-	UTR3	"mRNA"	"ENSG00000162441.11"	"LZIC"	2len30-60	dense	UA	11.1111	12.963	20.3704	0	26.0741	0.0210773	2	1	6	7	27	4	21	8	20	6	46	98	5	11	5	3		3	4	6	16	6	14	16	18	22	14	29	27	10	3		16
chr1	9946714	9946730	+	intron	"lncRNA,pre-mRNA"	"ENSG00000173614.13"	"NMNAT1"	3len30	medium	UA	0	0	25	37.5	0.0519481	1.375	0	0	3	0	5	0	5	2	1	0	1	1	0	0	0	0		1	1	1	2	0	1	0	1	0	1	1	0	1	0		0
chr1	9946769	9946778	+	intron	"lncRNA,pre-mRNA"	"ENSG00000173614.13"	"NMNAT1"	3len30	dense	UA	0	0	0	88.8889	0.0222497	29.963	4	0	7	4	15	0	3	2	5	2	0	3	2	0	0	0		1	2	1	0	0	2	0	0	1	2	0	2	1	0		2
chr1	9947040	9947048	+	intron	"lncRNA,pre-mRNA"	"ENSG00000173614.13"	"NMNAT1"	3len30	sparse	UA	0	0	0	25	0.0769231	8.66667	0	2	1	1	0	0	1	0	2	0	0	1	0	0	0	0		1	1	1	0	0	0	0	0	2	1	1	1	1	0		0
chr1	9947973	9947980	+	intron	"lncRNA,pre-mRNA"	"ENSG00000173614.13"	"NMNAT1"	3len30	medium	AA	0	0	0	71.4286	0.0276134	24.1429	0	0	2	0	2	0	0	0	0	0	1	0	0	0	0	0		0	0	0	0	0	0	0	0	0	0	1	0	0	0		0
chr1	9970296	9970325	+	intron	"lncRNA,pre-mRNA"	"ENSG00000173614.13"	"NMNAT1"	3len30	sparse	UA	0	0	13.7931	37.931	0.0513729	2.31828	3	1	1	3	4	2	2	5	2	0	2	3	3	2	1	0		0	0	0	1	0	1	0	0	1	1	1	0	0	1		1
chr1	9984646	9984721	+	UTR3	"mRNA"	"ENSG00000173614.13"	"NMNAT1"	1len60-100	sparse	UG	1.33333	0	10.6667	8	0.37037	0.6	2	0	0	1	2	0	5	0	1	2	3	3	0	1	0	0		0	0	1	1	0	1	3	0	2	1	3	3	0	1		4
chr1	10033977	10034129	+	intron	"pre-mRNA"	"ENSG00000130939.18"	"UBE4B"	0len100plus	medium	AA	7.89474	0	0	11.8421	0.770492	1.17874	17	10	40	56	99	10	71	34	67	20	125	197	13	19	6	6		5	7	6	10	6	8	19	8	12	17	13	15	11	4		0
chr1	10051310	10051391	+	intron	"pre-mRNA"	"ENSG00000130939.18"	"UBE4B"	1len60-100	medium	UA	0	7.40741	7.40741	11.1111	0.776758	0.679834	5	3	13	15	43	2	13	8	29	4	27	79	6	7	3	0		3	2	5	3	3	3	9	4	5	7	13	5	14	3		1
chr1	10090752	10090831	+	intron	"pre-mRNA"	"ENSG00000130939.18"	"UBE4B"	1len60-100	dense	UG	48.1013	0	7.59494	0	50.1013	0.0170369	3	3	9	19	17	2	12	5	16	2	15	34	1	6	2	2		6	5	2	3	1	3	3	4	3	1	10	2	1	3		2
chr1	10108145	10108176	+	intron	"lncRNA,pre-mRNA"	"ENSG00000130939.18"	"UBE4B"	2len30-60	dense	UG	67.7419	0	0	0	69.7419	0.0141359	61	18	58	67	158	38	169	59	144	35	146	122	51	64	52	43		7	5	5	6	9	6	3	4	6	4	13	7	9	6		2
chr1	10108405	10108421	+	intron	"lncRNA,pre-mRNA"	"ENSG00000130939.18"	"UBE4B"	3len30	medium	AA	0	0	0	62.5	0.0314961	21.1667	2	0	2	4	19	2	8	4	5	1	5	31	0	0	0	0		9	5	4	5	2	1	8	6	4	1	9	5	5	1		0
chr1	10110333	10110438	+	intron	"lncRNA,pre-mRNA"	"ENSG00000130939.18"	"UBE4B"	0len100plus	dense	AA	6.66667	5.71429	0	10.4762	1.25311	0.74613	10	10	25	29	85	2	41	35	46	10	62	140	8	9	1	1		6	5	8	7	6	5	12	15	5	10	20	14	11	7		1
chr1	10115971	10116027	+	intron	"lncRNA,pre-mRNA"	"ENSG00000130939.18"	"UBE4B"	2len30-60	medium	UA	0	10.7143	12.5	14.2857	0.831776	0.583106	2	2	8	9	19	2	16	3	14	1	12	24	0	5	0	3		4	5	3	9	2	7	10	6	3	5	4	3	5	2		1
chr1	10135125	10135169	+	CDS	"mRNA"	"ENSG00000130939.18"	"UBE4B"	2len30-60	medium	UA	0	15.9091	0	15.9091	1.05914	0.894231	3	1	5	6	27	0	26	13	8	2	23	34	3	2	9	2		6	5	4	12	1	10	9	8	3	5	6	7	4	3		16
chr1	10155082	10155126	+	intron	"pre-mRNA"	"ENSG00000130939.18"	"UBE4B"	2len30-60	dense	UG	59.0909	0	0	0	61.0909	0.0161054	1	1	6	5	9	1	8	6	4	0	12	24	2	1	2	1		4	7	4	1	4	6	7	6	3	5	5	3	7	1		2
chr1	10180879	10180966	+	UTR3	"mRNA"	"ENSG00000130939.18"	"UBE4B"	1len60-100	sparse	UG	8.04598	0	0	9.1954	0.985344	0.922997	11	5	12	7	37	4	20	25	35	5	24	35	5	7	2	0		6	3	1	6	2	6	3	1	6	3	4	2	4	0		7
chr1	10212129	10212186	+	intron	"pre-mRNA"	"ENSG00000054523.17"	"KIF1B"	2len30-60	medium	UA	0	10.5263	14.0351	12.2807	0.943197	0.481859	2	2	4	6	35	1	16	6	13	2	12	32	0	2	0	0		0	8	7	9	3	6	4	2	4	4	7	2	8	2		0
chr1	10232515	10232588	+	intron	"pre-mRNA"	"ENSG00000054523.17"	"KIF1B"	1len60-100	medium	AA	0	0	10.9589	13.6986	0.136067	1.05299	6	1	8	14	27	3	16	3	6	2	10	20	1	4	0	0		1	6	3	3	1	5	8	2	6	4	6	1	8	2		0
chr1	10258259	10258356	+	intron	"pre-mRNA"	"ENSG00000054523.17"	"KIF1B"	1len60-100	dense	UA	13.4021	6.18557	7.21649	8.24742	2.33445	0.310273	17	6	27	56	133	9	62	42	85	8	123	158	9	20	16	14		4	12	8	7	6	8	11	9	6	8	10	7	16	7		3
chr1	10267424	10267482	+	CDS	"mRNA"	"ENSG00000054523.17"	"KIF1B"	2len30-60	medium	UG	0	20.6897	6.89655	6.89655	2.87336	0.258174	1	1	1	2	1	0	3	1	2	1	2	0	2	0	3	0		2	1	0	0	1	0	1	1	0	0	1	0	1	0		1
chr1	10273492	10273642	+	intron	"pre-mRNA"	"ENSG00000054523.17"	"KIF1B"	0len100plus	medium	AA	4.66667	0	5.33333	10	0.606061	0.846154	19	11	34	47	164	8	79	56	86	13	143	288	19	28	8	2		13	36	20	30	19	14	33	12	24	28	45	26	25	11		8
chr1	10305301	10305402	+	UTR3	"mRNA"	"ENSG00000054523.17"	"KIF1B"	0len100plus	medium	AA	0	0	9.90099	7.92079	0.224195	0.691481	0	0	2	1	2	0	4	0	1	0	1	5	1	0	0	0		1	0	2	2	0	0	1	1	2	0	2	1	0	0		4
chr1	10343311	10343427	+	intron	"pre-mRNA"	"ENSG00000054523.17"	"KIF1B"	0len100plus	sparse	AA	0	0	5.17241	7.75862	0.228346	1.07173	2	0	2	3	8	0	3	7	4	1	2	11	1	1	0	0		5	7	2	7	2	1	10	8	1	0	3	0	3	6		1
chr1	10347599	10347656	+	intron	"lncRNA,pre-mRNA"	"ENSG00000054523.17"	"KIF1B"	2len30-60	dense	AA	10.5263	0	0	36.8421	0.331015	2.79767	3	3	10	12	28	2	18	8	23	2	27	33	2	3	0	1		5	7	4	3	4	6	10	7	6	3	6	5	4	2		0
chr1	10376651	10376683	+	UTR3	"mRNA"	"ENSG00000054523.17"	"KIF1B"	2len30-60	medium	UA	0	0	18.75	21.875	0.0874317	1.05172	0	0	2	1	3	0	4	3	5	0	4	7	0	1	2	0		0	0	1	0	0	0	1	1	2	0	2	0	0	0		0
chr1	10376783	10376830	+	UTR3	"mRNA"	"ENSG00000054523.17"	"KIF1B"	2len30-60	medium	UA	0	12.766	0	17.0213	0.819362	1.14305	7	1	4	17	18	3	19	5	23	8	17	14	4	5	8	0		2	4	1	1	1	2	2	0	2	1	0	2	1	1		5
chr1	10380754	10380860	+	UTR3	"mRNA"	"ENSG00000054523.17"	"KIF1B"	0len100plus	sparse	AA	6.60377	0	0	8.49057	0.906561	0.988212	0	0	4	0	4	0	1	1	1	0	0	2	0	0	0	0		3	0	1	0	1	0	3	1	0	0	0	0	0	0		2
chr1	10381504	10381536	+	UTR3	"mRNA"	"ENSG00000054523.17"	"KIF1B"	2len30-60	dense	UA	25	0	0	18.75	1.36709	0.705357	1	1	1	4	5	0	8	2	2	3	1	0	0	2	0	1		1	2	1	0	0	3	1	2	1	1	0	0	0	0		5
chr1	10399835	10399841	+	ncRNA	"lncRNA"	"ENSG00000142657.20"	"PGD"	3len30	dense	AA	0	0	0	100	0.019802	33.6667	0	0	1	1	10	0	5	4	2	0	1	1	0	0	1	0		1	1	0	0	0	1	0	0	0	1	2	0	0	0		1
chr1	10399897	10399951	+	ncRNA	"lncRNA"	"ENSG00000142657.20"	"PGD"	2len30-60	medium	UA	0	11.1111	11.1111	16.6667	0.742138	0.700441	0	0	7	13	18	5	16	10	4	3	6	13	3	1	1	0		8	6	7	13	6	7	12	9	4	6	4	6	5	5		1
chr1	10400010	10400082	+	intron	"pre-mRNA"	"ENSG00000142657.20"	"PGD"	1len60-100	sparse	AA	0	0	0	9.72222	0.186528	3.57407	3	0	5	6	19	1	10	9	7	2	4	20	2	3	0	0		5	4	1	8	3	1	8	4	4	2	4	3	3	0		0
chr1	10400307	10400314	+	intron	"pre-mRNA"	"ENSG00000142657.20"	"PGD"	3len30	dense	AA	0	0	0	100	0.019802	33.6667	1	0	1	2	1	0	0	1	0	0	1	1	0	0	0	0		1	0	2	1	1	2	4	2	0	1	0	0	2	0		0
chr1	10404197	10404200	+	CDS	"mRNA"	"ENSG00000142657.20"	"PGD"	3len30	dense	UG	0	0	100	0	2	0.00970874	0	0	0	0	0	0	0	0	0	0	0	0	0	0	0	1		0	0	0	0	0	0	0	0	0	1	0	0	0	0		0
chr1	10408185	10408204	+	intron	"pre-mRNA"	"ENSG00000142657.20"	"PGD"	3len30	medium	UA	0	26.3158	31.5789	0	28.3158	0.0164218	1	0	4	3	10	1	4	7	2	0	5	11	0	2	2	0		1	0	0	3	0	1	2	0	1	1	2	3	2	0		0
chr1	10408265	10408321	+	intron	"pre-mRNA"	"ENSG00000142657.20"	"PGD"	2len30-60	sparse	UA	0	0	0	14.2857	0.130841	5.09524	1	2	3	4	18	2	10	6	8	1	13	23	1	1	2	0		3	0	3	4	2	2	6	3	4	1	11	5	3	4		1
chr1	10408461	10408533	+	intron	"pre-mRNA"	"ENSG00000142657.20"	"PGD"	1len60-100	medium	UA	0	0	15.2778	8.33333	0.214286	0.510638	4	3	12	18	41	3	20	16	26	3	42	57	5	7	1	0		1	1	5	7	3	1	13	3	10	4	6	4	5	6		2
chr1	10411489	10411515	+	CDS	"mRNA"	"ENSG00000142657.20"	"PGD"	3len30	medium	UA	0	0	34.6154	23.0769	0.0830671	0.640082	0	0	0	0	1	0	0	0	0	0	0	0	0	0	0	0		0	0	0	1	0	1	1	0	0	0	0	0	1	0		3
chr1	10420010	10420105	+	UTR3	"mRNA"	"ENSG00000142657.20"	"PGD"	1len60-100	sparse	UG	0	7.36842	7.36842	7.36842	1.1195	0.47181	0	0	1	0	2	0	1	0	1	1	0	0	1	2	1	1		2	1	0	0	0	0	1	0	2	0	1	0	0	0		1
chr1	10420427	10420459	+	intergenic	""	"."	"None"	2len30-60	medium	UA	0	21.875	0	18.75	1.20886	0.79397	0	0	1	0	1	0	0	0	0	0	0	1	0	0	1	0		0	0	0	0	0	0	1	0	0	0	0	0	0	0		0
chr1	10435419	10435434	+	intron	"pre-mRNA"	"ENSG00000251503.8"	"CENPS-CORT"	3len30	dense	UA	0	26.6667	0	73.3333	0.38565	2.50562	1	0	3	3	5	0	1	3	0	0	0	3	1	0	0	0		0	1	6	2	1	5	1	5	3	1	2	1	1	1		3
chr1	10436319	10436363	+	intron	"pre-mRNA"	"ENSG00000251503.8"	"CENPS-CORT"	2len30-60	dense	UG	27.2727	31.8182	0	0	61.0909	0.0161054	15	11	23	39	109	9	65	37	47	4	84	103	9	11	12	15		3	7	6	2	7	4	5	3	2	4	9	7	7	4		3
chr1	10458163	10458229	-	UTR3	"mRNA"	"ENSG00000160049.11"	"DFFA"	1len60-100	medium	UG	10.6061	0	10.6061	6.06061	1.78541	0.291615	3	2	1	2	4	0	0	1	3	1	2	1	1	2	0	0		1	0	1	2	0	1	2	0	0	1	0	1	1	1		3
chr1	10461282	10461292	-	UTR3	"mRNA"	"ENSG00000160049.11"	"DFFA"	3len30	dense	AA	0	0	0	100	0.019802	33.6667	0	1	0	0	2	0	1	0	0	0	0	0	0	1	0	0		0	1	0	0	0	1	0	1	0	0	0	0	1	1		2
chr1	10467249	10467290	-	CDS	"mRNA"	"ENSG00000160049.11"	"DFFA"	2len30-60	sparse	UA	0	0	0	19.5122	0.097503	6.8374	0	0	1	1	3	0	0	1	2	0	1	1	0	0	2	0		0	1	1	1	0	0	1	0	0	0	0	0	2	1		1
chr1	10468429	10468440	-	intron	"pre-mRNA"	"ENSG00000160049.11"	"DFFA"	3len30	medium	UA	0	0	0	54.5455	0.0360065	18.5152	0	1	0	1	3	0	3	0	0	0	0	0	0	0	0	0		1	1	0	2	0	0	0	0	0	0	0	0	0	0		3
chr1	10469218	10469267	-	CDS	"mRNA"	"ENSG00000160049.11"	"DFFA"	2len30-60	sparse	UA	0	0	12.2449	12.2449	0.151002	0.868809	0	0	0	0	0	0	0	0	0	0	0	0	0	0	0	0		1	0	1	0	0	1	0	0	0	1	0	0	1	0		1
chr1	10469459	10469497	-	intron	"pre-mRNA"	"ENSG00000160049.11"	"DFFA"	2len30-60	dense	UA	0	0	23.6842	26.3158	0.0732177	1.02367	0	6	4	2	13	1	5	3	4	1	2	5	1	1	0	0		3	1	1	4	0	0	1	2	1	2	0	1	0	0		0
chr1	10495746	10495799	+	intron	"pre-mRNA"	"ENSG00000142655.12"	"PEX14"	2len30-60	sparse	UG	11.3208	0	7.54717	0	13.3208	0.0457291	2	0	5	13	11	0	5	7	3	0	4	6	0	0	0	0		1	2	3	3	3	2	3	2	3	1	2	1	2	1		0
chr1	10510573	10510616	+	intron	"pre-mRNA"	"ENSG00000142655.12"	"PEX14"	2len30-60	dense	UA	16.2791	0	9.30233	18.6047	0.932384	0.685924	5	3	9	5	16	2	11	13	10	1	16	16	4	2	1	0		1	2	2	3	3	1	3	1	5	4	5	6	3	0		0
chr1	10513086	10513199	+	intron	"pre-mRNA"	"ENSG00000142655.12"	"PEX14"	0len100plus	dense	UA	0	5.30973	12.3894	6.19469	1.01599	0.347584	6	4	16	19	32	2	17	11	23	5	43	91	2	9	0	2		0	3	2	4	0	7	9	2	1	5	6	3	3	0		1
chr1	10514132	10514206	+	intron	"pre-mRNA"	"ENSG00000142655.12"	"PEX14"	1len60-100	dense	UG	58.1081	0	0	8.10811	6.59941	0.149049	16	9	39	49	105	2	42	29	58	10	84	160	12	17	11	13		4	12	8	4	6	6	13	3	8	13	14	5	12	6		1
chr1	10514307	10514343	+	intron	"pre-mRNA"	"ENSG00000142655.12"	"PEX14"	2len30-60	dense	UA	19.4444	16.6667	16.6667	0	38.1111	0.0179283	12	6	25	25	126	7	54	48	78	11	123	142	16	17	4	1		2	4	8	14	8	11	22	7	8	10	29	20	27	12		1
chr1	10514384	10514416	+	intron	"pre-mRNA"	"ENSG00000142655.12"	"PEX14"	2len30-60	dense	UA	15.625	18.75	50	0	36.375	0.0114449	0	2	3	4	12	0	5	3	7	1	8	26	1	3	0	0		2	0	0	4	0	1	3	3	4	3	5	6	1	0		2
chr1	10518949	10518972	+	intron	"pre-mRNA"	"ENSG00000142655.12"	"PEX14"	3len30	medium	UG	26.087	30.4348	0	0	58.5217	0.0168006	3	0	11	8	29	1	17	6	19	2	18	29	0	3	0	0		6	2	2	0	2	1	4	3	3	3	9	2	3	4		1
chr1	10535775	10535809	+	intron	"pre-mRNA"	"ENSG00000142655.12"	"PEX14"	2len30-60	dense	UG	50	23.5294	0	0	75.5294	0.0130669	9	3	15	15	50	4	37	25	36	17	33	26	11	15	5	8		0	0	1	1	4	1	8	3	2	2	0	1	1	1		2
chr1	10538132	10538263	+	intron	"pre-mRNA"	"ENSG00000142655.12"	"PEX14"	0len100plus	sparse	AA	0	0	6.10687	8.39695	0.212835	1.03185	3	9	14	24	39	1	37	17	29	4	32	52	11	10	3	0		5	3	5	4	1	1	6	6	4	6	8	2	8	3		1
chr1	10548568	10548653	+	intron	"pre-mRNA"	"ENSG00000142655.12"	"PEX14"	1len60-100	dense	AA	0	7.05882	11.7647	12.9412	0.649789	0.638814	5	2	24	41	58	2	39	22	28	5	26	36	5	3	3	0		7	4	3	1	3	3	1	3	1	2	2	0	6	3		1
chr1	10555614	10555707	+	intron	"pre-mRNA"	"ENSG00000142655.12"	"PEX14"	1len60-100	dense	UG	26.8817	0	11.828	0	28.8817	0.0239753	55	21	52	87	185	33	147	75	149	45	154	134	31	36	40	34		11	14	10	10	3	10	8	8	5	15	17	6	31	12		0
chr1	10568206	10568232	+	intron	"pre-mRNA"	"ENSG00000142655.12"	"PEX14"	3len30	sparse	AA	0	0	0	42.3077	0.0461812	14.4359	2	0	6	7	29	0	13	13	10	2	12	10	0	2	1	2		1	1	0	2	1	2	2	0	2	0	2	0	2	0		1
chr1	10570165	10570174	+	intron	"pre-mRNA"	"ENSG00000142655.12"	"PEX14"	3len30	dense	AA	0	0	0	100	0.019802	33.6667	3	0	5	2	3	2	3	1	1	0	4	9	3	0	0	0		2	2	0	0	1	0	0	1	0	0	2	0	2	0		0
chr1	10570209	10570221	+	intron	"pre-mRNA"	"ENSG00000142655.12"	"PEX14"	3len30	medium	UG	75	0	0	0	77	0.0128205	1	2	0	5	7	1	2	4	2	0	1	7	0	0	0	1		0	3	4	5	1	0	2	4	1	0	3	2	7	0		0
chr1	10571433	10571485	+	intron	"pre-mRNA"	"ENSG00000142655.12"	"PEX14"	2len30-60	medium	UA	0	0	13.4615	17.3077	0.109244	1.11215	7	5	17	19	52	2	30	17	27	7	30	34	6	6	5	2		2	7	1	2	3	1	6	6	5	3	6	3	3	5		1
chr1	10591634	10591679	+	intron	"pre-mRNA"	"ENSG00000142655.12"	"PEX14"	2len30-60	dense	UG	93.3333	0	0	0	95.3333	0.0103806	5	2	4	14	47	3	21	18	28	5	28	47	3	5	4	4		2	2	3	4	1	2	4	4	2	0	3	3	4	3		0
chr1	10629834	10629882	+	CDS	"mRNA"	"ENSG00000142655.12"	"PEX14"	2len30-60	medium	UA	0	12.5	12.5	12.5	1.07407	0.482143	1	1	6	5	5	0	4	1	4	0	2	2	1	1	1	0		1	2	0	0	0	0	0	0	1	0	0	1	1	1		0
chr1	10777592	10778600	-	intron	"pre-mRNA"	"ENSG00000130940.14"	"CASZ1"	0len100plus	sparse	UA	0.992063	0.793651	0.892857	2.18254	1.18953	0.560447	124	64	78	172	538	55	277	159	343	78	766	658	140	188	135	81		27	55	11	9	29	21	13	9	21	20	43	32	48	17		11
chr1	11013838	11013948	+	CDS	"mRNA"	"ENSG00000277726.4"	"AL109811.4"	0len100plus	medium	UG	0	6.36364	6.36364	5.45455	1.29577	0.410405	41	30	58	62	134	7	112	50	97	18	42	132	21	23	26	12		57	49	48	58	25	52	80	49	52	35	24	37	74	20		428
chr1	11016883	11016895	+	CDS	"mRNA"	"ENSG00000277726.4"	"AL109811.4"	3len30	dense	AA	0	0	0	100	0.019802	33.6667	0	3	2	1	3	1	1	3	0	0	0	4	0	0	0	0		4	2	3	4	1	3	3	4	0	0	0	1	1	0		25
chr1	11018792	11018809	+	CDS	"mRNA"	"ENSG00000277726.4"	"AL109811.4"	3len30	sparse	AA	0	0	0	41.1765	0.0474198	14.0588	1	2	8	2	5	0	1	5	1	1	1	13	1	1	2	1		8	4	7	15	3	12	14	7	10	6	7	6	9	5		88
chr1	11018843	11018849	+	CDS	"mRNA"	"ENSG00000277726.4"	"AL109811.4"	3len30	dense	UG	0	0	100	0	2	0.00970874	0	1	0	1	6	0	3	2	0	0	2	0	0	0	0	0		5	1	1	1	0	3	3	2	1	1	1	2	0	0		7
chr1	11020461	11020544	+	CDS	"mRNA"	"ENSG00000277726.4"	"AL109811.4"	1len60-100	medium	AA	0	0	10.8434	18.0723	0.104864	1.37772	18	12	24	23	63	3	56	18	34	12	24	34	15	13	8	9		12	19	12	14	9	13	25	15	9	8	8	11	24	12		68
chr1	11022337	11022355	+	CDS	"mRNA"	"ENSG00000120948.16"	"TARDBP"	3len30	medium	UA	0	33.3333	0	44.4444	0.777506	1.25076	0	0	2	0	2	1	0	0	1	0	2	2	1	0	1	0		2	2	5	3	0	2	5	0	2	4	6	4	4	1		4
chr1	11022850	11022904	+	UTR3	"mRNA"	"ENSG00000120948.16"	"TARDBP"	2len30-60	sparse	UA	0	0	11.1111	12.963	0.143236	0.989501	0	0	0	0	1	0	0	1	0	0	0	1	0	0	0	0		0	1	2	2	1	1	3	1	1	0	0	0	0	0		9
chr1	11023383	11023722	+	UTR3	"mRNA"	"ENSG00000120948.16"	"TARDBP"	0len100plus	sparse	UA	1.76991	2.35988	2.35988	4.42478	1.12996	0.571651	131	103	445	497	1532	67	796	481	981	162	1518	3288	164	246	54	22		184	171	260	262	198	330	432	265	388	313	609	552	393	220		145
chr1	11023759	11023860	+	UTR3	"mRNA"	"ENSG00000120948.16"	"TARDBP"	0len100plus	dense	UA	7.92079	5.94059	12.8713	7.92079	1.77802	0.300033	9	7	29	29	157	6	109	42	121	39	147	291	17	24	3	0		11	17	21	23	17	30	51	25	47	40	77	45	43	24		4
chr1	11023900	11023906	+	UTR3	"mRNA"	"ENSG00000120948.16"	"TARDBP"	3len30	dense	UG	0	0	100	0	2	0.00970874	0	1	1	2	2	0	2	0	1	1	2	5	0	0	0	0		1	1	2	1	1	1	5	2	4	2	5	5	1	0		1
chr1	11023954	11023988	+	UTR3	"mRNA"	"ENSG00000120948.16"	"TARDBP"	2len30-60	medium	UG	0	0	35.2941	0	2	0.0261137	0	0	2	1	1	0	0	0	2	0	1	3	0	1	0	0		1	2	2	2	0	0	0	0	2	1	2	0	0	1		0
chr1	11024652	11024734	+	UTR3	"mRNA"	"ENSG00000120948.16"	"TARDBP"	1len60-100	sparse	UA	0	0	12.1951	9.7561	0.185941	0.707865	6	4	33	32	37	3	17	15	20	4	10	37	5	4	3	2		20	17	17	24	9	7	17	10	8	6	13	14	12	8		6
chr1	11024826	11024880	+	UTR3	"mRNA"	"ENSG00000120948.16"	"TARDBP"	2len30-60	medium	UA	0	0	16.6667	18.5185	0.102467	0.992467	4	2	36	30	84	4	28	19	22	5	13	35	4	6	3	2		10	13	20	23	9	17	16	10	12	12	8	4	12	7		20
chr1	11025848	11025968	+	UTR3	"mRNA"	"ENSG00000120948.16"	"TARDBP"	0len100plus	medium	AA	5	0	2.5	10	0.636364	1.04762	5	4	26	32	83	3	53	20	37	7	23	72	8	7	4	2		2	14	15	20	13	13	40	12	18	13	12	11	9	6		5
chr1	11054689	11054737	-	UTR3	"mRNA"	"ENSG00000116649.9"	"SRM"	2len30-60	medium	UA	14.5833	0	0	16.6667	0.938679	1.00474	11	6	6	15	39	4	19	13	15	5	3	6	4	6	10	1		7	4	4	3	1	3	5	7	0	1	1	1	1	1		7
chr1	11054874	11054881	-	CDS	"mRNA"	"ENSG00000116649.9"	"SRM"	3len30	dense	AA	0	0	0	100	0.019802	33.6667	3	1	0	3	3	0	1	0	0	0	0	1	0	0	0	1		0	3	1	2	0	2	0	0	0	0	0	0	1	0		6
chr1	11080561	11080679	-	ncRNA	"lncRNA"	"ENSG00000171824.13"	"EXOSC10"	0len100plus	dense	UA	35.5932	0	0	11.8644	2.92227	0.333333	160	100	416	602	1289	133	689	338	761	160	930	1223	133	208	125	115		70	77	86	92	59	71	88	65	91	59	103	83	90	48		81
chr1	11082325	11082413	-	intron	"lncRNA,pre-mRNA"	"ENSG00000171824.13"	"EXOSC10"	1len60-100	medium	UG	22.7273	0	0	7.95455	2.76142	0.348057	37	24	113	142	453	28	252	144	277	44	328	607	39	57	32	28		13	25	13	19	16	14	35	17	26	17	21	17	35	10		11
chr1	11098083	11098095	-	CDS	"mRNA"	"ENSG00000171824.13"	"EXOSC10"	3len30	medium	AA	0	0	0	75	0.0263158	25.3333	0	1	0	0	4	0	1	0	0	0	0	2	0	0	0	1		3	1	0	0	0	0	1	0	0	0	0	0	1	0		6
chr1	11131456	11131472	-	UTR5	"mRNA"	"ENSG00000198793.12"	"MTOR"	3len30	dense	UA	0	0	31.25	62.5	0.0314961	1.85401	2	0	3	7	16	0	14	2	4	4	0	7	0	0	1	0		3	0	1	1	0	3	4	0	3	1	1	1	1	1		0
chr1	11175323	11175351	-	intron	"pre-mRNA"	"ENSG00000198793.12"	"MTOR"	3len30	dense	UA	0	0	25	75	0.0263158	2.71429	4	1	5	11	32	2	16	7	11	1	9	25	2	3	0	0		2	4	5	6	2	4	10	5	7	6	3	3	7	6		1
chr1	11192870	11192935	-	intron	"pre-mRNA"	"ENSG00000198793.12"	"MTOR"	1len60-100	medium	AA	0	0	12.3077	15.3846	0.122066	1.07035	4	4	12	9	23	1	17	14	20	2	30	68	4	7	1	1		3	2	4	1	1	3	10	4	4	2	8	3	9	6		1
chr1	11197499	11197583	-	intron	"pre-mRNA"	"ENSG00000198793.12"	"MTOR"	1len60-100	dense	AA	0	7.14286	0	35.7143	0.249027	3.61972	8	7	27	24	79	5	55	26	46	8	51	107	5	12	5	9		9	5	11	9	5	6	12	4	9	7	9	7	11	8		3
chr1	11253879	11253944	-	CDS	"mRNA"	"ENSG00000198793.12"	"MTOR"	1len60-100	medium	AA	0	0	9.23077	13.8462	0.134715	1.21384	0	0	0	3	0	0	1	0	0	0	0	0	0	0	0	0		1	0	1	2	0	0	0	0	0	0	0	0	1	0		14
chr1	11280173	11280278	+	intron	"pre-mRNA"	"ENSG00000120942.13"	"UBIAD1"	0len100plus	dense	AA	5.71429	0	8.57143	8.57143	0.80597	0.553719	9	6	15	33	83	9	45	20	52	5	47	73	7	15	1	1		3	3	4	3	4	8	14	3	4	7	5	1	8	0		1
chr1	11286532	11286573	+	UTR3	"mRNA"	"ENSG00000120942.13"	"UBIAD1"	2len30-60	sparse	UA	0	0	9.7561	14.6341	0.127925	1.22562	0	1	0	1	2	0	1	0	0	0	1	2	0	0	2	0		0	0	1	0	0	0	1	0	0	0	0	0	0	0		0
chr1	11291639	11291701	+	intron	"pre-mRNA"	"ENSG00000120942.13"	"UBIAD1"	1len60-100	sparse	UG	12.9032	0	0	9.67742	1.39577	0.6714	10	6	12	12	47	4	21	10	21	3	29	69	6	3	2	2		3	2	2	7	2	3	7	1	8	4	4	10	11	3		1
chr1	11295051	11295063	+	UTR3	"mRNA"	"ENSG00000120942.13"	"UBIAD1"	3len30	sparse	AA	0	0	0	50	0.0392157	17	1	0	2	1	5	0	2	0	0	0	0	1	0	0	0	0		1	1	2	0	0	0	0	0	0	0	0	0	0	0		1
chr1	11482006	11482042	+	intron	"pre-mRNA"	"ENSG00000204624.7"	"DISP3"	2len30-60	dense	AA	8.33333	0	0	58.3333	0.174157	5.23529	2	1	3	0	10	0	3	2	4	0	4	13	0	1	0	1		2	2	0	2	1	0	4	1	3	0	2	0	1	0		0
chr1	11528079	11528093	+	intron	"pre-mRNA"	"ENSG00000204624.7"	"DISP3"	3len30	dense	UA	0	0	0	92.8571	0.021309	31.2857	1	1	4	2	10	0	4	1	2	1	0	2	0	1	0	0		0	2	0	0	1	1	0	0	1	1	0	0	0	0		1
chr1	11658290	11658311	+	CDS	"mRNA"	"ENSG00000132879.13"	"FBXO44"	3len30	medium	UA	0	0	28.5714	52.381	0.0374665	1.6908	0	1	0	0	2	0	1	1	1	0	1	1	0	0	0	1		0	1	0	0	0	0	0	0	0	0	0	0	1	0		0
chr1	11661476	11661503	+	UTR3	"mRNA"	"ENSG00000132879.13"	"FBXO44"	3len30	medium	UA	0	18.5185	0	33.3333	0.597627	1.59552	2	1	2	1	9	0	3	3	3	0	3	4	1	0	0	0		1	2	1	1	1	2	0	0	0	1	0	1	2	1		0
chr1	11674513	11674540	-	UTR3	"mRNA"	"ENSG00000116670.14"	"MAD2L2"	3len30	sparse	UA	0	0	44.4444	0	2	0.0210773	0	0	1	0	0	0	2	0	1	0	0	3	0	0	0	0		0	1	0	0	0	0	0	0	0	0	0	0	0	0		1
chr1	11674622	11674670	-	UTR3	"mRNA"	"ENSG00000116670.14"	"MAD2L2"	2len30-60	medium	UG	16.6667	0	16.6667	0	18.6667	0.0275229	4	3	0	1	2	2	4	0	4	0	1	0	1	0	0	3		1	2	1	1	0	1	2	0	1	0	1	0	1	0		1
chr1	11750291	11750317	+	UTR3	"mRNA"	"ENSG00000177674.15"	"AGTRAP"	3len30	sparse	UA	0	0	15.3846	23.0769	0.0830671	1.30962	0	0	0	0	0	0	0	0	0	0	0	0	0	0	0	0		0	0	0	0	0	0	0	1	0	0	0	0	0	0		0
chr1	11790899	11790947	-	intron	"pre-mRNA"	"ENSG00000177000.11"	"MTHFR"	2len30-60	sparse	UG	25	0	0	0	27	0.0357143	23	10	45	70	101	13	62	35	73	17	64	55	12	22	19	13		5	5	4	6	5	7	4	3	2	2	8	3	5	2		3
chr1	11808209	11808272	+	intron	"lncRNA,pre-mRNA"	"ENSG00000011021.21"	"CLCN6"	1len60-100	dense	UG	68.254	0	0	0	70.254	0.0140343	4	0	3	11	15	3	9	5	11	2	29	36	3	3	3	0		2	1	1	3	1	1	3	5	2	1	4	1	1	4		0
chr1	11812657	11812734	+	intron	"lncRNA,pre-mRNA"	"ENSG00000011021.21"	"CLCN6"	1len60-100	dense	UG	61.039	0	0	9.09091	6.2471	0.157575	3	2	8	9	26	2	21	13	23	4	34	45	2	4	4	1		5	5	4	3	0	3	5	7	5	6	3	1	3	2		0
chr1	11834034	11834127	+	intron	"lncRNA,pre-mRNA"	"ENSG00000011021.21"	"CLCN6"	1len60-100	sparse	UG	10.7527	0	10.7527	0	12.7527	0.0408074	18	8	32	33	124	17	110	52	125	34	117	156	20	34	17	7		6	9	6	7	8	7	20	9	9	9	19	16	18	5		0
chr1	11908204	11908233	+	ncRNA	"snRNA"	"ENSG00000199347.1"	"RNU5E-1"	3len30	sparse	UA	0	20.6897	0	20.6897	1.0461	0.915575	3125	1292	1264	2136	2533	679	1850	656	1604	619	630	817	1080	1051	765	532		56	63	32	59	9	43	37	15	14	7	6	6	22	13		176
chr1	11919652	11919723	-	UTR3	"mRNA"	"ENSG00000116685.15"	"KIAA2013"	1len60-100	dense	AA	0	0	12.6761	21.1268	0.0903883	1.4115	0	1	2	1	6	0	3	4	1	0	2	10	1	1	1	1		4	1	2	2	1	0	3	1	0	0	0	1	2	0		10
chr1	11919760	11919793	-	UTR3	"mRNA"	"ENSG00000116685.15"	"KIAA2013"	2len30-60	sparse	UG	0	0	21.2121	0	2	0.0413016	0	1	1	2	1	0	1	0	0	0	1	2	1	1	0	0		0	1	0	0	0	0	1	1	0	0	0	1	0	0		1
chr1	11919866	11919874	-	UTR3	"mRNA"	"ENSG00000116685.15"	"KIAA2013"	3len30	dense	UG	0	0	100	0	2	0.00970874	0	0	0	1	2	0	5	0	4	0	2	3	0	0	0	0		0	1	0	0	0	1	0	0	0	0	0	1	2	0		2
chr1	11920052	11920084	-	UTR3	"mRNA"	"ENSG00000116685.15"	"KIAA2013"	2len30-60	sparse	AA	0	0	0	25	0.0769231	8.66667	1	0	1	0	3	1	2	0	3	1	0	2	0	0	0	0		0	0	0	0	0	1	0	0	0	0	0	0	0	0		3
chr1	11942545	11942552	+	intron	"lncRNA,pre-mRNA"	"ENSG00000083444.16"	"PLOD1"	3len30	medium	UG	85.7143	0	0	0	87.7143	0.0112721	1	1	3	0	3	0	2	1	1	0	0	0	0	0	0	0		0	2	0	0	0	0	0	0	0	0	0	0	0	1		0
chr1	11960739	11960745	+	CDS	"mRNA"	"ENSG00000083444.16"	"PLOD1"	3len30	dense	AA	0	0	0	100	0.019802	33.6667	0	0	0	0	0	0	0	0	0	0	1	0	0	0	0	0		0	0	0	0	0	0	0	1	0	0	0	0	0	0		0
chr1	11963574	11963581	+	CDS	"mRNA"	"ENSG00000083444.16"	"PLOD1"	3len30	dense	UG	0	0	100	0	2	0.00970874	1	0	0	0	0	1	0	0	0	0	0	0	0	0	0	0		0	0	0	0	0	0	0	0	0	0	0	0	0	0		1
chr1	11998818	11998844	+	CDS	"mRNA"	"ENSG00000116688.16"	"MFN2"	3len30	sparse	UA	0	0	50	0	2	0.0188679	0	1	0	0	0	1	1	1	1	1	0	1	0	0	0	1		0	0	0	0	0	0	0	0	0	1	1	0	0	0		1
chr1	12012026	12012060	+	UTR3	"mRNA"	"ENSG00000116688.16"	"MFN2"	2len30-60	dense	UA	26.4706	0	17.6471	17.6471	1.52681	0.395755	1	4	3	4	17	3	10	7	8	4	16	14	4	1	5	3		3	2	2	3	0	1	5	5	1	6	1	3	5	0		0
chr1	12012235	12012245	+	UTR3	"mRNA"	"ENSG00000116688.16"	"MFN2"	3len30	dense	AA	0	0	0	100	0.019802	33.6667	4	2	3	0	8	3	11	9	10	4	9	13	2	2	1	2		0	2	1	1	2	5	4	3	1	1	2	5	1	6		5
chr1	12012306	12012420	+	UTR3	"mRNA"	"ENSG00000116688.16"	"MFN2"	0len100plus	medium	AA	0	0	7.01754	10.5263	0.173516	1.15061	7	7	19	28	66	7	59	25	55	10	109	166	14	17	4	3		2	5	1	4	1	4	6	1	4	3	20	15	11	4		7
chr1	12012524	12012588	+	UTR3	"mRNA"	"ENSG00000116688.16"	"MFN2"	1len60-100	sparse	UA	0	0	12.5	9.375	0.192771	0.669355	3	1	5	8	18	3	19	7	15	0	22	33	7	2	1	1		2	4	4	5	3	4	8	7	8	5	11	18	6	3		9
chr1	12012718	12012846	+	UTR3	"mRNA"	"ENSG00000116688.16"	"MFN2"	0len100plus	sparse	UA	4.6875	0	4.6875	4.6875	1.17582	0.459596	2	5	13	12	23	0	29	15	33	9	60	128	2	4	1	3		6	2	3	4	4	13	16	14	14	9	22	24	20	14		10
chr1	12013012	12013047	+	UTR3	"mRNA"	"ENSG00000116688.16"	"MFN2"	2len30-60	dense	UA	11.4286	0	17.1429	17.1429	0.740157	0.574661	0	0	1	1	3	0	10	1	1	0	6	11	2	1	1	0		0	1	3	0	0	0	1	1	1	0	3	4	3	0		2
chr1	12013088	12013123	+	UTR3	"mRNA"	"ENSG00000116688.16"	"MFN2"	2len30-60	dense	UA	0	22.8571	0	25.7143	0.930481	1.03315	5	0	4	4	5	2	16	7	14	4	17	12	0	4	1	0		0	2	0	2	1	3	0	3	2	1	1	2	4	0		3
chr1	12013219	12013261	+	UTR3	"mRNA"	"ENSG00000116688.16"	"MFN2"	2len30-60	medium	AA	0	0	0	30.9524	0.0625931	10.6508	8	4	6	9	31	4	23	7	13	1	7	25	4	1	4	0		5	5	10	4	1	9	7	5	6	5	8	2	7	5		44
chr1	12013317	12013352	+	UTR3	"mRNA"	"ENSG00000116688.16"	"MFN2"	2len30-60	sparse	AA	0	0	0	20	0.0952381	7	0	1	0	1	0	0	1	1	1	0	1	2	0	0	0	1		0	0	1	3	1	1	1	0	1	0	1	3	0	0		6
chr1	12013420	12013462	+	UTR3	"mRNA"	"ENSG00000116688.16"	"MFN2"	2len30-60	sparse	UG	0	0	14.2857	0	2	0.0578512	1	0	0	1	2	0	2	1	2	2	2	9	0	0	0	0		3	2	2	0	1	0	2	0	2	2	0	3	1	1		5
chr1	12024176	12024239	+	intron	"lncRNA,pre-mRNA"	"ENSG00000116691.10"	"MIIP"	1len60-100	dense	AA	0	0	12.6984	30.1587	0.0641875	1.98483	18	13	21	29	103	6	50	30	52	7	57	101	14	22	6	4		18	22	13	26	10	18	37	18	33	18	23	28	27	22		9
chr1	12257959	12257981	+	CDS	"mRNA"	"ENSG00000048707.13"	"VPS13D"	3len30	sparse	AA	0	0	0	36.3636	0.053528	12.4545	1	0	1	0	1	0	1	1	0	0	0	0	0	0	0	0		0	0	2	1	0	0	0	0	0	0	1	0	0	0		3
chr1	12277217	12277372	+	CDS	"mRNA"	"ENSG00000048707.13"	"VPS13D"	0len100plus	sparse	AA	0	0	3.87097	10.3226	0.176638	1.64789	0	1	0	0	0	0	1	1	0	0	0	2	0	0	0	0		1	0	0	0	0	0	4	0	0	0	2	0	0	1		3
chr1	12304624	12304658	+	CDS	"mRNA"	"ENSG00000048707.13"	"VPS13D"	2len30-60	dense	UA	0	0	38.2353	17.6471	0.107256	0.452211	9	6	10	3	8	1	8	7	5	4	0	4	5	2	9	9		3	1	0	4	1	2	0	2	0	0	0	0	1	0		23
chr1	12327783	12327826	+	CDS	"mRNA"	"ENSG00000048707.13"	"VPS13D"	2len30-60	medium	UA	16.2791	0	0	20.9302	0.83351	1.13752	0	0	0	0	2	0	3	0	2	1	1	3	1	2	0	0		0	0	0	0	0	1	0	0	2	0	0	3	1	0		3
chr1	12334094	12334191	+	intron	"lncRNA,pre-mRNA"	"ENSG00000048707.13"	"VPS13D"	1len60-100	sparse	UG	3.09278	0	6.18557	11.3402	0.412698	1.00504	1	1	12	18	38	0	19	12	20	3	19	49	3	3	1	0		2	5	6	5	4	7	7	10	10	5	14	9	12	3		1
chr1	12510300	12510325	+	UTR3	"mRNA"	"ENSG00000048707.13"	"VPS13D"	3len30	sparse	AA	0	0	0	48	0.0408163	16.3333	0	0	6	0	6	0	2	3	6	0	4	3	1	0	1	1		0	0	2	0	0	0	1	0	1	0	0	0	1	0		5
chr1	12510384	12510434	+	UTR3	"mRNA"	"ENSG00000048707.13"	"VPS13D"	2len30-60	medium	UA	0	12	12	16	0.823529	0.62963	7	2	2	1	8	3	6	2	15	2	14	19	3	2	1	0		2	1	0	1	1	1	3	4	1	2	7	3	1	2		4
chr1	12510511	12510572	+	UTR3	"mRNA"	"ENSG00000048707.13"	"VPS13D"	1len60-100	dense	UG	68.8525	0	0	0	70.8525	0.0139174	31	21	31	74	129	27	113	55	96	28	124	116	19	16	36	21		3	6	4	10	2	9	15	10	16	4	14	11	10	3		10
chr1	12510680	12510762	+	UTR3	"mRNA"	"ENSG00000048707.13"	"VPS13D"	1len60-100	medium	UG	10.9756	0	7.31707	9.7561	1.20635	0.505155	6	8	12	8	35	2	28	10	31	7	40	60	4	3	1	1		1	1	2	0	2	2	7	5	3	3	8	10	9	3		3
chr1	12568033	12568038	-	UTR3	"mRNA"	"ENSG00000162496.8"	"DHRS3"	3len30	medium	UG	0	60	0	0	62	0.015873	1	0	0	0	0	0	0	0	1	0	0	0	0	0	0	0		0	0	0	0	0	0	1	0	0	0	0	0	0	0		0
chr1	12568317	12568332	-	UTR3	"mRNA"	"ENSG00000162496.8"	"DHRS3"	3len30	medium	UA	0	0	40	40	0.0487805	0.953488	1	0	0	1	1	0	2	0	2	0	0	0	0	0	0	0		2	0	0	0	0	0	0	0	0	0	0	0	0	0		1
chr1	12569233	12569256	-	intron	"pre-mRNA"	"ENSG00000162496.8"	"DHRS3"	3len30	dense	UG	100	0	0	0	102	0.00970874	0	0	1	1	1	0	2	0	5	1	2	1	3	2	0	0		0	0	0	0	0	1	0	1	0	0	0	0	0	0		1
chr1	12582788	12582865	-	intron	"pre-mRNA"	"ENSG00000162496.8"	"DHRS3"	1len60-100	dense	UA	0	0	31.1688	10.3896	0.175599	0.333333	26	12	12	32	34	19	57	22	64	25	57	25	32	32	25	27		0	1	1	1	1	1	2	1	1	2	0	0	0	1		1
chr1	12583102	12583127	-	intron	"pre-mRNA"	"ENSG00000162496.8"	"DHRS3"	3len30	sparse	UG	12	0	0	0	14	0.0666667	16	6	4	17	16	7	14	9	23	12	25	3	17	21	13	9		0	0	0	0	0	0	0	1	0	0	1	0	0	1		0
chr1	12583303	12583369	-	intron	"pre-mRNA"	"ENSG00000162496.8"	"DHRS3"	1len60-100	medium	AA	0	0	7.57576	16.6667	0.113208	1.67049	17	16	8	31	12	15	29	16	59	30	42	12	27	26	22	13		0	0	0	0	0	1	0	0	0	0	0	0	0	0		0
chr1	12583722	12583783	-	intron	"pre-mRNA"	"ENSG00000162496.8"	"DHRS3"	1len60-100	dense	AA	0	0	21.3115	18.0328	0.105082	0.782873	17	4	2	21	21	12	49	17	59	27	51	18	33	36	27	25		0	3	0	0	0	0	1	0	0	0	2	0	0	4		0
chr1	12583854	12583934	-	intron	"pre-mRNA"	"ENSG00000162496.8"	"DHRS3"	1len60-100	sparse	AA	0	0	7.5	15	0.125	1.52381	12	10	11	36	43	11	54	31	50	18	54	20	20	21	15	13		0	6	3	0	3	2	2	1	1	1	1	0	3	0		1
chr1	12594170	12594201	-	intron	"pre-mRNA"	"ENSG00000162496.8"	"DHRS3"	2len30-60	sparse	UA	0	0	0	19.3548	0.0982567	6.78495	0	1	2	1	2	0	1	0	0	0	0	2	0	0	0	0		3	0	1	0	1	1	4	0	1	0	0	0	0	0		0
chr1	12594275	12594293	-	intron	"pre-mRNA"	"ENSG00000162496.8"	"DHRS3"	3len30	dense	UA	0	0	0	94.4444	0.0209546	31.8148	1	2	3	5	11	1	8	5	5	0	2	3	0	2	1	0		3	0	1	1	0	0	1	0	0	1	2	0	0	0		1
chr1	12597585	12597600	-	intron	"pre-mRNA"	"ENSG00000162496.8"	"DHRS3"	3len30	medium	UG	53.3333	0	0	0	55.3333	0.0177515	1	0	3	4	1	0	6	1	0	0	2	2	1	0	0	0		0	0	0	1	0	0	2	2	0	0	0	0	1	0		0
chr1	12600242	12600250	-	intron	"pre-mRNA"	"ENSG00000162496.8"	"DHRS3"	3len30	medium	UG	62.5	0	0	0	64.5	0.0152672	14	0	12	18	27	4	24	9	12	2	5	2	7	5	0	0		0	0	0	0	1	1	1	0	0	0	0	0	2	0		3
chr1	12605272	12605317	-	intron	"pre-mRNA"	"ENSG00000162496.8"	"DHRS3"	2len30-60	sparse	UA	0	0	11.1111	17.7778	0.106509	1.33071	0	0	4	7	8	1	5	4	3	1	1	4	0	0	0	0		1	1	1	3	1	0	2	0	0	0	0	0	0	0		0
chr1	12605522	12605547	-	intron	"pre-mRNA"	"ENSG00000162496.8"	"DHRS3"	3len30	sparse	AA	0	0	0	40	0.0487805	13.6667	2	1	3	2	6	0	1	3	0	0	2	2	0	1	2	0		1	1	1	3	0	0	4	2	1	0	1	0	0	2		0
chr1	12607153	12607174	-	intron	"pre-mRNA"	"ENSG00000162496.8"	"DHRS3"	3len30	sparse	AA	0	0	0	47.619	0.0411361	16.2063	4	5	6	7	27	1	13	10	9	2	1	7	0	3	2	0		2	2	2	5	0	1	5	4	1	2	1	0	3	0		1
chr1	13604117	13604189	+	intron	"pre-mRNA"	"ENSG00000162493.16"	"PDPN"	1len60-100	dense	UG	15.2778	0	18.0556	0	17.2778	0.0275229	19	6	13	22	58	12	41	23	36	8	50	58	5	9	4	1		0	0	2	1	1	3	3	1	5	3	1	0	6	2		2
chr1	13616802	13616837	+	UTR3	"mRNA"	"ENSG00000162493.16"	"PDPN"	2len30-60	dense	UA	17.1429	0	8.57143	17.1429	1.05512	0.631841	1	0	0	1	1	3	2	0	0	0	0	2	0	0	0	0		0	0	0	1	1	0	1	1	0	0	0	0	1	0		3
chr1	13617318	13617360	+	UTR3	"mRNA"	"ENSG00000162493.16"	"PDPN"	2len30-60	medium	UA	16.6667	0	0	14.2857	1.22118	0.77724	3	3	6	10	25	0	24	16	15	2	10	28	4	1	2	3		5	6	3	8	4	5	4	5	6	2	6	2	10	3		12
chr1	13617400	13617467	+	UTR3	"mRNA"	"ENSG00000162493.16"	"PDPN"	1len60-100	dense	UA	20.8955	8.95522	8.95522	8.95522	3.1994	0.238129	0	2	3	0	18	3	9	7	6	2	9	22	1	1	0	1		4	3	1	5	1	2	4	5	6	1	6	3	2	1		1
chr1	13726173	13726224	+	intron	"pre-mRNA"	"ENSG00000116731.22"	"PRDM2"	2len30-60	sparse	UA	0	0	9.80392	17.6471	0.107256	1.45636	1	0	0	2	4	0	1	2	3	0	5	7	0	0	0	0		3	4	1	4	0	1	3	3	2	4	6	7	2	0		0
chr1	13731602	13731627	+	intron	"pre-mRNA"	"ENSG00000116731.22"	"PRDM2"	3len30	medium	UA	0	0	48	36	0.0540541	0.72549	2	0	5	2	10	1	5	5	3	1	4	5	4	1	1	0		0	1	0	1	2	0	2	3	1	2	1	1	2	0		0
chr1	13737529	13737603	+	intron	"pre-mRNA"	"ENSG00000116731.22"	"PRDM2"	1len60-100	medium	AA	0	0	8.10811	14.8649	0.126065	1.42822	3	1	7	13	25	1	21	11	12	6	27	27	1	4	2	0		2	3	2	2	4	2	4	3	1	2	4	3	5	2		1
chr1	13741720	13741764	+	intron	"lncRNA,pre-mRNA"	"ENSG00000116731.22"	"PRDM2"	2len30-60	dense	UG	100	0	0	0	102	0.00970874	7	5	8	18	35	6	23	16	29	8	21	25	11	9	7	9		1	4	1	0	1	0	0	1	0	1	2	4	4	1		2
chr1	13745929	13745970	+	intron	"lncRNA,pre-mRNA"	"ENSG00000116731.22"	"PRDM2"	2len30-60	medium	UA	21.9512	0	0	14.6341	1.53198	0.626588	3	0	6	5	20	2	12	3	8	0	10	19	1	3	0	1		1	2	2	1	0	1	2	3	1	1	0	0	0	0		0
chr1	13758892	13758924	+	intron	"lncRNA,pre-mRNA"	"ENSG00000116731.22"	"PRDM2"	2len30-60	dense	UA	31.25	0	0	25	1.27885	0.759124	2	6	16	9	15	3	7	9	6	1	3	9	1	0	2	2		6	3	1	2	0	1	2	1	0	0	1	0	4	0		0
chr1	13759030	13759079	+	intron	"lncRNA,pre-mRNA"	"ENSG00000116731.22"	"PRDM2"	2len30-60	dense	AA	0	0	14.2857	30.6122	0.0632666	1.82881	6	2	10	11	23	4	16	11	11	0	0	7	1	3	0	0		6	10	4	6	3	3	11	6	3	2	1	0	6	3		1
chr1	13760431	13760479	+	intron	"lncRNA,pre-mRNA"	"ENSG00000116731.22"	"PRDM2"	2len30-60	medium	UA	0	20.8333	0	20.8333	1.0458	0.916084	19	11	16	36	70	12	66	40	68	6	33	41	15	19	1	0		5	8	3	3	4	5	9	7	0	3	5	2	6	4		2
chr1	13763278	13763347	+	intron	"lncRNA,pre-mRNA"	"ENSG00000116731.22"	"PRDM2"	1len60-100	sparse	UA	0	0	10.1449	8.69565	0.206278	0.737596	2	2	10	11	32	2	17	8	13	1	14	30	1	2	0	0		4	5	1	2	1	0	5	4	3	5	3	3	3	1		0
chr1	13763960	13763996	+	intron	"lncRNA,pre-mRNA"	"ENSG00000116731.22"	"PRDM2"	2len30-60	dense	AA	0	0	25	47.2222	0.0414747	1.72222	0	0	4	3	16	0	3	2	2	0	1	3	1	2	1	0		3	0	2	1	5	1	5	1	3	1	0	0	1	1		0
chr1	13769644	13769657	+	intron	"lncRNA,pre-mRNA"	"ENSG00000116731.22"	"PRDM2"	3len30	medium	AA	0	0	0	84.6154	0.0233603	28.5385	1	0	3	4	11	0	0	2	1	0	3	2	0	0	1	1		0	2	1	1	1	1	2	1	0	0	0	0	0	0		3
chr1	13772111	13772183	+	UTR5	"mRNA"	"ENSG00000116731.22"	"PRDM2"	1len60-100	sparse	UA	0	0	8.33333	9.72222	0.186528	0.946078	13	10	11	22	61	11	40	18	22	6	26	10	9	14	3	3		0	6	2	3	2	2	6	3	2	2	1	2	2	2		1
chr1	13772560	13772572	+	intron	"lncRNA,pre-mRNA"	"ENSG00000116731.22"	"PRDM2"	3len30	medium	AA	0	0	0	83.3333	0.0237154	28.1111	0	0	0	0	0	0	0	0	0	0	0	0	0	0	0	0		2	1	0	1	0	1	0	1	1	0	1	1	2	2		1
chr1	13773015	13773026	+	intron	"lncRNA,pre-mRNA"	"ENSG00000116731.22"	"PRDM2"	3len30	dense	AA	0	0	0	100	0.019802	33.6667	0	0	1	0	3	0	1	1	1	0	0	1	0	0	0	0		2	3	1	3	0	0	2	1	0	0	0	1	0	0		0
chr1	13779547	13779599	+	CDS	"mRNA"	"ENSG00000116731.22"	"PRDM2"	2len30-60	sparse	UA	0	0	13.4615	15.3846	0.122066	0.995327	0	0	1	4	4	1	2	1	0	3	0	1	0	0	0	0		1	2	0	0	0	0	1	0	0	0	0	0	0	0		4
chr1	13779942	13779981	+	CDS	"mRNA"	"ENSG00000116731.22"	"PRDM2"	2len30-60	medium	UA	17.9487	0	0	15.3846	1.21753	0.78213	1	1	1	0	3	0	0	1	0	0	0	2	0	0	0	0		2	0	0	1	0	0	0	1	1	0	0	1	0	0		4
chr1	13780148	13780202	+	CDS	"mRNA"	"ENSG00000116731.22"	"PRDM2"	2len30-60	medium	UA	0	0	16.6667	12.963	0.143236	0.709981	0	0	0	0	2	0	1	0	0	0	0	0	0	0	0	0		0	1	0	0	1	0	0	0	0	0	0	0	0	0		2
chr1	13781269	13781297	+	CDS	"mRNA"	"ENSG00000116731.22"	"PRDM2"	3len30	sparse	UA	14.2857	0	0	35.7143	0.44358	2.12397	0	1	1	0	0	0	0	0	1	0	0	0	0	0	0	0		0	0	0	0	1	0	0	0	0	0	0	0	2	1		0
chr1	13786725	13786747	+	UTR3	"mRNA"	"ENSG00000116731.22"	"PRDM2"	3len30	sparse	UA	0	0	22.7273	27.2727	0.0707395	1.09894	1	3	1	1	4	0	3	1	1	0	2	0	0	2	0	1		0	1	1	2	0	0	1	0	0	0	0	0	0	0		0
chr1	13786865	13786943	+	UTR3	"mRNA"	"ENSG00000116731.22"	"PRDM2"	1len60-100	sparse	UG	0	0	7.69231	1.28205	0.876404	0.213429	1	0	1	0	2	0	2	0	0	1	0	3	0	0	0	0		0	1	1	2	0	0	2	0	0	0	0	1	1	0		2
chr1	13807662	13807710	+	intron	"pre-mRNA"	"ENSG00000116731.22"	"PRDM2"	2len30-60	dense	AA	0	0	0	62.5	0.0314961	21.1667	2	1	8	7	26	1	11	13	16	4	12	23	1	3	2	1		2	0	0	1	0	1	3	0	5	1	1	2	2	1		2
chr1	13823237	13823327	+	UTR3	"mRNA"	"ENSG00000116731.22"	"PRDM2"	1len60-100	sparse	UG	8.88889	6.66667	0	0	17.5556	0.0538922	10	6	22	22	85	3	26	9	48	11	73	126	9	12	2	2		7	5	3	7	5	9	3	7	4	9	11	10	6	6		2
chr1	14557619	14557669	+	intron	"pre-mRNA"	"ENSG00000189337.16"	"KAZN"	2len30-60	dense	UG	80	0	0	0	82	0.0120482	78	29	62	150	349	67	317	138	343	63	435	326	86	138	87	47		4	5	3	5	4	0	4	3	4	4	6	3	3	3		1
chr1	14626602	14626638	+	intron	"pre-mRNA"	"ENSG00000189337.16"	"KAZN"	2len30-60	medium	UA	16.6667	0	0	13.8889	1.25373	0.757062	3	3	4	14	28	0	26	13	16	5	7	32	3	3	2	0		10	7	4	6	3	5	10	7	2	5	7	7	9	3		2
chr1	14662651	14662732	+	intron	"pre-mRNA"	"ENSG00000189337.16"	"KAZN"	1len60-100	medium	UG	17.284	0	0	7.40741	2.29369	0.414486	18	20	32	48	117	21	94	64	77	23	200	212	32	37	20	28		1	9	3	3	4	1	11	2	3	3	8	8	11	9		3
chr1	14702304	14702389	+	intron	"pre-mRNA"	"ENSG00000189337.16"	"KAZN"	1len60-100	dense	UG	47.0588	0	5.88235	7.05882	6.08759	0.144059	7	7	16	26	36	1	35	16	22	5	67	104	2	5	2	4		15	5	1	7	5	7	3	7	4	2	4	14	5	8		8
chr1	14716135	14716198	+	intron	"pre-mRNA"	"ENSG00000189337.16"	"KAZN"	1len60-100	dense	UA	22.2222	9.52381	0	9.52381	3.20664	0.302878	23	12	29	44	106	18	113	70	105	20	183	198	29	18	8	3		7	5	3	4	5	4	10	6	8	7	19	13	14	9		1
chr1	14871649	14871729	+	intron	"pre-mRNA"	"ENSG00000189337.16"	"KAZN"	1len60-100	dense	UG	41.25	0	11.25	5	7.20833	0.108108	8	4	9	12	28	7	15	14	19	5	22	44	5	2	4	0		2	3	1	0	2	1	5	3	0	5	9	7	5	4		3
chr1	14942950	14943050	+	intron	"pre-mRNA"	"ENSG00000189337.16"	"KAZN"	1len60-100	dense	UG	58	0	11	8	6.66667	0.125	25	15	22	76	129	24	103	61	108	33	133	94	23	33	29	22		0	2	3	1	4	3	7	2	3	4	4	0	1	0		2
chr1	14952239	14952299	+	intron	"pre-mRNA"	"ENSG00000189337.16"	"KAZN"	2len30-60	dense	UG	61.6667	0	8.33333	0	63.6667	0.0136986	5	2	4	7	26	1	14	9	12	4	8	24	0	2	1	0		0	0	4	0	2	1	5	1	6	2	1	3	8	1		1
chr1	15052547	15052669	+	intron	"pre-mRNA"	"ENSG00000189337.16"	"KAZN"	0len100plus	medium	UG	7.37705	4.91803	8.19672	0	14.2951	0.042568	5	6	15	29	64	6	37	15	44	7	66	69	5	11	6	4		5	3	1	1	6	5	3	4	4	2	3	5	7	2		2
chr1	15065829	15065971	+	UTR3	"mRNA"	"ENSG00000189337.16"	"KAZN"	0len100plus	dense	UA	4.92958	7.74648	4.92958	4.22535	2.80863	0.253589	33	16	43	60	198	17	151	85	175	48	252	361	36	50	9	4		26	16	18	18	20	25	41	24	38	27	74	68	46	25		13
chr1	15132532	15132584	-	intron	"lncRNA"	"ENSG00000175147.11"	"TMEM51-AS1"	2len30-60	dense	UG	94.2308	0	0	0	96.2308	0.0102848	3	0	1	1	7	1	3	1	1	0	5	9	0	1	1	0		1	0	0	0	0	0	0	0	0	1	0	2	0	0		0
chr1	15149268	15149313	-	intron	"lncRNA"	"ENSG00000175147.11"	"TMEM51-AS1"	2len30-60	dense	UA	24.4444	0	0	22.2222	1.13876	0.846154	1	0	3	4	5	0	4	1	2	2	2	2	0	2	0	0		2	1	0	0	1	0	1	0	2	0	1	0	1	0		0
chr1	15154370	15154428	+	intron	"pre-mRNA"	"ENSG00000171729.13"	"TMEM51"	2len30-60	sparse	UG	18.9655	0	0	10.3448	1.84802	0.516484	10	8	25	28	61	4	24	10	26	4	35	66	7	6	4	1		11	17	9	4	0	3	9	5	3	2	5	9	9	3		6
chr1	15162907	15162997	+	intron	"pre-mRNA"	"ENSG00000171729.13"	"TMEM51"	1len60-100	sparse	AA	0	0	0	14.4444	0.129496	5.14815	6	5	8	10	26	4	13	19	9	2	34	51	3	5	0	0		4	10	4	4	3	5	4	4	5	3	6	10	7	3		4
chr1	15167568	15167608	+	intron	"pre-mRNA"	"ENSG00000171729.13"	"TMEM51"	2len30-60	sparse	AA	0	0	0	25	0.0769231	8.66667	1	0	4	4	9	0	0	0	0	1	3	3	0	1	0	0		1	4	1	1	0	0	0	1	0	3	0	0	3	1		0
chr1	15196369	15196426	+	intron	"pre-mRNA"	"ENSG00000171729.13"	"TMEM51"	2len30-60	medium	UG	28.0702	3.50877	0	10.5263	2.91324	0.333333	6	7	3	14	37	4	20	16	23	2	41	33	8	5	0	1		3	4	1	6	2	0	2	2	4	1	4	4	3	2		0
chr1	15214991	15215027	+	UTR5	"mRNA"	"ENSG00000171729.13"	"TMEM51"	2len30-60	medium	UA	0	0	22.2222	13.8889	0.134328	0.590308	0	0	0	1	0	0	0	0	1	0	0	1	0	0	0	0		0	1	0	0	0	0	0	0	0	0	0	1	0	0		0
chr1	15253153	15253225	+	intron	"pre-mRNA"	"ENSG00000142621.19"	"FHAD1"	1len60-100	dense	UG	44.4444	0	5.55556	0	46.4444	0.0188679	1	1	0	0	4	0	3	1	2	4	0	2	1	0	0	1		0	1	0	3	1	2	0	4	1	0	0	1	1	0		0
chr1	15314872	15314918	+	intron	"lncRNA,pre-mRNA"	"ENSG00000142621.19"	"FHAD1"	2len30-60	sparse	UG	15.2174	0	10.8696	0	17.2174	0.0343797	1	2	5	9	13	3	8	4	10	4	6	7	2	6	3	1		0	1	1	1	1	1	0	1	0	1	3	0	0	0		0
chr1	15321736	15321849	+	intron	"pre-mRNA"	"ENSG00000142621.19"	"FHAD1"	0len100plus	medium	UG	7.9646	5.30973	0	5.30973	2.42076	0.387711	2	3	9	12	56	5	19	14	25	7	33	54	4	3	3	0		0	0	0	2	2	1	4	1	4	1	2	5	2	3		2
chr1	15428779	15428856	+	UTR3	"mRNA"	"ENSG00000142634.12"	"EFHD2"	1len60-100	sparse	AA	0	0	7.79221	11.6883	0.157625	1.17569	0	1	4	1	13	2	7	4	4	0	5	7	1	3	0	0		2	1	7	3	3	6	5	0	4	0	5	3	4	1		3
chr1	15429646	15429660	+	UTR3	"mRNA"	"ENSG00000142634.12"	"EFHD2"	3len30	sparse	UG	42.8571	0	0	0	44.8571	0.0218069	1	5	11	3	24	3	10	4	15	6	11	12	5	6	2	0		0	2	3	1	2	3	1	1	2	3	0	0	3	1		4
chr1	15429863	15429988	+	UTR3	"mRNA"	"ENSG00000142634.12"	"EFHD2"	0len100plus	medium	UG	6.4	7.2	5.6	0	15.6	0.045045	15	8	27	23	114	5	52	26	53	9	61	124	12	16	6	2		6	6	9	19	12	15	14	13	10	14	23	16	17	11		18
chr1	15492727	15492740	-	UTR3	"mRNA"	"ENSG00000132906.17"	"CASP9"	3len30	dense	UA	0	0	30.7692	61.5385	0.0319803	1.85194	0	0	0	0	0	0	0	0	0	0	0	0	0	0	0	0		0	0	0	0	2	0	0	0	0	0	0	0	0	0		0
chr1	15508077	15508082	-	intron	"pre-mRNA"	"ENSG00000132906.17"	"CASP9"	3len30	medium	UG	60	0	0	0	62	0.015873	0	0	1	0	1	0	0	0	0	0	0	0	0	0	0	0		0	0	0	0	0	1	0	1	0	0	1	0	0	1		0
chr1	15508236	15508277	-	intron	"pre-mRNA"	"ENSG00000132906.17"	"CASP9"	2len30-60	sparse	UA	14.6341	0	0	14.6341	1.06396	0.886584	1	1	1	2	5	0	3	0	3	0	0	1	0	0	0	0		0	0	1	1	1	0	1	0	0	0	0	1	2	0		0
chr1	15528496	15528515	+	intron	"pre-mRNA"	"ENSG00000116138.12"	"DNAJC16"	3len30	sparse	AA	0	0	0	47.3684	0.0413493	16.1228	0	0	2	3	13	0	4	0	4	0	3	3	0	0	0	0		0	1	3	0	1	0	1	2	1	2	0	0	0	1		0
chr1	15531120	15531170	+	intron	"pre-mRNA"	"ENSG00000116138.12"	"DNAJC16"	2len30-60	sparse	UA	0	0	14	14	0.133333	0.882353	4	3	13	13	31	5	21	15	14	1	18	23	6	6	4	0		2	2	3	2	0	1	3	2	0	4	1	3	3	1		1
chr1	15531217	15531241	+	intron	"pre-mRNA"	"ENSG00000116138.12"	"DNAJC16"	3len30	sparse	UG	0	25	16.6667	0	27	0.0223881	11	1	8	16	34	4	32	18	31	6	33	30	5	8	0	0		2	0	1	4	1	5	4	3	9	1	4	9	4	2		0
chr1	15541233	15541258	+	intron	"pre-mRNA"	"ENSG00000116138.12"	"DNAJC16"	3len30	sparse	UA	0	0	0	24	0.08	8.33333	2	0	2	1	4	2	7	1	2	0	0	3	0	2	1	0		3	0	0	3	0	3	2	2	1	0	0	2	2	0		0
chr1	15567275	15567304	+	intron	"lncRNA,pre-mRNA"	"ENSG00000116138.12"	"DNAJC16"	3len30	sparse	UG	41.3793	0	0	0	43.3793	0.022533	2	6	6	9	20	1	10	9	14	2	11	19	2	3	1	1		0	0	1	1	0	1	2	0	1	0	0	0	1	1		0
chr1	15568360	15568365	+	UTR3	"mRNA"	"ENSG00000116138.12"	"DNAJC16"	3len30	dense	AA	0	0	0	100	0.019802	33.6667	0	0	0	0	0	0	1	0	0	0	0	0	0	0	0	0		0	0	0	0	0	1	1	0	0	0	0	0	1	0		0
chr1	15627560	15627596	+	intron	"pre-mRNA"	"ENSG00000197312.11"	"DDI2"	2len30-60	dense	UA	27.7778	0	16.6667	0	29.7778	0.0210773	49	24	51	67	247	16	112	52	100	15	119	195	30	32	23	15		15	9	9	5	3	6	11	6	9	8	7	11	14	7		8
chr1	15627655	15627702	+	intron	"pre-mRNA"	"ENSG00000197312.11"	"DDI2"	2len30-60	medium	UA	12.766	0	0	17.0213	0.819362	1.14305	1	0	4	2	10	0	6	1	3	2	12	26	2	2	0	0		0	2	3	0	0	1	2	0	3	2	4	2	5	1		1
chr1	15643985	15644028	+	intron	"pre-mRNA"	"ENSG00000197312.11"	"DDI2"	2len30-60	medium	AA	0	0	0	32.5581	0.0595981	11.186	3	0	15	17	51	2	25	17	10	4	11	40	4	2	1	0		1	2	6	6	1	3	2	2	2	3	9	3	4	2		1
chr1	15645239	15645273	+	intron	"pre-mRNA"	"ENSG00000197312.11"	"DDI2"	2len30-60	sparse	AA	0	0	0	23.5294	0.0815348	8.17647	2	2	8	8	22	1	6	1	6	2	6	25	1	2	1	0		3	10	0	1	2	3	3	3	3	2	2	4	13	1		0
chr1	15651171	15651197	+	intron	"pre-mRNA"	"ENSG00000197312.11"	"DDI2"	3len30	medium	AA	0	0	0	61.5385	0.0319803	20.8462	4	0	8	7	19	2	9	2	3	0	7	7	1	1	2	0		0	2	0	2	0	1	2	0	1	2	0	0	2	0		2
chr1	15659945	15659953	+	CDS	"mRNA"	"ENSG00000215695.1"	"RSC1A1"	3len30	dense	UG	0	0	100	0	2	0.00970874	0	1	0	0	0	0	0	0	0	0	0	0	0	0	0	0		0	0	0	0	1	0	0	0	0	0	0	0	0	0		1
chr1	15659997	15660001	+	CDS	"mRNA"	"ENSG00000215695.1"	"RSC1A1"	3len30	dense	UG	0	0	100	0	2	0.00970874	0	0	0	0	0	0	0	0	0	0	0	0	0	0	0	0		0	0	0	0	0	0	0	0	0	0	0	0	0	0		0
chr1	15660289	15660305	+	CDS	"mRNA"	"ENSG00000215695.1"	"RSC1A1"	3len30	sparse	AA	0	0	0	37.5	0.0519481	12.8333	0	0	0	0	0	0	0	0	0	0	1	0	0	0	0	0		0	0	0	1	0	1	0	0	0	0	0	0	1	0		0
chr1	15660345	15660388	+	CDS	"mRNA"	"ENSG00000215695.1"	"RSC1A1"	2len30-60	medium	UA	0	0	18.6047	11.6279	0.158379	0.584499	0	0	0	0	0	0	0	0	0	0	0	0	0	0	0	0		1	0	0	0	0	0	0	0	0	0	0	0	1	0		1
chr1	15660772	15660778	+	CDS	"mRNA"	"ENSG00000215695.1"	"RSC1A1"	3len30	dense	AA	0	0	0	100	0.019802	33.6667	0	0	0	0	0	0	0	0	0	0	0	0	0	0	0	0		0	0	0	0	1	0	0	0	0	1	0	0	0	0		0
chr1	15662210	15662320	+	UTR3	"mRNA"	"ENSG00000197312.11"	"DDI2"	0len100plus	dense	AA	5.45455	0	9.09091	8.18182	0.811881	0.523316	2	0	4	5	7	1	3	1	4	0	5	14	0	0	1	0		3	1	2	5	2	2	1	1	2	1	2	1	1	2		4
chr1	15663390	15663477	+	UTR3	"mRNA"	"ENSG00000197312.11"	"DDI2"	1len60-100	medium	UA	0	6.89655	6.89655	11.4943	0.712052	0.744011	8	3	25	11	24	4	25	10	27	3	17	43	4	2	3	2		11	6	8	8	2	9	18	9	9	3	2	6	12	7		7
chr1	15664005	15664037	+	UTR3	"mRNA"	"ENSG00000197312.11"	"DDI2"	2len30-60	medium	AA	0	0	0	31.25	0.0620155	10.75	0	0	4	2	7	0	7	1	3	0	0	2	1	1	0	0		1	0	3	2	1	2	5	2	3	1	1	1	1	0		4
chr1	15666033	15666055	+	UTR3	"mRNA"	"ENSG00000197312.11"	"DDI2"	3len30	medium	UA	0	0	36.3636	45.4545	0.0430528	1.18014	1	1	2	1	6	0	1	1	3	0	0	5	1	0	1	0		0	1	1	2	1	1	2	1	0	0	0	1	0	0		5
chr1	15666216	15666263	+	UTR3	"mRNA"	"ENSG00000197312.11"	"DDI2"	2len30-60	medium	UA	0	0	17.0213	21.2766	0.0897803	1.11265	0	1	1	4	6	1	5	1	5	0	0	6	0	0	1	1		0	2	0	1	0	1	0	0	1	1	0	0	1	0		3
chr1	15667814	15667864	+	UTR3	"mRNA"	"ENSG00000197312.11"	"DDI2"	2len30-60	sparse	UA	0	0	0	18	0.105263	6.33333	0	0	1	2	2	0	1	0	0	0	1	2	0	1	1	0		0	0	0	3	3	0	1	1	0	2	0	0	3	3		1
chr1	15667909	15667960	+	UTR3	"mRNA"	"ENSG00000197312.11"	"DDI2"	2len30-60	sparse	UA	0	0	0	19.6078	0.0970504	6.86928	2	0	2	1	0	1	1	1	1	0	0	1	0	0	3	1		1	2	0	2	1	0	0	1	0	0	1	1	0	1		1
chr1	15668184	15668215	+	UTR3	"mRNA"	"ENSG00000197312.11"	"DDI2"	2len30-60	medium	AA	0	0	0	41.9355	0.0465815	14.3118	1	1	3	2	13	0	3	4	5	1	0	6	0	0	0	0		5	3	0	3	2	2	7	1	5	0	3	2	1	1		21
chr1	15668356	15668367	+	UTR3	"mRNA"	"ENSG00000197312.11"	"DDI2"	3len30	dense	AA	0	0	0	100	0.019802	33.6667	1	1	2	3	5	1	2	1	0	1	1	4	0	1	0	0		2	0	0	2	1	3	4	6	2	3	2	3	3	2		1
chr1	15668860	15668922	+	UTR3	"mRNA"	"ENSG00000197312.11"	"DDI2"	1len60-100	medium	AA	0	0	11.2903	14.5161	0.128898	1.08578	0	0	4	1	3	0	2	0	1	1	1	7	0	0	0	0		2	0	1	5	0	3	4	2	1	0	3	4	1	1		13
chr1	15685483	15685512	+	intron	"lncRNA,pre-mRNA"	"ENSG00000116786.11"	"PLEKHM2"	3len30	medium	UA	37.931	0	0	27.5862	1.39686	0.698399	0	1	3	1	11	0	4	1	5	0	1	8	0	0	0	0		2	6	1	2	3	0	3	4	2	2	1	0	1	0		0
chr1	15686050	15686067	+	intron	"lncRNA,pre-mRNA"	"ENSG00000116786.11"	"PLEKHM2"	3len30	sparse	UA	0	0	0	35.2941	0.0551053	12.098	1	0	4	0	9	0	7	4	5	1	6	6	2	2	1	0		1	1	4	2	0	0	1	1	0	0	0	0	0	0		0
chr1	15687633	15687648	+	intron	"lncRNA,pre-mRNA"	"ENSG00000116786.11"	"PLEKHM2"	3len30	medium	UA	46.6667	0	0	26.6667	1.75904	0.557047	1	1	0	2	6	2	6	5	1	0	2	7	0	0	1	0		0	1	1	1	0	0	0	0	1	1	0	2	3	2		0
chr1	15687699	15687711	+	intron	"lncRNA,pre-mRNA"	"ENSG00000116786.11"	"PLEKHM2"	3len30	dense	UA	0	0	66.6667	33.3333	0.0582524	0.492823	0	1	3	1	3	0	2	0	0	1	2	3	0	0	0	0		1	0	0	0	0	1	1	0	0	0	0	0	0	0		1
chr1	15690711	15690712	+	intron	"lncRNA,pre-mRNA"	"ENSG00000116786.11"	"PLEKHM2"	3len30	dense	AA	0	0	0	100	0.019802	33.6667	0	0	1	1	1	1	0	0	0	0	1	0	0	0	0	0		0	0	0	0	0	0	2	0	0	0	0	0	0	0		1
chr1	15731574	15731591	+	intron	"lncRNA,pre-mRNA"	"ENSG00000116786.11"	"PLEKHM2"	3len30	sparse	UG	0	35.2941	0	0	37.2941	0.0261137	1	5	6	7	17	1	8	4	5	1	3	3	2	1	0	0		0	0	1	0	2	2	0	1	0	1	0	1	2	0		0
chr1	15734148	15734150	+	UTR3	"mRNA"	"ENSG00000116786.11"	"PLEKHM2"	3len30	dense	AA	0	0	0	100	0.019802	33.6667	0	0	0	0	0	0	0	0	0	0	0	0	0	0	0	0		0	0	0	0	0	0	0	0	0	0	0	0	0	0		0
chr1	15764312	15764366	+	intron	"pre-mRNA"	"ENSG00000162458.12"	"FBLIM1"	2len30-60	medium	UA	0	11.1111	18.5185	11.1111	1.08257	0.371169	2	1	3	0	3	0	2	2	0	0	3	10	0	0	0	1		0	0	0	0	1	0	0	0	0	0	1	0	1	0		1
chr1	15766274	15766309	+	intron	"pre-mRNA"	"ENSG00000162458.12"	"FBLIM1"	2len30-60	dense	UA	42.8571	0	0	0	44.8571	0.0218069	1	0	2	6	6	0	2	2	2	0	3	10	1	1	1	0		1	0	2	0	0	1	0	1	1	3	1	1	1	1		3
chr1	15777244	15777249	+	CDS	"mRNA"	"ENSG00000162458.12"	"FBLIM1"	3len30	dense	AA	0	0	0	100	0.019802	33.6667	2	0	0	0	0	0	0	0	0	0	0	0	0	0	0	0		0	0	0	0	0	0	1	0	0	0	0	0	0	0		1
chr1	15785794	15785801	+	UTR3	"mRNA"	"ENSG00000162458.12"	"FBLIM1"	3len30	medium	UG	85.7143	0	0	0	87.7143	0.0112721	0	0	0	0	0	0	1	0	0	0	0	0	0	0	0	0		0	0	0	0	0	0	0	0	0	0	0	0	0	0		0
chr1	15808825	15808906	-	UTR5	"mRNA"	"ENSG00000233954.6"	"UQCRHL"	1len60-100	medium	UG	13.5802	0	0	11.1111	1.28644	0.730454	15	6	27	24	98	7	32	23	38	5	37	83	14	12	12	4		11	7	7	5	4	6	8	5	8	4	10	6	9	5		1
chr1	15808972	15808974	-	UTR5	"mRNA"	"ENSG00000233954.6"	"UQCRHL"	3len30	dense	UG	0	0	100	0	2	0.00970874	0	1	0	0	1	0	0	0	0	0	0	2	0	0	0	0		2	0	0	1	0	1	1	1	0	0	0	0	0	0		0
chr1	15836325	15836368	+	intergenic	""	"."	"None"	2len30-60	medium	UA	0	13.9535	0	20.9302	0.727466	1.29355	57	22	57	72	204	19	61	41	58	10	49	86	20	35	6	2		21	27	16	18	9	10	14	5	9	12	7	5	31	13		3
chr1	15837852	15837940	+	intergenic	""	"."	"None"	1len60-100	sparse	UG	0	6.81818	6.81818	6.81818	1.12791	0.469945	16	9	21	25	40	3	11	5	12	3	8	14	1	4	9	4		11	13	5	4	5	2	6	1	3	1	1	2	5	2		10
chr1	15850107	15850183	+	intron	"pre-mRNA"	"ENSG00000065526.10"	"SPEN"	1len60-100	medium	UA	7.89474	0	7.89474	10.5263	0.858447	0.613445	14	6	21	27	41	7	14	11	15	0	11	15	5	4	1	0		21	13	9	11	9	7	4	6	5	5	4	4	15	3		2
chr1	15850698	15850750	+	intron	"pre-mRNA"	"ENSG00000065526.10"	"SPEN"	2len30-60	medium	AA	11.5385	0	0	28.8462	0.453608	2.05291	23	20	53	56	140	3	36	22	28	10	24	56	6	16	5	4		33	36	6	26	11	12	15	9	9	4	6	7	16	13		11
chr1	15852572	15852597	+	intron	"pre-mRNA"	"ENSG00000065526.10"	"SPEN"	3len30	medium	UA	24	0	24	32	0.787879	0.647059	13	11	20	23	39	2	17	11	14	2	10	14	7	7	2	0		6	8	5	2	2	7	3	1	1	2	2	2	7	3		2
chr1	15860377	15860477	+	intron	"pre-mRNA"	"ENSG00000065526.10"	"SPEN"	1len60-100	dense	UG	40	0	0	0	42	0.0232558	86	73	204	338	798	56	335	198	433	93	935	1223	177	209	156	162		39	68	17	19	27	22	17	23	34	29	49	42	83	46		30
chr1	15870534	15870640	+	intron	"pre-mRNA"	"ENSG00000065526.10"	"SPEN"	0len100plus	medium	AA	6.60377	0	5.66038	9.43396	0.824593	0.68356	54	20	84	99	342	21	137	82	182	22	312	436	31	93	20	15		20	32	17	23	25	12	32	25	26	33	43	26	60	22		18
chr1	15873751	15873799	+	UTR5	"mRNA"	"ENSG00000065526.10"	"SPEN"	2len30-60	medium	AA	0	0	0	31.25	0.0620155	10.75	0	0	2	0	1	0	0	1	0	0	0	0	0	0	1	0		1	0	0	0	0	0	2	0	2	0	0	0	0	1		4
chr1	15873954	15874054	+	UTR5	"mRNA"	"ENSG00000065526.10"	"SPEN"	1len60-100	sparse	UG	0	0	9	6	0.285714	0.583333	0	0	0	1	2	0	0	2	3	0	1	1	1	1	0	0		0	0	0	1	0	1	2	2	0	0	0	1	1	0		6
chr1	15874116	15874252	+	CDS	"mRNA"	"ENSG00000065526.10"	"SPEN"	0len100plus	sparse	UA	0	0	6.61765	4.41176	0.369565	0.562691	0	1	1	2	11	1	2	2	2	1	4	8	0	1	0	1		1	1	0	3	0	3	5	2	1	0	3	2	2	0		14
chr1	15881438	15881526	+	intron	"pre-mRNA"	"ENSG00000065526.10"	"SPEN"	1len60-100	sparse	UA	0	0	7.95455	10.2273	0.178138	1.0249	9	9	31	30	118	3	37	30	47	12	47	80	8	24	1	2		14	13	10	26	9	15	17	14	10	11	12	11	20	4		3
chr1	15898089	15898210	+	intron	"pre-mRNA"	"ENSG00000065526.10"	"SPEN"	0len100plus	dense	UG	30.5785	0	4.95868	4.95868	5.46741	0.154621	11	6	79	78	160	6	55	33	57	6	121	278	15	19	19	9		12	30	18	17	8	15	19	12	16	18	23	19	27	12		20
chr1	15909488	15909528	+	intron	"pre-mRNA"	"ENSG00000065526.10"	"SPEN"	2len30-60	medium	UG	15	0	15	7.5	2	0.257576	8	8	9	10	32	1	10	10	7	1	3	3	1	1	1	2		5	7	1	6	3	0	5	2	1	1	1	1	8	0		4
chr1	15916159	15916179	+	CDS	"mRNA"	"ENSG00000065526.10"	"SPEN"	3len30	sparse	AA	0	0	0	40	0.0487805	13.6667	0	1	0	1	0	0	0	2	0	0	0	1	0	0	0	0		1	1	0	0	0	1	0	0	2	0	2	0	0	0		4
chr1	15919433	15919466	+	CDS	"mRNA"	"ENSG00000065526.10"	"SPEN"	2len30-60	dense	UA	0	24.2424	0	24.2424	1.03962	0.926585	0	0	0	1	0	0	0	0	0	0	0	5	0	0	0	0		0	1	1	1	0	0	1	1	1	0	0	0	0	0		3
chr1	15924120	15924202	+	intron	"pre-mRNA"	"ENSG00000065526.10"	"SPEN"	1len60-100	medium	UG	10.9756	0	8.53659	7.31707	1.56012	0.369447	6	10	21	21	105	3	51	16	55	5	61	146	12	21	2	1		6	5	3	7	4	7	18	9	12	12	19	11	10	7		1
chr1	15928484	15928491	+	CDS	"mRNA"	"ENSG00000065526.10"	"SPEN"	3len30	medium	AA	0	0	0	85.7143	0.0230643	28.9048	0	0	0	0	2	0	1	1	1	1	0	0	0	0	0	3		0	0	0	1	1	1	0	0	0	2	1	0	0	1		3
chr1	15933865	15933877	+	CDS	"mRNA"	"ENSG00000065526.10"	"SPEN"	3len30	sparse	AA	0	0	0	41.6667	0.046875	14.2222	0	1	1	0	2	0	0	2	1	0	1	0	0	0	1	0		1	0	1	3	0	2	1	2	0	1	0	0	0	1		4
chr1	15943131	15943221	+	intergenic	""	"."	"None"	1len60-100	sparse	UG	6.66667	0	3.33333	7.77778	0.987342	0.675214	12	9	12	16	56	4	37	9	28	8	24	49	6	16	1	0		7	12	5	11	7	5	6	5	12	3	12	8	9	5		1
chr1	15948543	15948561	-	intron	"lncRNA,pre-mRNA"	"ENSG00000116809.11"	"ZBTB17"	3len30	medium	UA	0	33.3333	0	50	0.69281	1.40367	1	1	4	3	11	3	2	1	3	3	0	2	1	0	1	0		2	0	4	0	4	0	2	1	1	2	0	1	2	0		0
chr1	15960099	15960124	-	intron	"lncRNA,pre-mRNA"	"ENSG00000116809.11"	"ZBTB17"	3len30	medium	UG	0	56	0	0	58	0.0169492	2	3	4	9	12	0	6	4	11	0	5	10	1	1	0	0		0	0	1	2	1	0	1	0	1	0	0	0	1	1		0
chr1	15966714	15966724	-	intron	"lncRNA,pre-mRNA"	"ENSG00000116809.11"	"ZBTB17"	3len30	medium	UG	70	0	0	0	72	0.0136986	0	0	1	1	1	0	0	0	0	0	0	2	0	0	1	0		1	1	1	0	0	2	0	0	1	0	0	1	1	1		0
chr1	15968326	15968335	-	intron	"lncRNA,pre-mRNA"	"ENSG00000116809.11"	"ZBTB17"	3len30	sparse	AA	0	0	0	44.4444	0.0440098	15.1481	2	1	0	4	10	0	1	2	2	0	0	1	0	0	0	1		0	0	3	0	0	1	3	1	2	0	1	0	0	0		0
chr1	15971348	15971591	-	intron	"lncRNA,pre-mRNA"	"ENSG00000116809.11"	"ZBTB17"	0len100plus	sparse	UG	4.11523	0	0	0	6.11523	0.140544	8	2	15	33	26	3	36	10	37	5	59	59	4	13	5	5		2	0	1	1	0	1	3	1	1	0	3	2	8	0		2
chr1	15971941	15971969	-	intron	"lncRNA,pre-mRNA"	"ENSG00000116809.11"	"ZBTB17"	3len30	sparse	UA	0	0	21.4286	17.8571	0.106061	0.77193	0	0	1	1	1	0	1	1	1	1	1	2	0	1	0	0		0	2	1	0	3	1	0	0	0	0	1	0	0	0		0
chr1	16038035	16038059	-	intron	"lncRNA"	"ENSG00000232456.1"	"AL355994.2"	3len30	dense	UG	100	0	0	0	102	0.00970874	1	1	1	2	2	1	2	0	1	0	3	1	0	0	0	1		0	0	0	0	0	0	0	1	0	0	0	0	0	0		1
chr1	16124601	16124667	-	UTR3	"mRNA"	"ENSG00000142627.12"	"EPHA2"	1len60-100	dense	UA	18.1818	0	12.1212	9.09091	2	0.303003	32	17	43	69	165	12	112	54	101	22	97	108	20	22	45	33		9	19	10	16	5	23	18	9	16	13	16	8	26	7		30
chr1	16131111	16131221	-	intron	"pre-mRNA"	"ENSG00000142627.12"	"EPHA2"	0len100plus	medium	UG	11.8182	0	0	5.45455	2.14085	0.435583	35	24	47	68	165	16	100	58	119	22	147	157	36	40	17	17		3	6	9	4	4	6	11	4	9	3	14	14	22	3		3
chr1	16157820	16158003	+	intergenic	""	"."	"None"	0len100plus	sparse	UG	4.91803	6.01093	0	3.27869	3.02171	0.307179	10	4	8	20	58	12	38	21	54	5	75	49	9	16	13	10		2	6	2	3	2	1	2	0	6	2	3	1	4	1		5
chr1	16159441	16159465	+	intron	"lncRNA"	"ENSG00000224621.1"	"AL451042.1"	3len30	sparse	UG	33.3333	0	0	0	35.3333	0.0275229	6	3	7	6	17	3	9	9	12	1	6	7	1	1	2	1		1	1	1	2	0	1	1	1	0	1	1	0	0	1		0
chr1	16252550	16252592	-	intron	"pre-mRNA"	"ENSG00000037637.10"	"FBXO42"	2len30-60	dense	UA	0	0	28.5714	35.7143	0.0544747	1.1629	2	0	15	12	38	0	14	8	10	3	13	13	1	2	2	1		3	5	7	7	3	4	4	2	9	3	1	2	7	1		3
chr1	16270301	16270331	-	intron	"pre-mRNA"	"ENSG00000037637.10"	"FBXO42"	3len30	medium	UA	0	20	0	36.6667	0.584071	1.63768	0	0	1	3	7	0	3	5	1	1	7	10	0	0	0	0		2	1	2	3	0	1	3	2	1	2	2	2	4	1		1
chr1	16270748	16270808	-	intron	"pre-mRNA"	"ENSG00000037637.10"	"FBXO42"	2len30-60	dense	UA	68.3333	0	0	16.6667	3.98113	0.247664	10	3	20	30	51	4	27	18	39	9	72	90	1	6	5	6		2	3	3	1	2	2	3	2	1	3	3	3	5	4		2
chr1	16307631	16307697	-	intron	"lncRNA,pre-mRNA"	"ENSG00000037637.10"	"FBXO42"	1len60-100	medium	UA	0	0	13.6364	9.09091	0.198198	0.606557	0	0	7	2	8	0	6	1	0	1	4	5	0	0	0	1		0	4	4	2	2	0	0	2	1	1	2	1	2	3		3
chr1	16318543	16318591	-	intron	"pre-mRNA"	"ENSG00000037637.10"	"FBXO42"	2len30-60	medium	UA	0	0	22.9167	14.5833	0.128342	0.601286	7	4	10	7	18	3	4	7	9	1	7	15	3	3	0	0		0	1	0	3	0	0	2	3	0	0	4	1	4	1		0
chr1	16334784	16334852	-	intron	"pre-mRNA"	"ENSG00000037637.10"	"FBXO42"	1len60-100	medium	AA	0	0	8.82353	16.1765	0.116438	1.45274	7	3	17	25	87	6	53	26	47	7	57	115	12	12	2	3		7	8	10	9	4	8	7	6	7	7	13	12	12	5		3
chr1	16348143	16348205	-	intron	"pre-mRNA"	"ENSG00000037637.10"	"FBXO42"	1len60-100	sparse	UA	0	0	9.67742	11.2903	0.16273	0.969466	5	8	13	16	25	2	14	17	18	1	18	33	5	2	1	0		0	6	2	4	1	4	4	2	3	4	10	5	6	1		0
chr1	16350885	16351040	-	intron	"pre-mRNA"	"ENSG00000037637.10"	"FBXO42"	0len100plus	medium	UA	3.87097	0	5.80645	6.45161	0.787879	0.587786	2	2	30	26	47	4	15	16	23	2	28	65	2	5	1	2		4	3	3	5	3	6	8	3	4	4	9	6	12	1		2
chr1	16351592	16351602	-	intron	"pre-mRNA"	"ENSG00000037637.10"	"FBXO42"	3len30	medium	AA	0	0	0	60	0.0327869	20.3333	0	0	2	2	3	0	1	3	2	0	1	1	0	0	0	0		3	3	0	2	1	1	2	5	1	0	3	1	4	0		0
chr1	16351650	16351712	-	intron	"pre-mRNA"	"ENSG00000037637.10"	"FBXO42"	1len60-100	dense	AA	12.9032	0	8.06452	11.2903	1.2126	0.512786	9	9	12	26	52	4	29	13	15	5	8	28	6	3	4	1		4	2	2	13	4	4	9	4	3	1	3	1	9	0		1
chr1	16352421	16352430	-	UTR5	"mRNA"	"ENSG00000037637.10"	"FBXO42"	3len30	medium	AA	0	0	0	66.6667	0.0295567	22.5556	0	0	1	1	1	0	0	0	0	0	0	0	0	0	0	0		0	0	0	0	0	1	0	0	0	0	0	0	0	0		1
chr1	16371952	16371966	+	intron	"lncRNA,pre-mRNA"	"ENSG00000055070.16"	"SZRD1"	3len30	medium	UG	71.4286	0	0	0	73.4286	0.0134357	0	1	7	1	6	0	3	2	0	0	0	2	0	0	0	0		0	0	0	0	0	0	0	0	0	0	0	0	1	0		0
chr1	16392745	16392790	+	intron	"lncRNA,pre-mRNA"	"ENSG00000055070.16"	"SZRD1"	2len30-60	dense	UA	0	13.3333	22.2222	13.3333	1.06977	0.371758	3	1	6	17	42	0	22	12	11	2	18	33	4	7	2	2		4	8	3	8	1	7	3	3	7	4	8	8	3	2		0
chr1	16393260	16393267	+	CDS	"mRNA"	"ENSG00000055070.16"	"SZRD1"	3len30	dense	AA	0	0	0	100	0.019802	33.6667	0	0	0	0	0	0	0	0	0	0	0	0	0	0	0	0		1	0	0	0	0	0	0	0	0	0	0	0	0	0		0
chr1	16395266	16395346	+	UTR3	"mRNA"	"ENSG00000055070.16"	"SZRD1"	1len60-100	sparse	UA	0	0	7.5	8.75	0.205128	0.928571	1	0	1	2	5	0	0	2	2	0	0	0	0	2	0	0		1	2	0	0	0	0	2	1	0	0	0	0	0	0		0
chr1	16395626	16395696	+	UTR3	"mRNA"	"ENSG00000055070.16"	"SZRD1"	1len60-100	medium	UA	0	0	11.4286	11.4286	0.16092	0.861386	0	0	3	2	6	0	3	4	1	1	3	3	2	0	0	1		2	1	0	0	0	1	2	2	0	2	0	1	1	0		0
chr1	16396197	16396214	+	UTR3	"mRNA"	"ENSG00000055070.16"	"SZRD1"	3len30	sparse	UA	0	0	29.4118	0	2	0.030853	0	0	0	0	0	0	0	0	0	0	0	0	0	0	0	0		1	0	0	0	0	0	1	1	0	0	0	0	0	0		2
chr1	16397195	16397216	+	UTR3	"mRNA"	"ENSG00000055070.16"	"SZRD1"	3len30	medium	UA	0	0	47.619	28.5714	0.0676329	0.584196	0	0	0	1	0	0	2	0	1	0	1	0	0	0	0	1		0	0	0	0	0	0	0	0	0	0	0	0	0	0		1
chr1	16397365	16397448	+	UTR3	"mRNA"	"ENSG00000055070.16"	"SZRD1"	1len60-100	sparse	UG	9.63855	0	8.43373	0	11.6386	0.0474557	7	1	4	8	13	2	23	8	6	0	7	6	1	4	4	2		1	0	2	2	0	2	1	2	2	0	1	1	1	2		4
chr1	16448195	16448244	+	intron	"lncRNA,pre-mRNA"	"ENSG00000157191.19"	"NECAP2"	2len30-60	medium	UA	16.3265	0	12.2449	12.2449	1.38367	0.419522	0	1	2	3	8	0	3	5	5	0	2	3	0	3	2	0		0	0	0	6	1	1	2	2	0	2	1	1	1	0		1
chr1	16448716	16448729	+	intron	"pre-mRNA"	"ENSG00000157191.19"	"NECAP2"	3len30	medium	UA	23.0769	0	0	46.1538	0.531811	1.80826	2	0	3	1	2	0	2	3	3	0	1	2	0	0	0	0		0	0	0	0	0	1	3	1	0	1	0	2	2	1		0
chr1	16449951	16449953	+	ncRNA	"lncRNA"	"ENSG00000157191.19"	"NECAP2"	3len30	dense	AA	0	0	0	100	0.019802	33.6667	1	0	5	4	3	0	2	1	3	0	1	0	0	0	0	0		1	1	1	1	1	1	1	0	3	0	0	0	0	0		0
chr1	16451343	16451378	+	ncRNA	"lncRNA"	"ENSG00000157191.19"	"NECAP2"	2len30-60	sparse	AA	0	0	0	22.8571	0.0838323	7.95238	0	0	2	1	10	0	9	2	2	1	3	8	0	0	0	0		2	0	0	1	0	1	2	1	1	0	0	2	0	0		0
chr1	16451508	16451513	+	ncRNA	"lncRNA"	"ENSG00000157191.19"	"NECAP2"	3len30	dense	AA	0	0	0	100	0.019802	33.6667	0	0	2	2	3	0	2	1	0	0	0	0	0	0	0	0		2	0	0	1	0	1	2	1	1	1	1	1	1	0		0
chr1	16451613	16451673	+	ncRNA	"lncRNA"	"ENSG00000157191.19"	"NECAP2"	2len30-60	sparse	UA	0	0	10	13.3333	0.139535	1.10256	1	2	7	9	12	2	9	3	7	1	5	5	4	1	1	0		2	4	4	3	3	2	1	1	2	1	5	3	2	1		1
chr1	16459858	16459862	+	UTR3	"mRNA"	"ENSG00000157191.19"	"NECAP2"	3len30	dense	AA	0	0	0	100	0.019802	33.6667	0	0	0	0	0	0	0	0	0	0	0	0	0	0	0	0		0	1	0	0	0	0	0	0	0	0	0	0	0	0		1
chr1	16462764	16462805	+	ncRNA	"lncRNA"	"ENSG00000226029.1"	"LINC01772"	2len30-60	medium	UA	14.6341	0	0	17.0732	0.920378	1.0249	0	0	1	4	8	0	2	2	0	0	0	1	0	0	0	0		1	0	0	1	0	0	1	0	0	0	0	0	0	1		1
chr1	16468553	16468578	-	ncRNA	"lncRNA"	"ENSG00000080947.14"	"CROCCP3"	3len30	sparse	UG	24	0	0	0	26	0.037037	3	0	8	6	11	1	3	2	10	0	9	11	3	1	0	1		1	2	1	2	1	2	3	1	0	1	0	2	3	1		0
chr1	16468872	16468910	-	ncRNA	"lncRNA"	"ENSG00000080947.14"	"CROCCP3"	2len30-60	medium	AA	0	0	0	34.2105	0.0568012	11.7368	3	3	9	9	12	1	7	2	1	1	7	3	0	2	0	0		3	2	3	0	0	1	1	0	3	2	1	1	0	1		1
chr1	16469251	16469263	-	ncRNA	"lncRNA"	"ENSG00000080947.14"	"CROCCP3"	3len30	medium	UG	58.3333	0	0	0	60.3333	0.0163043	0	0	1	1	2	0	1	0	1	0	0	1	0	0	0	0		1	0	0	0	1	0	0	0	0	1	0	0	0	0		0
chr1	16470368	16470421	+	intergenic	""	"."	"None"	2len30-60	dense	UG	71.6981	15.0943	0	0	88.7925	0.0111368	0	1	5	8	21	2	12	5	8	1	16	26	3	2	6	0		1	2	3	7	3	1	3	8	6	3	6	5	5	2		0
chr1	16470732	16470739	-	intron	"lncRNA"	"ENSG00000080947.14"	"CROCCP3"	3len30	dense	AA	0	0	0	100	0.019802	33.6667	0	1	0	1	1	0	0	1	0	0	0	0	0	0	0	0		0	0	0	0	0	1	1	0	0	0	0	0	0	0		0
chr1	16471527	16471540	-	intron	"lncRNA"	"ENSG00000080947.14"	"CROCCP3"	3len30	dense	UA	0	0	46.1538	46.1538	0.0424144	0.959311	0	0	1	0	0	0	1	0	0	0	1	0	0	0	0	0		0	1	1	2	0	0	0	0	0	0	0	0	0	0		0
chr1	16475787	16475810	-	intron	"lncRNA"	"ENSG00000080947.14"	"CROCCP3"	3len30	medium	UG	21.7391	13.0435	30.4348	0	36.7826	0.014659	1	2	3	7	11	0	4	2	4	1	2	2	2	1	0	0		0	0	2	1	0	1	1	0	1	0	0	0	2	1		0
chr1	16520630	16520633	-	intergenic	""	"."	"None"	3len30	dense	UG	0	100	0	0	102	0.00970874	2	2	3	3	3	1	2	1	2	0	1	0	1	0	4	8		0	0	0	0	0	0	0	0	0	0	0	0	0	0		3
chr1	16535349	16535357	-	ncRNA	"lncRNA"	"ENSG00000233421.4"	"LINC01783"	3len30	dense	UG	87.5	0	0	0	89.5	0.0110497	0	0	0	2	3	0	1	0	2	0	1	0	0	0	2	1		0	0	0	0	0	0	0	0	0	0	0	0	0	0		0
chr1	16567537	16567616	-	intron	"pre-mRNA"	"ENSG00000219481.10"	"NBPF1"	1len60-100	dense	UG	59.4937	0	0	0	61.4937	0.0160016	0	0	3	15	16	2	9	5	6	3	20	18	2	1	1	3		0	2	0	0	0	0	1	4	3	0	7	1	1	2		3
chr1	16575884	16575890	-	intron	"pre-mRNA"	"ENSG00000219481.10"	"NBPF1"	3len30	dense	AA	0	0	0	100	0.019802	33.6667	0	0	1	1	3	0	1	3	0	0	1	0	0	1	0	0		2	0	0	0	0	0	1	1	1	0	0	0	0	1		0
chr1	16599482	16599543	-	intron	"lncRNA,pre-mRNA"	"ENSG00000219481.10"	"NBPF1"	1len60-100	dense	UG	55.7377	0	0	0	57.7377	0.0170248	27	8	22	47	75	17	51	32	85	20	92	75	28	32	24	21		0	0	0	1	0	1	0	1	2	5	1	1	5	0		0
chr1	16608355	16608362	-	intron	"lncRNA,pre-mRNA"	"ENSG00000219481.10"	"NBPF1"	3len30	dense	AA	0	0	0	100	0.019802	33.6667	0	0	1	0	1	0	0	0	0	0	0	1	0	0	0	0		0	1	1	1	0	0	1	0	1	0	0	0	1	0		0
chr1	16609543	16609593	-	intron	"lncRNA,pre-mRNA"	"ENSG00000219481.10"	"NBPF1"	2len30-60	medium	AA	0	0	0	40	0.0487805	13.6667	1	1	6	8	12	0	1	5	3	1	7	6	2	0	1	1		6	3	0	2	1	1	2	0	2	0	5	0	2	0		2
chr1	16618436	16618462	-	ncRNA	"lncRNA"	"ENSG00000215908.10"	"CROCCP2"	3len30	sparse	AA	0	0	0	38.4615	0.0506823	13.1538	0	0	0	0	0	0	2	0	0	0	0	0	0	0	0	0		1	0	0	0	0	0	1	0	0	0	1	0	1	0		2
chr1	16618723	16618735	-	ncRNA	"lncRNA"	"ENSG00000215908.10"	"CROCCP2"	3len30	medium	UA	0	0	50	33.3333	0.0582524	0.647799	0	0	0	0	0	0	0	0	0	0	0	0	0	0	0	0		1	1	0	0	0	0	1	0	0	1	0	0	0	0		1
chr1	16618802	16618834	-	ncRNA	"lncRNA"	"ENSG00000215908.10"	"CROCCP2"	2len30-60	dense	UA	0	0	25	25	0.0769231	0.928571	0	0	0	4	7	0	6	2	2	1	2	4	1	2	0	0		1	2	9	3	0	6	6	6	3	3	2	1	8	0		0
chr1	16625736	16625764	-	ncRNA	"lncRNA"	"ENSG00000215908.10"	"CROCCP2"	3len30	sparse	UG	28.5714	14.2857	0	0	44.8571	0.0218069	10	4	12	22	37	6	23	11	10	2	6	2	3	3	1	2		3	5	1	1	1	1	0	1	0	0	0	0	1	0		0
chr1	16628799	16628821	-	intron	"lncRNA"	"ENSG00000215908.10"	"CROCCP2"	3len30	medium	UA	31.8182	0	0	50	0.663102	1.46475	3	2	11	11	25	1	18	5	13	1	7	12	1	7	2	0		2	3	2	1	0	5	3	4	1	5	1	0	4	0		0
chr1	16635902	16635915	-	intron	"lncRNA"	"ENSG00000215908.10"	"CROCCP2"	3len30	sparse	AA	0	0	0	46.1538	0.0424144	15.7179	0	0	3	4	6	0	0	4	1	0	4	4	0	0	0	0		0	0	0	2	2	1	3	1	1	1	0	0	1	0		2
chr1	16636338	16636428	-	intron	"lncRNA"	"ENSG00000215908.10"	"CROCCP2"	1len60-100	medium	UA	0	0	15.5556	10	0.181818	0.592814	10	5	20	28	53	4	37	18	32	11	22	31	4	12	5	3		6	4	4	8	1	3	7	2	5	3	3	2	7	3		2
chr1	16638533	16638581	-	intron	"lncRNA"	"ENSG00000215908.10"	"CROCCP2"	2len30-60	sparse	UG	12.5	0	16.6667	0	14.5	0.0310881	9	12	31	37	82	6	50	25	31	10	20	34	9	14	4	3		1	6	3	0	2	2	1	6	2	0	1	0	7	1		1
chr1	16640310	16640383	-	intron	"lncRNA"	"ENSG00000215908.10"	"CROCCP2"	1len60-100	sparse	UA	0	0	9.58904	10.9589	0.167239	0.949946	1	1	11	7	26	2	12	4	7	5	3	19	3	1	0	0		4	1	2	7	0	6	7	10	3	5	2	2	10	1		2
chr1	16641427	16641454	-	intron	"lncRNA"	"ENSG00000215908.10"	"CROCCP2"	3len30	medium	UA	0	0	48.1481	25.9259	0.0742779	0.52643	2	0	2	2	8	0	8	6	5	0	6	2	1	0	1	1		0	3	0	6	2	5	5	5	0	4	3	5	2	2		3
chr1	16643249	16643267	-	intron	"lncRNA"	"ENSG00000215908.10"	"CROCCP2"	3len30	sparse	UG	0	33.3333	0	0	35.3333	0.0275229	0	1	0	3	2	0	3	1	0	2	0	1	0	0	0	0		2	1	0	0	0	1	0	0	0	0	1	0	0	0		0
chr1	16643699	16643755	-	intron	"lncRNA"	"ENSG00000215908.10"	"CROCCP2"	2len30-60	medium	UA	10.7143	0	10.7143	10.7143	1.08537	0.479532	3	3	9	9	14	1	14	3	8	2	4	6	3	5	1	2		3	3	1	2	2	3	4	2	2	1	0	4	2	1		1
chr1	16684453	16684459	-	intron	"lncRNA"	"ENSG00000280114.1"	"AL021920.2"	3len30	dense	AA	0	0	0	100	0.019802	33.6667	0	0	0	0	1	0	0	0	0	0	0	0	0	0	0	0		0	1	0	0	0	1	1	0	0	0	0	0	0	0		1
chr1	16685992	16686009	-	ncRNA	"lncRNA"	"ENSG00000236698.1"	"EIF1AXP1"	3len30	dense	AA	0	0	0	100	0.019802	33.6667	0	0	0	1	0	0	0	0	0	0	0	0	0	0	0	1		0	0	0	0	0	0	0	0	0	1	0	1	0	0		11
chr1	16860186	16860208	+	intron	"lncRNA"	"ENSG00000058453.16"	"CROCC"	3len30	sparse	UA	0	0	36.3636	0	2	0.0254042	1	0	1	0	0	0	0	0	0	0	3	1	1	0	0	3		0	0	0	1	0	1	0	0	1	1	0	0	0	0		14
chr1	16872575	16872584	+	ncRNA	"lncRNA"	"ENSG00000228549.3"	"BX284668.2"	3len30	medium	UG	77.7778	0	0	0	79.7778	0.0123796	10	3	8	8	16	0	11	2	7	3	5	2	2	0	12	7		0	3	0	1	1	2	0	0	1	0	1	0	1	0		9
chr1	16888580	16888601	-	ncRNA	"lncRNA"	"ENSG00000238142.1"	"BX284668.5"	3len30	sparse	UA	0	0	42.8571	0	2	0.0218069	0	0	0	0	0	0	1	0	0	0	0	0	0	0	0	0		0	0	1	0	0	0	0	0	0	0	0	0	0	1		1
chr1	16889701	16889704	+	intron	"lncRNA"	"ENSG00000058453.16"	"CROCC"	3len30	dense	UG	0	100	0	0	102	0.00970874	1	0	5	2	6	0	2	2	6	2	8	2	0	1	1	3		0	1	1	0	0	0	1	0	0	0	0	0	0	0		8
chr1	16929191	16929262	+	intron	"lncRNA,pre-mRNA"	"ENSG00000058453.16"	"CROCC"	1len60-100	dense	AA	5.6338	0	19.7183	15.493	0.462852	0.581719	13	7	14	22	50	7	30	13	14	6	16	33	4	8	0	2		6	6	2	1	1	1	7	2	1	5	4	3	10	3		0
chr1	16966621	16966671	+	intron	"lncRNA,pre-mRNA"	"ENSG00000058453.16"	"CROCC"	2len30-60	dense	UA	14	0	42	0	16	0.0169492	6	2	13	7	19	2	12	10	24	7	13	26	4	8	4	0		0	3	2	3	0	2	8	4	8	5	2	3	3	1		0
chr1	16967247	16967297	+	intron	"lncRNA,pre-mRNA"	"ENSG00000058453.16"	"CROCC"	2len30-60	sparse	UG	14	14	0	0	30	0.0322581	2	0	13	21	56	5	21	12	20	4	15	14	4	5	2	4		0	1	0	2	0	2	0	1	3	2	3	3	3	4		0
chr1	16971149	16971269	+	intron	"pre-mRNA"	"ENSG00000058453.16"	"CROCC"	0len100plus	dense	UG	35	0	6.66667	0	37	0.0223881	28	15	42	68	140	30	96	52	153	36	147	160	49	39	10	6		5	8	4	13	9	8	14	8	20	7	20	18	27	10		0
chr1	16975858	16976106	-	intron	"lncRNA,pre-mRNA"	"ENSG00000117122.13"	"MFAP2"	0len100plus	sparse	UG	4.43548	3.62903	3.22581	3.22581	2.38168	0.295711	22	10	11	34	39	2	21	16	31	12	81	151	13	18	0	0		12	11	4	12	4	16	10	5	8	5	20	23	27	15		2
chr1	16976184	16976205	-	ncRNA	"lncRNA"	"ENSG00000117122.13"	"MFAP2"	3len30	medium	UA	0	28.5714	0	28.5714	1.03382	0.936652	3	2	1	5	7	2	1	3	3	5	18	20	8	2	0	0		1	2	1	2	0	2	0	0	0	0	6	2	5	4		0
chr1	16992329	16992341	-	CDS	"mRNA"	"ENSG00000159363.17"	"ATP13A2"	3len30	sparse	AA	0	0	0	50	0.0392157	17	1	0	0	2	2	1	0	0	2	0	0	0	0	0	0	1		0	0	0	0	0	0	0	0	0	0	0	0	0	0		1
chr1	17000025	17000101	-	CDS	"mRNA"	"ENSG00000159363.17"	"ATP13A2"	1len60-100	sparse	UA	0	0	7.89474	7.89474	0.224852	0.816425	12	3	18	26	44	4	34	16	24	3	25	36	4	2	1	3		5	5	5	7	7	3	12	7	5	2	2	6	4	2		7
chr1	17003396	17003404	-	intron	"pre-mRNA"	"ENSG00000159363.17"	"ATP13A2"	3len30	medium	AA	0	0	0	62.5	0.0314961	21.1667	0	0	1	1	1	0	1	0	0	2	2	2	0	1	0	0		2	0	0	1	0	0	1	1	0	0	0	0	3	0		3
chr1	17003562	17003634	-	intron	"pre-mRNA"	"ENSG00000159363.17"	"ATP13A2"	1len60-100	dense	UG	52.7778	0	19.4444	0	54.7778	0.0132939	2	3	8	12	35	1	13	6	13	1	17	36	0	2	3	3		2	5	0	0	2	1	2	1	5	5	4	2	2	0		7
chr1	17022696	17022702	-	CDS	"mRNA"	"ENSG00000117118.9"	"SDHB"	3len30	dense	AA	0	0	0	100	0.019802	33.6667	0	0	0	0	0	0	1	0	0	0	0	0	0	0	0	0		0	0	0	0	0	0	0	0	0	0	0	0	0	0		0
chr1	17026744	17026781	-	intron	"lncRNA,pre-mRNA"	"ENSG00000117118.9"	"SDHB"	2len30-60	medium	AA	0	0	0	37.8378	0.0514962	12.9459	1	0	7	6	9	0	3	2	2	0	1	4	0	1	0	0		2	4	2	5	0	2	4	0	1	0	1	0	0	0		0
chr1	17026833	17026854	-	intron	"lncRNA,pre-mRNA"	"ENSG00000117118.9"	"SDHB"	3len30	sparse	UA	0	0	0	28.5714	0.0676329	9.85714	0	0	0	0	1	0	1	1	2	0	1	0	0	0	0	0		3	1	5	1	1	1	2	1	1	1	0	0	2	1		0
chr1	17027799	17027821	-	CDS	"mRNA"	"ENSG00000117118.9"	"SDHB"	3len30	sparse	AA	0	0	0	45.4545	0.0430528	15.4848	0	0	0	1	1	0	0	0	2	0	0	1	0	0	0	0		0	0	3	1	0	2	0	0	1	0	0	0	1	0		4
chr1	17028619	17028623	-	CDS	"mRNA"	"ENSG00000117118.9"	"SDHB"	3len30	dense	UG	0	0	100	0	2	0.00970874	0	0	0	0	1	0	0	0	0	0	0	0	0	0	0	0		0	0	0	0	1	0	0	0	0	0	0	0	0	0		0
chr1	17040451	17040479	-	intron	"lncRNA,pre-mRNA"	"ENSG00000117118.9"	"SDHB"	3len30	sparse	UA	0	0	0	21.4286	0.089172	7.47619	0	1	5	11	17	2	15	10	18	0	9	7	9	3	1	2		2	1	1	0	1	0	2	2	3	0	2	0	0	0		0
chr1	17044983	17045027	-	intron	"lncRNA,pre-mRNA"	"ENSG00000117118.9"	"SDHB"	2len30-60	medium	UA	13.6364	0	18.1818	9.09091	1.54955	0.289817	0	0	6	2	2	0	0	0	1	0	0	1	1	0	0	0		0	0	0	2	0	0	1	0	0	0	0	0	0	1		0
chr1	17067250	17067294	-	UTR3	"mRNA"	"ENSG00000117115.12"	"PADI2"	2len30-60	dense	UA	34.0909	0	18.1818	0	36.0909	0.0180921	2	2	2	1	9	1	6	1	3	2	3	2	2	0	0	0		0	0	0	0	0	2	1	1	0	0	0	0	0	0		1
chr1	17114252	17114304	-	intron	"pre-mRNA"	"ENSG00000117115.12"	"PADI2"	2len30-60	dense	AA	0	0	0	65.3846	0.0301275	22.1282	1	0	2	2	9	0	4	1	4	2	10	8	0	3	1	1		0	2	2	0	0	0	0	0	1	0	3	4	2	0		0
chr1	17406848	17406873	-	UTR3	"mRNA"	"ENSG00000179051.13"	"RCC2"	3len30	medium	UA	0	0	24	28	0.0689655	1.07407	1	0	1	0	2	0	0	0	1	1	0	1	0	1	0	0		1	1	0	1	1	0	1	0	0	0	0	1	1	0		2
chr1	17407657	17407664	-	UTR3	"mRNA"	"ENSG00000179051.13"	"RCC2"	3len30	dense	AA	0	0	0	100	0.019802	33.6667	0	0	0	0	4	0	2	0	1	0	0	3	0	1	2	0		1	2	1	0	0	0	3	0	0	1	0	0	0	0		1
chr1	17407922	17407952	-	UTR3	"mRNA"	"ENSG00000179051.13"	"RCC2"	3len30	medium	UA	23.3333	0	53.3333	0	25.3333	0.0125523	0	0	1	1	10	0	7	6	8	3	5	9	3	1	2	2		4	3	0	1	3	3	1	4	2	0	1	1	2	2		7
chr1	17407988	17408015	-	UTR3	"mRNA"	"ENSG00000179051.13"	"RCC2"	3len30	sparse	UA	0	25.9259	0	22.2222	1.20255	0.802817	1	0	0	3	2	0	6	1	6	2	3	8	0	4	0	1		1	0	2	0	1	1	2	1	1	1	0	0	4	2		2
chr1	17408170	17408198	-	UTR3	"mRNA"	"ENSG00000179051.13"	"RCC2"	3len30	sparse	UA	0	0	28.5714	0	2	0.0316742	0	0	0	0	0	0	0	0	0	0	0	0	0	0	0	0		1	0	0	0	0	2	0	0	0	0	0	0	0	0		2
chr1	17408300	17408333	-	UTR3	"mRNA"	"ENSG00000179051.13"	"RCC2"	2len30-60	medium	UA	0	0	18.1818	18.1818	0.104265	0.905579	0	1	1	2	2	1	4	0	1	0	5	5	0	2	3	1		2	1	4	0	2	1	1	2	2	3	1	1	1	1		5
chr1	17408375	17408394	-	UTR3	"mRNA"	"ENSG00000179051.13"	"RCC2"	3len30	sparse	AA	0	0	0	36.8421	0.0528512	12.614	2	3	2	2	12	0	7	4	3	0	4	1	0	1	1	2		0	0	0	0	0	0	0	1	0	0	0	0	0	1		2
chr1	17408508	17408514	-	UTR3	"mRNA"	"ENSG00000179051.13"	"RCC2"	3len30	dense	UG	0	0	100	0	2	0.00970874	0	0	0	0	1	0	0	0	0	0	1	0	0	0	0	0		0	2	0	1	0	1	0	0	0	0	0	0	0	0		0
chr1	17408869	17408910	-	UTR3	"mRNA"	"ENSG00000179051.13"	"RCC2"	2len30-60	medium	UA	0	0	14.6341	24.3902	0.0787704	1.43983	0	1	3	2	10	0	5	1	3	0	3	5	1	1	1	2		4	2	3	4	1	3	2	3	1	2	2	1	2	1		13
chr1	17409135	17409155	-	CDS	"mRNA"	"ENSG00000179051.13"	"RCC2"	3len30	sparse	AA	0	0	0	45	0.0434783	15.3333	4	0	2	2	1	2	3	0	1	1	0	2	0	0	2	1		1	2	0	1	0	0	0	0	0	0	0	0	1	0		5
chr1	17413604	17413640	-	CDS	"mRNA"	"ENSG00000179051.13"	"RCC2"	2len30-60	sparse	UA	0	0	0	16.6667	0.113208	5.88889	7	1	3	4	6	1	1	3	4	0	1	0	1	3	0	1		1	2	0	0	0	0	0	0	1	0	0	1	0	0		1
chr1	17416526	17416596	-	CDS	"mRNA"	"ENSG00000179051.13"	"RCC2"	1len60-100	sparse	AA	0	0	8.57143	12.8571	0.14433	1.19753	1	1	5	0	5	0	1	3	0	1	0	2	3	0	0	2		3	3	2	2	0	2	2	1	0	1	0	0	3	0		11
chr1	17422730	17422753	-	CDS	"mRNA"	"ENSG00000179051.13"	"RCC2"	3len30	medium	UA	0	26.087	0	34.7826	0.784933	1.23019	0	0	2	1	8	1	0	0	1	0	1	2	1	1	1	0		6	1	0	1	2	1	1	1	1	2	0	0	0	0		7
chr1	17422907	17422919	-	intron	"pre-mRNA"	"ENSG00000179051.13"	"RCC2"	3len30	sparse	UG	50	0	0	0	52	0.0188679	7	2	11	6	17	0	8	3	5	2	2	2	0	3	3	0		3	4	3	5	3	1	1	2	0	0	0	2	0	0		4
chr1	17425224	17425239	-	intron	"pre-mRNA"	"ENSG00000179051.13"	"RCC2"	3len30	sparse	UG	46.6667	0	0	0	48.6667	0.0201342	8	9	18	28	58	1	24	26	17	7	8	17	4	4	2	1		3	11	4	8	2	5	5	4	3	5	4	2	8	1		5
chr1	17425461	17425470	-	intron	"pre-mRNA"	"ENSG00000179051.13"	"RCC2"	3len30	dense	UG	0	0	100	0	2	0.00970874	3	1	8	8	21	0	7	3	4	1	2	4	2	0	0	0		4	1	1	2	1	1	0	0	1	1	0	1	0	1		1
chr1	17429892	17429954	-	intron	"pre-mRNA"	"ENSG00000179051.13"	"RCC2"	1len60-100	sparse	AA	0	0	0	22.5806	0.0848153	7.86022	10	3	22	24	90	4	57	36	31	8	68	125	7	13	3	0		5	11	10	11	5	8	14	9	9	11	22	15	21	10		2
chr1	17430080	17430132	-	intron	"pre-mRNA"	"ENSG00000179051.13"	"RCC2"	2len30-60	sparse	UA	0	0	9.61538	19.2308	0.0988593	1.60366	2	3	10	8	35	0	25	10	33	6	45	100	4	8	0	0		4	0	3	3	0	3	6	8	8	4	15	15	12	5		0
chr1	17439648	17439662	-	UTR5	"mRNA"	"ENSG00000179051.13"	"RCC2"	3len30	sparse	UA	0	0	50	0	2	0.0188679	1	0	0	0	0	0	0	0	0	0	0	0	0	0	1	1		1	1	1	0	0	0	0	0	0	0	0	0	0	0		3
chr1	17540181	17540228	+	intron	"pre-mRNA"	"ENSG00000074964.16"	"ARHGEF10L"	2len30-60	dense	UA	29.7872	0	17.0213	0	31.7872	0.0200769	5	7	12	20	34	4	40	13	28	4	21	37	2	4	0	0		2	2	1	4	2	0	1	1	2	1	1	1	5	1		1
chr1	17545093	17545126	+	intron	"pre-mRNA"	"ENSG00000074964.16"	"ARHGEF10L"	2len30-60	dense	UA	30.303	0	0	18.1818	1.68404	0.575978	2	0	4	9	28	3	16	8	9	5	8	17	3	4	1	1		1	1	1	2	0	2	4	2	1	4	1	0	5	2		0
chr1	17563610	17563653	+	intron	"pre-mRNA"	"ENSG00000074964.16"	"ARHGEF10L"	2len30-60	medium	AA	0	0	0	41.8605	0.046663	14.2868	4	4	9	13	33	3	31	13	25	5	19	35	3	3	3	2		1	1	0	2	0	0	4	0	1	4	0	1	1	3		0
chr1	17697717	17697816	+	UTR3	"mRNA"	"ENSG00000074964.16"	"ARHGEF10L"	1len60-100	sparse	UG	7.07071	0	9.09091	0	9.07071	0.0521877	6	7	4	1	22	2	13	5	14	4	11	21	2	2	8	5		0	2	0	5	2	4	3	5	2	1	1	2	2	1		4
chr1	18108393	18108434	+	intron	"pre-mRNA"	"ENSG00000117154.11"	"IGSF21"	2len30-60	medium	UG	39.0244	0	0	0	41.0244	0.0237957	8	5	1	6	20	3	11	15	27	4	29	15	5	8	4	3		0	1	0	0	1	2	1	1	0	0	0	0	0	0		0
chr1	18108598	18108755	+	intron	"pre-mRNA"	"ENSG00000117154.11"	"IGSF21"	0len100plus	medium	UG	7.00637	3.82166	3.82166	5.09554	2.10449	0.345363	16	8	8	17	42	9	36	18	43	12	70	50	17	10	15	5		3	13	1	1	4	3	3	5	5	0	7	7	3	1		1
chr1	18108984	18109014	+	intron	"pre-mRNA"	"ENSG00000117154.11"	"IGSF21"	3len30	dense	UG	96.6667	0	0	0	98.6667	0.0100334	7	1	0	5	15	1	10	3	7	6	6	12	0	0	1	1		2	6	1	1	2	1	3	2	3	1	0	1	2	1		1
chr1	18115478	18115492	+	ncRNA	"lncRNA"	"ENSG00000280222.1"	"AL365209.1"	3len30	dense	AA	0	0	0	100	0.019802	33.6667	6	5	3	8	20	1	16	7	12	3	11	26	1	2	0	0		0	5	0	1	0	1	0	1	1	1	0	0	2	0		0
chr1	18128790	18128826	+	intron	"pre-mRNA"	"ENSG00000117154.11"	"IGSF21"	2len30-60	dense	UG	63.8889	0	22.2222	0	65.8889	0.0112219	0	1	2	1	1	1	2	5	1	0	4	7	0	0	0	0		0	0	0	0	0	0	1	1	0	0	0	1	1	0		0
chr1	18132167	18132208	+	intron	"pre-mRNA"	"ENSG00000117154.11"	"IGSF21"	2len30-60	sparse	UA	0	0	0	17.0732	0.110661	6.02439	1	2	2	6	10	2	4	1	3	1	7	18	0	0	1	0		2	4	2	5	1	2	3	0	2	1	4	2	1	1		0
chr1	18134147	18134172	+	intron	"pre-mRNA"	"ENSG00000117154.11"	"IGSF21"	3len30	medium	AA	0	0	0	72	0.0273973	24.3333	0	0	0	1	2	0	1	1	0	0	2	3	0	1	0	0		0	1	0	0	0	0	1	0	0	0	1	0	0	0		0
chr1	18182646	18182684	+	intron	"pre-mRNA"	"ENSG00000117154.11"	"IGSF21"	2len30-60	medium	AA	0	0	0	42.1053	0.046398	14.3684	3	0	0	2	11	0	7	4	2	0	10	18	0	0	0	0		0	1	0	1	0	0	2	2	1	1	3	0	1	2		0
chr1	18187907	18187940	+	intron	"pre-mRNA"	"ENSG00000117154.11"	"IGSF21"	2len30-60	dense	AA	0	0	0	54.5455	0.0360065	18.5152	1	0	1	1	1	0	2	0	2	0	0	9	0	0	0	0		1	1	1	0	0	0	2	0	1	2	1	1	0	0		0
chr1	18240598	18240636	+	intron	"pre-mRNA"	"ENSG00000117154.11"	"IGSF21"	2len30-60	dense	UA	0	0	47.3684	0	2	0.0198537	2	2	2	1	12	3	8	2	5	0	9	13	1	0	2	0		0	1	0	0	1	0	0	1	1	0	1	0	2	0		1
chr1	18305416	18305440	+	intron	"lncRNA,pre-mRNA"	"ENSG00000117154.11"	"IGSF21"	3len30	sparse	UA	0	0	41.6667	0	2	0.0223881	3	0	1	1	5	1	3	3	4	1	3	7	0	2	0	0		0	0	0	0	1	0	0	0	2	1	2	0	0	0		0
chr1	18305497	18305639	+	intron	"lncRNA,pre-mRNA"	"ENSG00000117154.11"	"IGSF21"	0len100plus	medium	UA	0	0	12.6761	4.92958	0.337292	0.378257	6	6	7	8	27	10	19	10	28	3	23	27	6	8	6	5		1	2	2	2	2	2	4	2	3	1	0	4	1	1		2
chr1	18318448	18318496	+	intron	"lncRNA,pre-mRNA"	"ENSG00000117154.11"	"IGSF21"	2len30-60	dense	UA	52.0833	0	2.08333	0	54.0833	0.0174927	2	1	4	2	12	3	12	4	12	4	12	8	3	3	3	1		2	0	0	0	0	0	0	2	0	0	1	2	1	1		1
chr1	18335061	18335076	+	intron	"lncRNA,pre-mRNA"	"ENSG00000117154.11"	"IGSF21"	3len30	medium	UG	46.6667	6.66667	0	0	55.3333	0.0177515	0	0	1	1	7	2	1	4	7	2	12	8	2	1	2	0		1	1	0	0	0	1	1	0	2	0	0	0	0	0		0
chr1	18360368	18360379	+	intron	"lncRNA,pre-mRNA"	"ENSG00000117154.11"	"IGSF21"	3len30	dense	AA	0	0	0	100	0.019802	33.6667	0	0	0	0	1	0	0	0	0	0	0	0	0	0	0	0		0	0	0	1	0	1	3	0	0	1	0	1	0	0		0
chr1	18372524	18372539	+	intron	"lncRNA,pre-mRNA"	"ENSG00000117154.11"	"IGSF21"	3len30	dense	UG	0	0	100	0	2	0.00970874	1	2	0	1	3	0	2	1	4	1	4	0	0	0	0	1		0	3	0	0	1	0	0	0	0	0	0	0	1	0		0
chr1	18372872	18372902	+	intron	"lncRNA,pre-mRNA"	"ENSG00000117154.11"	"IGSF21"	3len30	sparse	UA	0	0	0	20	0.0952381	7	6	1	0	4	13	2	3	2	8	1	13	9	2	0	0	0		1	2	0	1	0	0	0	0	0	1	0	0	1	0		0
chr1	18375308	18375326	+	intron	"lncRNA,pre-mRNA"	"ENSG00000117154.11"	"IGSF21"	3len30	medium	AA	0	0	0	83.3333	0.0237154	28.1111	2	1	0	0	2	0	2	1	3	0	3	4	1	1	0	0		0	0	0	0	0	0	1	1	0	0	0	0	0	1		0
chr1	18376146	18376180	+	ncRNA	"lncRNA"	"ENSG00000117154.11"	"IGSF21"	2len30-60	dense	AA	0	0	0	67.6471	0.0291345	22.8824	0	3	1	2	8	0	2	2	6	0	4	1	0	0	0	0		0	1	0	1	2	0	0	1	0	0	3	2	0	0		1
chr1	18876931	18876965	-	intron	"pre-mRNA"	"ENSG00000255275.3"	"AL080251.1"	2len30-60	dense	AA	17.6471	0	0	29.4118	0.646035	1.47293	6	2	4	3	21	1	13	7	7	3	10	15	2	6	0	2		1	2	0	0	0	0	1	1	1	2	1	1	1	0		2
chr1	18895011	18895065	-	intron	"pre-mRNA"	"ENSG00000255275.3"	"AL080251.1"	2len30-60	sparse	UA	0	11.1111	0	12.963	0.938992	0.989501	3	4	12	10	39	4	22	11	27	4	41	74	7	3	2	0		1	3	3	8	3	1	9	4	6	4	10	3	6	3		1
chr1	18895109	18895136	-	intron	"pre-mRNA"	"ENSG00000255275.3"	"AL080251.1"	3len30	sparse	UA	0	0	14.8148	25.9259	0.0742779	1.51143	0	0	5	1	8	0	7	0	11	0	12	20	1	1	0	0		0	4	1	2	4	0	1	1	4	2	4	2	2	0		0
chr1	18898937	18898956	-	intron	"pre-mRNA"	"ENSG00000255275.3"	"AL080251.1"	3len30	sparse	UG	0	21.0526	21.0526	0	23.0526	0.0221704	1	1	4	2	10	1	5	3	3	1	4	16	2	1	0	0		0	1	2	0	0	1	1	2	1	0	1	5	2	0		0
chr1	18904612	18904653	-	UTR3	"mRNA"	"ENSG00000169991.10"	"IFFO2"	2len30-60	dense	AA	17.0732	0	0	36.5854	0.507463	1.87242	1	0	2	1	3	0	2	2	3	0	1	0	1	0	0	0		1	0	1	1	0	0	1	1	0	0	0	0	0	0		0
chr1	18905323	18905386	-	UTR3	"mRNA"	"ENSG00000169991.10"	"IFFO2"	1len60-100	medium	AA	0	0	12.6984	15.873	0.118532	1.07482	2	2	5	7	14	1	19	3	13	4	9	8	3	4	0	1		0	1	1	1	2	1	3	2	1	2	1	1	2	0		2
chr1	18906875	18906925	-	UTR3	"mRNA"	"ENSG00000169991.10"	"IFFO2"	2len30-60	dense	UA	12	0	12	20	0.666667	0.777778	1	1	3	0	10	1	16	8	8	0	5	15	1	3	0	1		0	1	1	0	1	0	3	2	2	0	2	3	0	1		5
chr1	18912025	18912030	-	CDS	"mRNA"	"ENSG00000255275.3"	"AL080251.1"	3len30	dense	AA	0	0	0	100	0.019802	33.6667	0	0	0	0	0	0	0	0	0	0	0	0	0	0	0	0		1	0	0	0	0	0	0	0	0	0	1	0	0	0		0
chr1	18919394	18919407	-	intron	"pre-mRNA"	"ENSG00000255275.3"	"AL080251.1"	3len30	medium	UG	69.2308	0	0	0	71.2308	0.0138445	1	1	2	1	4	0	5	0	0	0	0	3	0	0	0	0		0	0	0	1	0	1	0	0	0	0	1	1	1	0		1
chr1	18919524	18919559	-	intron	"pre-mRNA"	"ENSG00000255275.3"	"AL080251.1"	2len30-60	dense	UA	0	0	25.7143	17.1429	0.110236	0.631841	0	0	2	3	7	1	4	7	4	1	3	2	0	1	0	0		0	0	0	3	1	0	1	1	0	0	0	1	1	2		0
chr1	18929009	18929040	-	intron	"pre-mRNA"	"ENSG00000169991.10"	"IFFO2"	2len30-60	medium	AA	0	0	0	38.7097	0.0503656	13.2366	0	1	8	7	20	0	10	7	3	4	4	8	0	1	2	0		2	2	2	1	2	1	2	2	4	0	2	3	2	3		1
chr1	18953890	18953944	-	intron	"pre-mRNA"	"ENSG00000169991.10"	"IFFO2"	2len30-60	dense	UA	18.5185	0	27.7778	9.25926	2	0.208114	0	0	5	3	5	0	6	1	6	2	5	9	1	0	1	1		3	0	1	1	1	1	5	1	4	0	1	2	0	0		0
chr1	19090112	19090193	-	intron	"pre-mRNA"	"ENSG00000127481.14"	"UBR4"	1len60-100	sparse	AA	0	0	6.17284	14.8148	0.126464	1.72409	20	12	33	43	129	13	121	52	107	26	125	149	21	36	4	3		6	17	10	9	10	5	26	12	14	15	17	6	17	11		3
chr1	19096575	19096627	-	CDS	"mRNA"	"ENSG00000127481.14"	"UBR4"	2len30-60	medium	UA	0	0	13.4615	17.3077	0.109244	1.11215	4	5	3	3	6	4	5	2	3	2	2	1	0	2	5	2		2	2	2	4	1	3	5	3	3	1	0	0	1	1		15
chr1	19104165	19104190	-	CDS	"mRNA"	"ENSG00000127481.14"	"UBR4"	3len30	medium	UA	0	0	32	36	0.0540541	1.05714	0	1	0	0	3	2	1	0	1	1	0	2	0	0	1	1		3	0	0	0	0	0	0	1	0	0	0	0	0	0		2
chr1	19106630	19106671	-	CDS	"mRNA"	"ENSG00000127481.14"	"UBR4"	2len30-60	sparse	UG	14.6341	0	14.6341	0	16.6341	0.0309902	2	0	1	2	1	0	0	1	0	0	0	0	0	1	0	1		1	1	1	0	0	1	1	0	1	0	0	0	0	0		3
chr1	19113744	19113784	-	CDS	"mRNA"	"ENSG00000127481.14"	"UBR4"	2len30-60	sparse	UA	0	0	5	20	0.0952381	2.625	0	0	0	0	1	0	0	0	0	0	0	0	0	0	0	0		1	1	0	1	0	0	0	0	0	0	0	0	0	0		5
chr1	19127667	19127725	-	CDS	"mRNA"	"ENSG00000127481.14"	"UBR4"	2len30-60	medium	UA	0	0	13.7931	17.2414	0.109641	1.08624	0	0	0	0	0	0	0	0	0	0	0	0	0	0	0	0		1	0	1	1	0	0	0	0	0	0	0	0	0	0		2
chr1	19130890	19130975	-	intron	"pre-mRNA"	"ENSG00000127481.14"	"UBR4"	1len60-100	dense	AA	0	0	7.05882	27.0588	0.0712788	2.78947	3	1	18	8	30	0	19	9	14	0	14	50	0	3	1	1		1	1	4	8	1	1	12	12	9	4	3	5	10	1		2
chr1	19136580	19136658	-	intron	"pre-mRNA"	"ENSG00000127481.14"	"UBR4"	1len60-100	dense	AA	8.97436	0	10.2564	15.3846	0.669797	0.737024	4	3	14	9	32	2	15	9	13	2	17	23	0	5	2	3		2	3	1	2	1	2	5	1	1	5	3	1	3	3		5
chr1	19145008	19145087	-	intron	"lncRNA,pre-mRNA"	"ENSG00000127481.14"	"UBR4"	1len60-100	sparse	UG	10.1266	0	0	7.59494	1.4109	0.654773	11	4	33	48	155	12	73	52	81	18	116	211	14	24	13	12		5	5	7	18	2	4	14	10	9	11	19	9	16	6		8
chr1	19145506	19145569	-	intron	"lncRNA,pre-mRNA"	"ENSG00000127481.14"	"UBR4"	1len60-100	dense	UA	55.5556	0	0	12.6984	4.20162	0.233939	17	5	34	46	84	11	43	24	71	20	89	118	12	15	14	13		4	10	4	4	6	4	14	7	9	8	13	8	14	4		4
chr1	19155763	19155785	-	intron	"pre-mRNA"	"ENSG00000127481.14"	"UBR4"	3len30	medium	AA	0	0	0	86.3636	0.0228928	29.1212	5	3	11	12	30	2	11	6	13	6	11	15	1	2	3	1		3	4	6	7	3	2	14	4	2	2	4	6	5	1		0
chr1	19157945	19157965	-	CDS	"mRNA"	"ENSG00000127481.14"	"UBR4"	3len30	sparse	UG	0	30	0	0	32	0.030303	0	0	0	0	1	0	0	0	0	0	0	0	0	0	0	0		1	0	1	0	1	0	1	0	0	1	0	0	1	0		8
chr1	19161614	19161698	-	CDS	"mRNA"	"ENSG00000127481.14"	"UBR4"	1len60-100	dense	UA	8.33333	7.14286	9.52381	8.33333	1.87245	0.333333	1	0	1	2	0	0	1	0	0	0	1	0	0	0	1	0		0	0	1	1	1	0	0	1	0	1	0	1	0	0		1
chr1	19173503	19173532	-	CDS	"mRNA"	"ENSG00000127481.14"	"UBR4"	3len30	sparse	UA	0	0	0	27.5862	0.0699638	9.52874	1	0	0	2	1	0	0	1	0	0	0	1	0	0	0	0		3	0	0	0	0	0	0	0	0	0	0	0	0	0		0
chr1	19175455	19175562	-	intron	"pre-mRNA"	"ENSG00000127481.14"	"UBR4"	0len100plus	medium	UG	7.47664	0	7.47664	6.54206	1.25651	0.420094	4	3	12	16	40	3	37	16	43	9	42	98	9	12	1	1		4	2	7	4	3	1	13	1	6	5	12	6	15	2		4
chr1	19175608	19175630	-	intron	"pre-mRNA"	"ENSG00000127481.14"	"UBR4"	3len30	medium	UA	0	0	13.6364	45.4545	0.0430528	2.79235	1	1	1	3	9	0	6	4	1	0	3	14	1	1	2	0		3	4	2	5	1	3	7	3	6	9	1	3	7	2		0
chr1	19182573	19182642	-	intron	"pre-mRNA"	"ENSG00000127481.14"	"UBR4"	1len60-100	sparse	UA	0	0	8.69565	10.1449	0.179454	0.952912	0	2	6	4	19	0	17	10	14	3	31	74	4	7	0	1		3	2	3	4	3	2	5	3	9	4	8	12	10	1		1
chr1	19193760	19193855	-	intron	"pre-mRNA"	"ENSG00000127481.14"	"UBR4"	1len60-100	dense	UA	22.1053	0	6.31579	8.42105	2.55866	0.299832	16	11	37	34	105	12	73	34	73	6	111	175	10	16	17	11		4	3	6	7	1	6	7	11	6	8	8	9	18	2		0
chr1	19195925	19196020	-	intron	"pre-mRNA"	"ENSG00000127481.14"	"UBR4"	1len60-100	dense	UG	51.5789	0	6.31579	6.31579	7.32374	0.120138	7	2	22	44	137	6	53	35	82	14	107	127	12	7	17	12		4	8	2	5	3	6	10	4	6	10	9	8	7	1		3
chr1	19197777	19197791	-	CDS	"mRNA"	"ENSG00000127481.14"	"UBR4"	3len30	medium	UA	0	35.7143	0	50	0.739496	1.31734	2	2	0	0	3	0	1	4	0	0	1	1	0	1	3	0		5	5	3	5	2	1	3	1	2	1	0	1	1	0		8
chr1	19197981	19197991	-	CDS	"mRNA"	"ENSG00000127481.14"	"UBR4"	3len30	medium	AA	0	0	0	80	0.0246914	27	0	0	0	0	0	0	0	0	0	0	0	0	0	0	0	0		0	0	0	0	0	0	0	0	0	1	0	0	0	0		4
chr1	19210926	19210955	+	intron	"lncRNA"	"ENSG00000230424.1"	"AL035413.1"	3len30	sparse	UA	0	0	0	17.2414	0.109641	6.08046	0	1	0	0	0	0	0	1	0	0	0	0	1	0	0	0		1	0	0	0	0	0	0	0	0	0	0	0	0	0		0
chr1	19217815	19217849	-	UTR3	"mRNA"	"ENSG00000127463.14"	"EMC1"	2len30-60	medium	AA	0	0	0	32.3529	0.0599647	11.1176	1	1	1	0	2	0	3	0	2	0	2	4	2	0	0	0		0	3	1	0	0	0	2	3	1	1	0	4	1	0		9
chr1	19218088	19218198	-	UTR3	"mRNA"	"ENSG00000127463.14"	"EMC1"	0len100plus	medium	AA	0	0	5.45455	10	0.181818	1.30108	1	0	4	11	11	0	9	6	9	0	2	21	0	1	1	1		1	2	3	4	3	1	5	5	1	1	6	3	3	2		14
chr1	19218532	19218624	-	UTR3	"mRNA"	"ENSG00000127463.14"	"EMC1"	1len60-100	medium	UA	6.52174	0	7.6087	13.0435	0.606811	0.819797	0	0	0	1	4	0	2	0	1	0	0	3	0	1	1	0		3	0	0	0	0	0	3	2	2	0	0	0	0	0		13
chr1	19219166	19219294	-	UTR3	"mRNA"	"ENSG00000127463.14"	"EMC1"	0len100plus	medium	UG	8.59375	0	6.25	4.6875	1.86264	0.318739	19	10	30	28	97	7	84	31	49	4	51	87	9	15	10	8		11	8	7	14	11	11	13	9	7	9	6	8	13	6		44
chr1	19234035	19234092	-	intron	"pre-mRNA"	"ENSG00000127463.14"	"EMC1"	2len30-60	dense	UA	31.5789	0	19.2982	10.5263	2.91324	0.213937	21	11	47	57	154	7	98	54	102	15	97	167	20	29	8	6		5	6	4	3	5	4	10	8	10	6	10	13	24	4		2
chr1	19252248	19252316	+	intron	"lncRNA,pre-mRNA"	"ENSG00000053372.4"	"MRTO4"	1len60-100	dense	UA	10.2941	0	17.6471	7.35294	1.47183	0.269962	10	4	16	24	77	4	54	18	41	10	21	27	7	11	4	2		3	5	2	12	3	3	5	7	3	2	3	0	5	1		3
chr1	19258118	19258123	+	intron	"lncRNA,pre-mRNA"	"ENSG00000053372.4"	"MRTO4"	3len30	dense	UG	0	0	100	0	2	0.00970874	0	1	1	0	2	0	1	0	0	2	0	0	0	0	0	0		0	2	5	2	0	0	0	2	1	0	0	0	1	0		0
chr1	19258359	19258393	+	intron	"lncRNA,pre-mRNA"	"ENSG00000053372.4"	"MRTO4"	2len30-60	sparse	UA	11.7647	0	0	14.7059	0.876404	1.06375	1	3	14	21	25	2	23	8	17	1	6	4	3	2	0	0		0	3	1	2	0	5	0	2	0	1	0	0	1	0		0
chr1	19258924	19258931	+	UTR3	"mRNA"	"ENSG00000053372.4"	"MRTO4"	3len30	dense	UG	0	0	100	0	2	0.00970874	0	0	0	1	0	0	0	0	0	0	0	1	0	0	0	0		0	0	0	0	0	0	0	0	0	0	0	0	0	0		3
chr1	19259568	19259577	+	UTR3	"mRNA"	"ENSG00000053372.4"	"MRTO4"	3len30	medium	UG	0	66.6667	0	0	68.6667	0.0143541	0	0	0	0	1	0	0	0	0	0	0	0	0	0	0	0		0	0	0	0	0	0	0	0	0	1	0	0	0	0		0
chr1	19260076	19260106	+	UTR3	"mRNA"	"ENSG00000053372.4"	"MRTO4"	3len30	sparse	UA	0	0	0	33.3333	0.0582524	11.4444	0	0	0	0	1	0	0	0	0	0	2	0	0	0	0	0		0	2	0	0	0	0	1	0	0	2	0	1	0	0		0
chr1	19269845	19269854	-	intron	"pre-mRNA"	"ENSG00000211454.13"	"AKR7L"	3len30	dense	AA	0	0	0	100	0.019802	33.6667	0	0	0	0	0	0	0	0	0	0	0	0	0	0	0	0		0	1	0	0	0	0	2	0	1	0	0	0	0	0		0
chr1	19304015	19304047	-	UTR3	"mRNA"	"ENSG00000053371.12"	"AKR7A2"	2len30-60	dense	UA	0	0	21.875	28.125	0.0686695	1.17085	0	0	0	1	0	0	1	0	0	0	0	0	0	0	1	0		0	2	0	1	0	0	0	1	0	0	0	0	0	0		0
chr1	19304243	19304248	-	CDS	"mRNA"	"ENSG00000053371.12"	"AKR7A2"	3len30	dense	AA	0	0	0	100	0.019802	33.6667	0	0	0	0	0	0	0	0	0	0	0	0	0	0	0	0		0	0	0	0	0	0	0	0	0	0	1	0	0	0		0
chr1	19304980	19304985	-	intron	"pre-mRNA"	"ENSG00000053371.12"	"AKR7A2"	3len30	dense	AA	0	0	0	100	0.019802	33.6667	0	0	0	0	0	0	0	0	0	0	0	0	0	0	0	0		0	0	0	0	0	0	0	0	0	0	0	0	0	0		1
chr1	19310222	19310277	-	intron	"pre-mRNA"	"ENSG00000053371.12"	"AKR7A2"	2len30-60	medium	AA	0	0	10.9091	25.4545	0.0756014	1.90196	0	4	6	6	25	2	19	8	15	1	16	51	0	1	1	0		2	1	4	2	3	4	4	6	7	7	6	5	5	4		1
chr1	19310964	19311043	-	intron	"pre-mRNA"	"ENSG00000053371.12"	"AKR7A2"	1len60-100	medium	UG	7.59494	10.1266	8.86076	0	19.7215	0.033804	11	6	10	25	61	7	55	25	58	9	53	69	7	13	3	1		2	2	0	2	1	2	3	2	5	1	3	5	3	3		2
chr1	19312909	19312935	+	intron	"pre-mRNA"	"ENSG00000040487.12"	"PQLC2"	3len30	sparse	UA	0	0	19.2308	23.0769	0.0830671	1.08304	3	1	10	1	13	1	7	4	13	3	9	9	1	5	1	0		0	1	0	0	0	2	1	1	2	0	3	0	1	0		0
chr1	19316326	19316396	+	intron	"pre-mRNA"	"ENSG00000040487.12"	"PQLC2"	1len60-100	dense	UG	58.5714	0	0	0	60.5714	0.0162413	3	0	8	15	16	2	18	6	11	3	14	28	4	3	5	4		1	2	0	0	1	0	1	3	0	1	0	2	1	0		5
chr1	19317394	19317448	+	intron	"pre-mRNA"	"ENSG00000040487.12"	"PQLC2"	2len30-60	dense	UA	11.1111	11.1111	12.963	7.40741	2.88106	0.220175	1	1	7	4	17	2	13	4	20	4	23	31	2	5	1	0		0	1	1	4	0	1	4	1	2	2	3	0	3	1		0
chr1	19317736	19317764	+	CDS	"mRNA"	"ENSG00000040487.12"	"PQLC2"	3len30	medium	UA	0	0	21.4286	32.1429	0.0603448	1.35673	2	1	3	2	4	0	7	0	2	0	0	1	2	1	2	2		0	1	0	0	0	0	0	0	0	0	0	0	0	0		1
chr1	19339076	19339182	-	UTR3	"mRNA"	"ENSG00000077549.17"	"CAPZB"	0len100plus	medium	UG	7.54717	0	5.66038	6.60377	1.25558	0.46915	28	8	39	68	150	13	119	51	103	22	97	147	27	25	34	12		12	14	10	18	4	20	30	10	9	15	19	11	6	8		63
chr1	19339215	19339221	-	UTR3	"mRNA"	"ENSG00000077549.17"	"CAPZB"	3len30	dense	UG	0	0	100	0	2	0.00970874	0	0	0	1	3	0	5	0	0	0	0	0	1	0	0	0		0	0	0	0	0	0	0	0	0	0	0	1	0	0		0
chr1	19339284	19339291	-	UTR3	"mRNA"	"ENSG00000077549.17"	"CAPZB"	3len30	medium	UG	0	71.4286	0	0	73.4286	0.0134357	0	0	0	1	0	0	0	0	0	0	0	0	0	0	0	0		0	0	0	0	0	0	1	0	0	0	0	0	1	0		4
chr1	19364695	19364821	-	intron	"lncRNA,pre-mRNA"	"ENSG00000077549.17"	"CAPZB"	0len100plus	sparse	AA	0	0	5.55556	6.34921	0.272138	0.858998	8	5	19	27	63	5	57	18	30	3	38	72	9	6	4	2		0	3	4	10	5	2	6	6	5	1	7	6	13	3		1
chr1	19600125	19600270	+	intron	"lncRNA,pre-mRNA"	"ENSG00000270136.5"	"MINOS1-NBL1"	0len100plus	sparse	AA	0	0	1.37931	7.58621	0.232932	1.96063	3	6	14	23	32	2	29	9	22	1	8	24	1	4	2	0		6	5	4	12	1	8	8	5	4	3	3	3	8	3		2
chr1	19602210	19602227	+	intron	"lncRNA,pre-mRNA"	"ENSG00000270136.5"	"MINOS1-NBL1"	3len30	dense	UA	0	0	35.2941	64.7059	0.0304387	1.71582	0	1	4	3	7	0	4	3	0	0	2	4	1	1	0	0		1	1	4	3	0	1	1	2	2	1	1	0	1	2		1
chr1	19602272	19602298	+	intron	"lncRNA,pre-mRNA"	"ENSG00000270136.5"	"MINOS1-NBL1"	3len30	medium	UA	23.0769	0	0	42.3077	0.579041	1.66077	0	0	8	8	15	0	4	4	4	0	2	5	2	0	0	0		6	3	4	8	2	4	5	4	3	1	1	0	3	2		2
chr1	19602596	19602632	+	intron	"lncRNA,pre-mRNA"	"ENSG00000270136.5"	"MINOS1-NBL1"	2len30-60	sparse	AA	0	0	0	27.7778	0.0694981	9.59259	2	1	9	11	29	0	10	9	9	1	6	3	1	3	2	0		2	1	7	3	0	0	2	1	1	2	0	0	1	2		1
chr1	19602748	19602752	+	intron	"lncRNA,pre-mRNA"	"ENSG00000270136.5"	"MINOS1-NBL1"	3len30	dense	AA	0	0	0	100	0.019802	33.6667	0	0	0	0	1	0	0	0	0	0	1	0	0	0	0	0		0	1	0	2	1	0	0	0	0	0	0	0	0	0		0
chr1	19602908	19602927	+	intron	"lncRNA,pre-mRNA"	"ENSG00000270136.5"	"MINOS1-NBL1"	3len30	medium	UA	0	0	36.8421	26.3158	0.0732177	0.685601	0	0	1	2	3	0	0	0	1	0	0	0	0	1	0	0		0	3	1	2	0	1	1	0	0	0	0	0	2	0		0
chr1	19603570	19603628	+	intron	"lncRNA,pre-mRNA"	"ENSG00000270136.5"	"MINOS1-NBL1"	2len30-60	sparse	UA	0	0	12.069	6.89655	0.253275	0.524027	1	0	2	7	7	0	5	0	2	1	1	3	0	1	0	0		2	0	0	2	1	2	0	1	2	0	0	0	2	2		0
chr1	19603748	19603817	+	intron	"lncRNA,pre-mRNA"	"ENSG00000270136.5"	"MINOS1-NBL1"	1len60-100	medium	AA	0	0	8.69565	15.942	0.11805	1.44857	8	5	19	22	48	5	31	15	12	4	13	13	4	4	1	0		1	2	6	4	1	3	8	4	1	1	3	1	1	4		2
chr1	19608560	19608568	+	ncRNA	"lncRNA"	"ENSG00000226396.1"	"AL031727.1"	3len30	medium	AA	0	0	0	62.5	0.0314961	21.1667	0	0	0	0	0	0	0	0	1	0	0	0	0	0	0	0		0	0	0	0	0	0	0	0	0	0	0	0	0	0		0
chr1	19623503	19623519	+	CDS	"mRNA"	"ENSG00000270136.5"	"MINOS1-NBL1"	3len30	medium	UA	0	0	37.5	31.25	0.0620155	0.796296	1	1	0	0	0	0	0	0	0	0	0	0	0	0	0	1		1	0	1	0	0	0	0	0	0	0	0	0	0	0		0
chr1	19624832	19624839	+	intron	"lncRNA,pre-mRNA"	"ENSG00000270136.5"	"MINOS1-NBL1"	3len30	medium	AA	0	0	0	85.7143	0.0230643	28.9048	0	0	1	3	2	0	0	1	0	0	0	0	0	0	0	0		0	0	1	1	0	0	0	0	0	0	0	0	1	0		0
chr1	19626536	19626573	+	UTR3	"mRNA"	"ENSG00000173436.13"	"MINOS1"	2len30-60	medium	UA	0	0	18.9189	16.2162	0.11617	0.78545	0	0	1	0	0	0	0	0	0	0	2	0	0	0	0	0		0	0	0	1	0	0	1	0	1	0	0	0	1	0		5
chr1	19632250	19632290	+	intron	"pre-mRNA"	"ENSG00000270136.5"	"MINOS1-NBL1"	2len30-60	dense	UA	80	0	0	15	5.125	0.192771	0	1	6	5	9	1	5	2	10	1	10	19	0	1	1	1		2	1	0	1	2	1	2	2	1	0	3	0	3	2		3
chr1	19657390	19657479	+	UTR3	"mRNA"	"ENSG00000270136.5"	"MINOS1-NBL1"	1len60-100	sparse	UA	0	0	10.1124	8.98876	0.200225	0.761782	0	1	4	8	11	4	14	8	3	3	0	4	0	2	1	3		2	5	1	3	1	3	0	1	3	0	1	0	1	2		4
chr1	19674797	19674845	+	intron	"pre-mRNA"	"ENSG00000158748.3"	"HTR6"	2len30-60	dense	UA	12.5	10.4167	0	20.8333	1.14122	0.842444	1	1	12	3	22	0	12	5	10	1	20	15	1	4	1	0		0	1	0	1	1	0	0	0	1	1	1	3	1	1		0
chr1	19677215	19677242	+	intron	"pre-mRNA"	"ENSG00000158748.3"	"HTR6"	3len30	dense	UG	88.8889	0	0	0	90.8889	0.0108827	0	1	0	3	1	2	3	1	3	0	2	10	0	0	0	0		0	0	0	1	0	0	0	0	0	1	0	2	0	0		0
chr1	19678825	19678845	+	intron	"pre-mRNA"	"ENSG00000158748.3"	"HTR6"	3len30	medium	UG	70	0	0	0	72	0.0136986	1	2	2	0	3	0	3	2	4	0	0	0	0	0	0	0		1	2	0	0	0	1	0	0	1	0	1	0	0	1		0
chr1	19679948	19679962	+	intergenic	""	"."	"None"	3len30	medium	UA	0	0	28.5714	50	0.0392157	1.61538	0	0	0	0	0	0	0	0	1	0	0	1	0	0	0	0		0	0	0	0	0	0	0	0	0	0	0	0	0	0		0
chr1	19699802	19699823	-	intron	"lncRNA,pre-mRNA"	"ENSG00000162542.13"	"TMCO4"	3len30	sparse	UG	38.0952	0	4.7619	0	40.0952	0.0218069	0	0	1	0	6	0	3	1	11	2	0	4	2	2	0	1		0	0	0	0	0	0	1	0	0	0	1	0	3	1		0
chr1	19766040	19766097	-	intron	"lncRNA,pre-mRNA"	"ENSG00000162542.13"	"TMCO4"	2len30-60	sparse	UA	0	0	14.0351	14.0351	0.133022	0.882595	5	0	4	9	30	3	22	12	16	2	17	19	7	11	0	0		0	4	0	1	0	0	4	0	2	3	3	2	1	2		0
chr1	19780344	19780361	-	intron	"lncRNA,pre-mRNA"	"ENSG00000162542.13"	"TMCO4"	3len30	medium	UA	0	0	35.2941	41.1765	0.0474198	1.10138	0	2	1	2	3	1	2	1	0	0	0	3	0	0	0	0		4	4	2	3	2	1	0	1	2	1	0	2	0	0		0
chr1	19784571	19784616	-	intron	"lncRNA,pre-mRNA"	"ENSG00000162542.13"	"TMCO4"	2len30-60	dense	AA	0	0	0	44.4444	0.0440098	15.1481	3	1	4	3	13	1	3	5	0	1	0	2	1	1	1	0		0	2	0	0	2	0	2	1	0	0	1	2	1	0		0
chr1	19793343	19793356	-	intron	"lncRNA,pre-mRNA"	"ENSG00000162542.13"	"TMCO4"	3len30	medium	AA	0	0	0	84.6154	0.0233603	28.5385	0	0	1	5	2	0	2	2	1	0	0	3	0	0	0	0		0	1	0	1	0	0	1	2	0	1	0	0	0	0		0
chr1	19793417	19793436	-	intron	"lncRNA,pre-mRNA"	"ENSG00000162542.13"	"TMCO4"	3len30	sparse	UG	47.3684	0	0	0	49.3684	0.0198537	0	1	2	0	0	0	0	0	2	0	1	0	1	1	0	0		1	0	1	1	1	0	1	0	3	0	0	0	2	0		0
chr1	19909568	19909666	+	UTR3	"mRNA"	"ENSG00000169914.5"	"OTUD3"	1len60-100	medium	AA	0	0	10.2041	17.3469	0.10901	1.38949	8	2	25	31	80	0	39	23	38	5	51	105	1	8	2	2		16	14	23	34	12	21	30	31	26	15	33	23	32	12		8
chr1	19910145	19910170	+	UTR3	"mRNA"	"ENSG00000169914.5"	"OTUD3"	3len30	sparse	AA	0	0	0	40	0.0487805	13.6667	2	1	5	5	9	0	5	3	3	0	2	3	2	0	0	0		0	0	5	3	2	0	6	3	3	0	1	0	1	1		0
chr1	19910225	19910308	+	UTR3	"mRNA"	"ENSG00000169914.5"	"OTUD3"	1len60-100	sparse	UA	0	0	9.63855	8.43373	0.212005	0.746425	3	2	4	12	20	3	18	12	10	2	22	24	3	3	0	0		0	1	7	4	1	5	3	4	0	3	2	0	5	2		3
chr1	20363185	20363222	-	intron	"lncRNA"	"ENSG00000236963.6"	"LINC01141"	2len30-60	sparse	AA	0	0	0	27.027	0.0713597	9.34234	0	0	1	0	0	1	0	0	0	0	1	1	0	0	0	1		0	1	0	0	0	0	1	0	0	0	0	2	0	0		0
chr1	20482457	20482461	-	UTR3	"mRNA"	"ENSG00000162545.5"	"CAMK2N1"	3len30	dense	UG	0	0	100	0	2	0.00970874	0	0	0	0	0	0	0	0	0	0	0	0	0	0	0	0		0	0	1	0	0	0	0	0	0	0	0	0	0	0		0
chr1	20482635	20482674	-	UTR3	"mRNA"	"ENSG00000162545.5"	"CAMK2N1"	2len30-60	medium	UA	0	0	15.3846	17.9487	0.105548	1.03068	0	0	0	1	1	0	4	0	0	0	1	0	0	2	0	0		0	0	1	0	0	0	0	0	1	0	0	0	1	0		3
chr1	20482955	20482979	-	UTR3	"mRNA"	"ENSG00000162545.5"	"CAMK2N1"	3len30	medium	UA	0	0	33.3333	29.1667	0.0662983	0.830275	0	0	0	0	0	0	0	0	0	0	1	0	0	0	0	0		0	0	0	0	0	0	0	1	0	0	1	0	0	0		0
chr1	20483151	20483208	-	UTR3	"mRNA"	"ENSG00000162545.5"	"CAMK2N1"	2len30-60	medium	UA	0	0	14.0351	22.807	0.0840088	1.39753	0	0	1	0	0	0	1	1	0	1	0	2	0	0	0	0		1	0	0	1	0	0	0	0	1	0	0	0	0	0		0
chr1	20483269	20483307	-	UTR3	"mRNA"	"ENSG00000162545.5"	"CAMK2N1"	2len30-60	sparse	UA	0	0	0	15.7895	0.119122	5.59649	0	0	0	0	0	0	1	0	0	0	0	0	0	0	0	0		0	0	0	0	0	0	0	0	0	0	0	0	0	0		2
chr1	20500316	20500351	-	UTR3	"mRNA"	"ENSG00000090432.6"	"MUL1"	2len30-60	dense	UA	0	0	20	22.8571	0.0838323	1.03727	0	0	0	1	2	0	1	0	3	0	3	2	0	0	1	0		1	0	0	0	0	0	0	0	0	0	0	0	1	0		7
chr1	20500404	20500416	-	UTR3	"mRNA"	"ENSG00000090432.6"	"MUL1"	3len30	medium	AA	0	0	0	58.3333	0.0337079	19.7778	0	0	0	0	1	0	1	0	0	0	1	0	0	0	1	0		0	0	2	0	0	0	0	1	0	0	0	0	0	0		3
chr1	20500831	20500859	-	CDS	"mRNA"	"ENSG00000090432.6"	"MUL1"	3len30	sparse	UA	21.4286	0	0	21.4286	1.04459	0.918129	3	1	4	2	9	0	2	1	4	1	2	4	0	1	1	2		1	1	0	2	1	1	3	3	2	1	1	0	0	0		16
chr1	20501275	20501346	-	CDS	"mRNA"	"ENSG00000090432.6"	"MUL1"	1len60-100	dense	AA	0	8.4507	8.4507	21.1268	0.472311	1.11182	2	3	8	4	13	1	14	5	5	2	3	3	4	4	5	5		3	3	0	3	1	2	7	1	0	0	2	3	5	1		21
chr1	20644190	20644247	+	intron	"lncRNA,pre-mRNA"	"ENSG00000158828.7"	"PINK1"	2len30-60	sparse	UA	0	0	10.5263	10.5263	0.173516	0.85214	8	2	14	18	65	3	37	19	48	7	32	31	15	25	4	0		1	1	2	3	1	0	4	2	0	1	1	0	3	1		1
chr1	20644284	20644291	+	intron	"lncRNA,pre-mRNA"	"ENSG00000158828.7"	"PINK1"	3len30	medium	AA	0	0	0	85.7143	0.0230643	28.9048	2	1	1	3	8	1	5	5	7	3	6	8	2	0	0	0		1	2	0	2	2	1	1	1	1	0	2	1	3	3		0
chr1	20650505	20650513	+	CDS	"mRNA"	"ENSG00000158828.7"	"PINK1"	3len30	dense	AA	0	0	0	100	0.019802	33.6667	0	0	0	0	0	0	0	0	0	0	0	0	0	0	0	0		0	0	0	0	0	0	1	0	0	0	0	0	0	0		0
chr1	20650588	20650640	+	CDS	"mRNA"	"ENSG00000158828.7"	"PINK1"	2len30-60	sparse	UA	11.5385	0	0	15.3846	0.826291	1.12698	0	0	0	0	1	0	0	0	1	0	0	0	0	0	0	0		2	1	0	0	0	0	0	0	1	0	0	0	0	0		4
chr1	20650697	20650763	+	UTR3	"mRNA"	"ENSG00000158828.7"	"PINK1"	1len60-100	medium	AA	0	0	12.1212	15.1515	0.123827	1.06814	3	2	6	5	12	2	9	4	11	0	2	4	0	6	0	3		1	1	1	0	2	1	0	2	1	0	0	0	0	0		7
chr1	20650833	20650920	+	UTR3	"mRNA"	"ENSG00000158828.7"	"PINK1"	1len60-100	sparse	UA	0	0	10.3448	9.1954	0.196167	0.763997	0	0	0	0	1	0	0	0	1	0	1	2	1	0	0	0		1	0	0	2	2	0	2	0	0	1	0	0	1	0		2
chr1	20651158	20651233	+	UTR3	"mRNA"	"ENSG00000158828.7"	"PINK1"	1len60-100	medium	UA	0	8	5.33333	9.33333	0.967742	0.632653	0	0	1	3	3	0	4	1	4	0	1	4	2	0	0	2		0	1	1	2	0	1	0	1	0	0	0	0	3	0		5
chr1	20651919	20651926	-	UTR3	"mRNA"	"ENSG00000244038.9"	"DDOST"	3len30	dense	AA	0	0	0	100	0.019802	33.6667	0	0	1	0	0	0	0	0	0	1	0	0	0	0	0	0		1	0	0	0	0	0	0	0	0	0	0	0	0	0		2
chr1	20652159	20652191	-	UTR3	"mRNA"	"ENSG00000244038.9"	"DDOST"	2len30-60	medium	AA	0	0	12.5	25	0.0769231	1.67742	0	0	0	0	0	0	0	1	0	0	0	0	0	0	0	0		2	1	1	3	0	0	0	1	0	0	0	0	0	0		1
chr1	20652492	20652500	-	CDS	"mRNA"	"ENSG00000244038.9"	"DDOST"	3len30	dense	UA	0	0	0	87.5	0.0225989	29.5	1	0	1	0	2	0	3	0	1	0	0	2	0	0	0	0		0	0	0	0	0	0	0	0	0	0	0	0	0	1		0
chr1	20652679	20652692	-	CDS	"mRNA"	"ENSG00000244038.9"	"DDOST"	3len30	sparse	AA	0	0	0	46.1538	0.0424144	15.7179	0	0	0	1	1	0	0	0	0	0	0	0	0	0	0	0		2	0	2	1	0	0	3	0	0	0	0	0	0	0		6
chr1	20653205	20653218	-	intron	"pre-mRNA"	"ENSG00000244038.9"	"DDOST"	3len30	dense	UA	46.1538	0	0	46.1538	1.02121	0.959311	0	1	0	1	2	0	1	0	0	0	0	1	0	0	0	0		1	1	0	0	0	0	1	0	1	0	1	0	2	0		0
chr1	20653684	20653691	-	CDS	"mRNA"	"ENSG00000244038.9"	"DDOST"	3len30	dense	UG	0	0	100	0	2	0.00970874	0	0	0	0	0	0	0	0	0	0	0	0	0	0	0	0		1	0	0	0	0	0	0	0	0	0	0	0	0	0		0
chr1	20654106	20654112	-	intron	"pre-mRNA"	"ENSG00000244038.9"	"DDOST"	3len30	dense	UG	0	0	100	0	2	0.00970874	0	0	2	3	1	0	0	1	1	0	0	0	1	0	0	0		0	1	0	0	1	1	0	0	0	0	0	1	1	0		0
chr1	20654169	20654175	-	intron	"pre-mRNA"	"ENSG00000244038.9"	"DDOST"	3len30	medium	UG	66.6667	0	0	0	68.6667	0.0143541	1	0	1	1	1	0	2	1	2	0	0	0	0	0	0	0		1	0	0	1	0	0	3	0	0	0	0	0	0	0		0
chr1	20655734	20655745	-	CDS	"mRNA"	"ENSG00000244038.9"	"DDOST"	3len30	dense	AA	0	0	0	100	0.019802	33.6667	0	1	0	0	0	0	1	0	0	0	0	0	0	0	0	0		1	1	0	0	0	0	0	0	0	2	0	0	0	0		2
chr1	20682092	20682204	-	intron	"lncRNA,pre-mRNA"	"ENSG00000117245.12"	"KIF17"	0len100plus	medium	UG	12.5	0	5.35714	0	14.5	0.0479452	8	7	8	12	38	6	33	9	26	15	37	29	5	6	2	3		2	1	1	3	1	2	0	1	0	1	0	1	0	0		0
chr1	20686470	20686520	-	intron	"lncRNA,pre-mRNA"	"ENSG00000117245.12"	"KIF17"	2len30-60	medium	UG	34	0	0	0	36	0.027027	1	0	5	7	17	1	10	5	7	1	30	29	4	1	0	0		3	2	0	0	1	3	2	3	1	1	0	4	3	0		1
chr1	20694992	20695150	-	intron	"lncRNA,pre-mRNA"	"ENSG00000117245.12"	"KIF17"	0len100plus	medium	UG	6.32911	11.3924	0	0	19.7215	0.048259	14	4	14	15	33	8	25	16	33	16	58	53	8	10	10	7		1	3	3	1	2	1	3	2	0	1	2	1	3	0		0
chr1	20723921	20723957	-	intron	"lncRNA,pre-mRNA"	"ENSG00000189410.11"	"SH2D5"	2len30-60	dense	UA	25	16.6667	19.4444	0	43.6667	0.0155979	1	0	2	0	2	0	2	2	2	0	3	7	1	0	0	0		0	0	1	1	0	1	2	1	1	2	1	5	2	0		0
chr1	20742763	20742859	-	UTR3	"mRNA"	"ENSG00000127483.17"	"HP1BP3"	1len60-100	sparse	UG	6.25	0	0	7.29167	0.994975	0.896396	1	0	2	4	14	1	3	4	5	1	5	12	0	3	1	1		5	4	1	4	1	0	5	0	2	3	2	2	0	1		9
chr1	20750320	20750374	-	intron	"pre-mRNA"	"ENSG00000127483.17"	"HP1BP3"	2len30-60	dense	UG	96.2963	0	0	0	98.2963	0.0100709	6	6	23	31	49	4	15	17	37	8	41	52	10	6	7	15		2	2	1	0	0	3	0	4	2	4	2	6	3	0		1
chr1	20753718	20753825	-	intron	"pre-mRNA"	"ENSG00000127483.17"	"HP1BP3"	0len100plus	dense	AA	5.60748	5.60748	6.54206	8.41121	1.40417	0.453399	9	10	40	40	159	4	99	58	91	21	138	195	17	17	1	0		5	12	7	14	9	5	8	13	9	4	14	18	16	8		2
chr1	20754012	20754045	-	intron	"pre-mRNA"	"ENSG00000127483.17"	"HP1BP3"	2len30-60	sparse	UA	0	0	0	18.1818	0.104265	6.39394	4	6	24	23	56	0	34	12	23	4	22	36	5	2	1	0		11	10	5	11	3	6	23	10	12	7	10	6	13	4		3
chr1	20761590	20761649	-	intron	"pre-mRNA"	"ENSG00000127483.17"	"HP1BP3"	2len30-60	medium	AA	0	0	10.1695	22.0339	0.0868286	1.74903	4	4	13	13	25	2	20	18	12	5	9	8	0	2	6	3		3	7	7	9	3	2	12	4	3	1	2	3	3	0		7
chr1	20774200	20774243	-	UTR5	"mRNA"	"ENSG00000127483.17"	"HP1BP3"	2len30-60	sparse	UA	0	0	13.9535	13.9535	0.133748	0.88203	9	5	18	10	55	0	18	13	23	3	40	147	2	8	2	2		6	9	17	12	7	12	24	11	15	10	39	29	21	9		7
chr1	20774335	20774408	-	UTR5	"mRNA"	"ENSG00000127483.17"	"HP1BP3"	1len60-100	dense	UA	26.0274	0	0	8.21918	3.04012	0.317603	193	93	396	670	1337	142	871	432	972	195	1646	2390	271	326	144	126		90	100	120	92	82	105	112	83	100	97	208	146	156	114		80
chr1	20774611	20774724	-	UTR5	"mRNA"	"ENSG00000127483.17"	"HP1BP3"	0len100plus	sparse	AA	0	0	5.30973	9.73451	0.186315	1.2918	3	3	13	22	28	0	11	5	13	3	15	64	1	2	0	2		14	16	12	12	0	4	10	4	11	2	6	13	24	5		12
chr1	20775343	20775389	-	intron	"pre-mRNA"	"ENSG00000127483.17"	"HP1BP3"	2len30-60	medium	UA	0	0	21.7391	19.5652	0.0972516	0.831283	14	4	24	24	64	3	36	32	35	5	108	250	11	18	3	0		22	13	18	14	4	10	16	18	23	25	69	54	27	30		15
chr1	20775434	20775440	-	intron	"pre-mRNA"	"ENSG00000127483.17"	"HP1BP3"	3len30	dense	AA	0	0	0	100	0.019802	33.6667	6	2	9	12	12	3	12	8	8	3	20	34	6	7	1	4		1	2	1	1	0	2	0	1	1	0	2	4	9	5		2
chr1	20776065	20776206	-	ncRNA	"lncRNA"	"ENSG00000127483.17"	"HP1BP3"	0len100plus	medium	AA	4.25532	0	5.67376	9.21986	0.612075	0.790455	5	1	20	12	26	0	11	1	7	1	8	28	0	4	1	2		19	13	28	25	3	5	16	5	8	9	9	4	5	3		10
chr1	20776349	20776395	-	ncRNA	"lncRNA"	"ENSG00000127483.17"	"HP1BP3"	2len30-60	sparse	UA	0	0	0	19.5652	0.0972516	6.85507	3	1	3	2	8	0	6	5	4	1	3	3	2	1	0	1		5	3	3	0	1	2	2	1	0	1	1	0	3	1		4
chr1	20781461	20781617	-	intron	"pre-mRNA"	"ENSG00000127483.17"	"HP1BP3"	0len100plus	sparse	UA	3.84615	0	3.84615	6.41026	0.788927	0.693046	108	80	240	296	684	54	479	258	351	68	197	474	70	102	52	46		54	61	78	131	50	81	109	65	56	44	72	55	74	19		69
chr1	20786263	20786275	-	UTR5	"mRNA"	"ENSG00000127483.17"	"HP1BP3"	3len30	dense	UA	0	0	0	91.6667	0.0215827	30.8889	12	5	14	27	37	4	17	4	21	3	8	11	1	4	0	2		4	9	1	5	8	4	10	4	2	2	0	1	2	1		5
chr1	20806294	20806357	-	UTR3	"mRNA"	"ENSG00000075151.20"	"EIF4G3"	1len60-100	dense	UG	12.6984	14.2857	20.6349	0	28.9841	0.0197554	15	12	37	36	89	12	79	36	88	13	59	89	22	24	3	2		7	4	11	10	5	7	12	6	12	6	9	8	6	4		2
chr1	20840968	20841017	-	CDS	"mRNA"	"ENSG00000075151.20"	"EIF4G3"	2len30-60	medium	UA	14.2857	0	0	16.3265	0.939929	1.00236	1	1	1	5	7	0	1	3	2	0	0	4	0	1	0	1		1	0	2	2	0	1	0	0	0	1	0	1	0	1		6
chr1	20851302	20851314	-	CDS	"mRNA"	"ENSG00000075151.20"	"EIF4G3"	3len30	sparse	AA	0	0	0	50	0.0392157	17	0	0	0	0	1	0	2	0	1	0	0	0	0	0	1	0		1	0	0	2	0	0	0	0	0	0	0	1	0	0		5
chr1	20864522	20864605	-	CDS	"mRNA"	"ENSG00000075151.20"	"EIF4G3"	1len60-100	dense	AA	7.22892	0	12.0482	14.4578	0.597038	0.693889	2	1	1	1	1	0	5	0	3	0	3	3	0	0	3	3		3	2	1	0	1	1	2	0	0	0	0	0	0	1		7
chr1	20870400	20870535	-	intron	"pre-mRNA"	"ENSG00000075151.20"	"EIF4G3"	0len100plus	medium	UA	0	0	9.62963	7.40741	0.237885	0.665689	8	2	36	34	106	3	58	32	33	8	46	77	8	16	2	1		5	8	11	16	9	3	13	10	11	5	12	4	19	6		4
chr1	20887390	20887480	-	intron	"pre-mRNA"	"ENSG00000075151.20"	"EIF4G3"	1len60-100	sparse	AA	0	0	0	11.1111	0.165138	4.03704	2	4	8	3	27	0	11	1	10	0	7	14	1	1	0	0		5	8	4	6	1	8	8	4	3	3	5	2	3	1		2
chr1	20896653	20896743	-	intron	"pre-mRNA"	"ENSG00000075151.20"	"EIF4G3"	1len60-100	sparse	UG	6.66667	0	0	11.1111	0.715596	1.25287	6	4	29	24	73	3	57	29	46	6	39	83	8	9	2	2		3	13	6	5	2	5	14	7	15	9	10	7	15	4		2
chr1	20906739	20906846	-	intron	"pre-mRNA"	"ENSG00000075151.20"	"EIF4G3"	0len100plus	dense	UA	19.6262	0	8.41121	7.47664	2.55127	0.273111	4	4	23	29	69	2	29	29	31	7	45	73	8	3	1	5		8	5	6	10	7	8	6	18	12	8	7	7	12	10		8
chr1	20946350	20946422	-	intron	"pre-mRNA"	"ENSG00000075151.20"	"EIF4G3"	1len60-100	medium	AA	0	0	8.33333	16.6667	0.113208	1.55882	1	4	7	6	19	0	9	7	4	0	9	22	0	4	0	0		2	10	8	7	4	5	10	6	4	3	3	3	11	3		4
chr1	20950809	20950941	-	intron	"pre-mRNA"	"ENSG00000075151.20"	"EIF4G3"	0len100plus	sparse	AA	0	0	5.30303	9.09091	0.198198	1.21533	25	14	66	58	254	13	153	76	125	15	145	320	20	29	9	6		26	26	27	64	21	26	70	61	53	33	48	58	67	20		14
chr1	20974218	20974253	-	intron	"lncRNA,pre-mRNA"	"ENSG00000075151.20"	"EIF4G3"	2len30-60	sparse	AA	0	0	0	22.8571	0.0838323	7.95238	1	0	14	5	25	0	13	4	13	3	9	25	3	8	1	0		4	0	4	17	0	5	4	4	7	4	8	5	14	2		0
chr1	20984557	20984593	-	intron	"pre-mRNA"	"ENSG00000075151.20"	"EIF4G3"	2len30-60	dense	UG	69.4444	0	16.6667	0	71.4444	0.0112219	0	0	1	0	5	0	3	3	0	1	3	7	0	0	0	0		0	5	2	4	1	1	2	2	2	1	0	1	3	2		3
chr1	20997651	20997716	-	intron	"pre-mRNA"	"ENSG00000075151.20"	"EIF4G3"	1len60-100	medium	UG	9.23077	0	16.9231	0	11.2308	0.0343008	4	3	8	8	24	3	20	12	19	4	18	14	5	3	1	4		2	2	0	4	8	5	7	7	0	3	3	2	3	4		0
chr1	20998211	20998242	-	intron	"pre-mRNA"	"ENSG00000075151.20"	"EIF4G3"	2len30-60	dense	UG	96.7742	0	0	0	98.7742	0.0100226	2	2	30	17	49	1	12	13	16	4	16	63	3	7	2	4		12	7	9	9	1	3	8	10	8	6	7	6	7	1		6
chr1	21003917	21003934	-	ncRNA	"lncRNA"	"ENSG00000233072.1"	"RPS15AP6"	3len30	medium	AA	0	0	0	58.8235	0.0334317	19.9412	1	2	6	9	13	5	9	4	8	0	1	4	0	1	0	0		0	4	5	2	1	1	1	0	0	0	0	0	1	0		1
chr1	21017087	21017159	-	intron	"pre-mRNA"	"ENSG00000075151.20"	"EIF4G3"	1len60-100	medium	UA	8.33333	0	8.33333	12.5	0.765432	0.686441	2	5	14	17	43	2	25	23	13	3	8	7	2	2	0	0		6	7	2	7	3	2	6	5	2	3	0	1	2	4		3
chr1	21041744	21041820	-	intron	"pre-mRNA"	"ENSG00000075151.20"	"EIF4G3"	1len60-100	dense	AA	14.4737	0	6.57895	22.3684	0.704955	0.971554	14	7	47	44	106	7	85	39	58	6	23	70	9	12	10	2		2	5	10	15	10	10	10	13	8	6	4	8	15	3		5
chr1	21046866	21046900	-	intron	"pre-mRNA"	"ENSG00000075151.20"	"EIF4G3"	2len30-60	dense	UA	35.2941	0	17.6471	0	37.2941	0.0178759	7	13	46	45	107	7	63	39	56	8	50	71	9	13	11	2		9	13	12	10	13	6	24	14	10	11	10	14	23	10		2
chr1	21075977	21076132	-	intron	"lncRNA,pre-mRNA"	"ENSG00000075151.20"	"EIF4G3"	0len100plus	medium	AA	0	4.51613	4.51613	7.74194	0.745387	0.726542	10	9	44	38	103	7	61	33	47	10	86	188	5	20	1	1		4	19	11	21	7	12	30	22	29	17	23	19	33	11		5
chr1	21083857	21083984	-	intron	"lncRNA,pre-mRNA"	"ENSG00000075151.20"	"EIF4G3"	0len100plus	medium	AA	0	0	6.29921	13.3858	0.139026	1.54699	23	30	63	89	244	19	178	107	217	45	399	681	63	76	7	1		24	16	15	27	20	29	41	33	39	42	68	47	68	41		6
chr1	21084019	21084098	-	intron	"lncRNA,pre-mRNA"	"ENSG00000075151.20"	"EIF4G3"	1len60-100	medium	UG	7.59494	7.59494	0	13.9241	1.15182	0.820459	50	20	67	119	264	23	207	100	243	42	372	371	55	65	10	5		10	7	5	11	10	14	18	14	14	19	17	18	28	23		7
chr1	21089052	21089135	-	intron	"lncRNA,pre-mRNA"	"ENSG00000075151.20"	"EIF4G3"	1len60-100	medium	UG	12.0482	0	0	10.8434	1.18616	0.78703	27	16	81	88	215	9	108	57	88	14	94	213	15	28	15	9		21	11	12	29	10	12	29	29	25	15	27	11	17	2		15
chr1	21104246	21104276	-	intron	"lncRNA,pre-mRNA"	"ENSG00000075151.20"	"EIF4G3"	3len30	sparse	AA	0	0	0	40	0.0487805	13.6667	25	15	31	48	125	10	77	41	57	9	38	54	13	22	2	2		10	12	3	7	2	3	9	6	6	3	3	0	13	4		2
chr1	21122241	21122262	-	intron	"pre-mRNA"	"ENSG00000075151.20"	"EIF4G3"	3len30	medium	AA	0	0	0	80.9524	0.0244044	27.3175	241	165	282	440	739	93	430	235	412	114	149	218	53	81	32	21		37	40	16	51	17	31	35	22	15	10	8	6	50	6		13
chr1	21122864	21122892	-	intron	"pre-mRNA"	"ENSG00000075151.20"	"EIF4G3"	3len30	sparse	UA	0	0	0	25	0.0769231	8.66667	0	1	8	5	8	0	6	0	6	4	7	14	0	1	0	0		6	8	11	21	4	7	15	5	14	4	4	7	9	6		6
chr1	21125771	21125867	-	intron	"pre-mRNA"	"ENSG00000075151.20"	"EIF4G3"	1len60-100	dense	UA	35.4167	0	6.25	15.625	2.25063	0.372201	21	15	87	67	184	10	86	50	77	9	66	196	14	25	10	11		9	8	4	9	4	6	10	10	6	4	12	11	13	2		10
chr1	21131523	21131567	-	intron	"pre-mRNA"	"ENSG00000075151.20"	"EIF4G3"	2len30-60	dense	UA	15.9091	0	13.6364	13.6364	1.2236	0.449721	4	9	15	22	59	5	45	33	29	3	13	40	2	9	2	3		1	4	0	4	3	4	6	9	2	4	2	4	5	3		5
chr1	21134935	21135103	-	intron	"pre-mRNA"	"ENSG00000075151.20"	"EIF4G3"	0len100plus	medium	UA	4.16667	0	10.119	7.14286	0.75731	0.471074	35	18	117	139	338	11	153	113	162	39	192	362	34	49	7	1		25	33	31	40	20	24	60	41	41	35	21	38	70	23		9
chr1	21135734	21135798	-	intron	"pre-mRNA"	"ENSG00000075151.20"	"EIF4G3"	1len60-100	dense	AA	9.375	0	9.375	15.625	0.684211	0.764368	3	3	16	15	49	3	27	20	24	4	13	36	8	6	0	1		7	14	9	11	4	1	26	15	8	7	7	9	13	4		4
chr1	21149535	21149597	-	intron	"pre-mRNA"	"ENSG00000075151.20"	"EIF4G3"	1len60-100	dense	AA	0	0	24.1935	9.67742	0.187311	0.392645	24	18	46	61	162	8	138	67	115	23	163	317	34	29	8	6		18	18	33	57	30	39	101	58	81	42	70	78	81	25		7
chr1	21149634	21149734	-	intron	"pre-mRNA"	"ENSG00000075151.20"	"EIF4G3"	1len60-100	sparse	UG	8	0	6	6	1.42857	0.411765	23	13	83	75	190	7	137	85	151	24	176	389	31	48	6	3		14	27	18	31	25	31	67	42	34	39	45	40	53	26		8
chr1	21152811	21152866	-	intron	"pre-mRNA"	"ENSG00000075151.20"	"EIF4G3"	2len30-60	medium	UA	14.5455	0	10.9091	16.3636	0.95288	0.610224	12	11	40	29	70	8	50	29	47	12	42	97	8	11	1	4		12	12	10	14	7	11	21	10	16	3	10	6	28	7		3
chr1	21157667	21157681	-	intron	"pre-mRNA"	"ENSG00000075151.20"	"EIF4G3"	3len30	sparse	AA	0	0	0	42.8571	0.0456026	14.619	0	1	6	9	10	1	4	6	3	0	2	3	0	1	1	0		6	6	3	3	2	1	2	3	3	0	2	2	1	2		1
chr1	21158595	21158651	-	intron	"pre-mRNA"	"ENSG00000075151.20"	"EIF4G3"	2len30-60	sparse	UG	12.5	0	16.0714	0	14.5	0.0316742	3	3	18	13	43	0	13	11	22	4	34	61	5	7	1	3		3	3	10	7	7	4	13	3	9	6	7	5	12	3		0
chr1	21158716	21158812	-	intron	"pre-mRNA"	"ENSG00000075151.20"	"EIF4G3"	1len60-100	medium	UG	12.5	0	8.33333	8.33333	1.55357	0.391608	95	51	199	317	829	51	509	309	496	84	573	1018	83	120	46	49		45	58	56	92	42	71	144	81	58	73	100	58	106	43		31
chr1	21160565	21160579	-	intron	"pre-mRNA"	"ENSG00000075151.20"	"EIF4G3"	3len30	sparse	AA	0	0	0	42.8571	0.0456026	14.619	0	0	6	2	17	1	10	8	7	1	4	9	2	2	0	1		2	2	2	5	2	3	6	4	4	4	4	3	10	1		1
chr1	21160618	21160656	-	intron	"pre-mRNA"	"ENSG00000075151.20"	"EIF4G3"	2len30-60	dense	AA	0	0	18.4211	28.9474	0.0667838	1.39803	5	2	21	23	67	8	42	18	33	2	12	31	2	5	1	0		3	5	6	9	6	6	19	16	11	5	5	5	7	6		1
chr1	21163187	21163264	-	intron	"pre-mRNA"	"ENSG00000075151.20"	"EIF4G3"	1len60-100	medium	UA	7.79221	0	11.6883	9.09091	0.970399	0.448873	38	24	85	107	241	10	140	86	158	24	217	419	34	60	10	4		9	14	18	16	13	16	38	20	23	21	32	29	32	17		8
chr1	21163517	21163583	-	intron	"pre-mRNA"	"ENSG00000075151.20"	"EIF4G3"	1len60-100	medium	UA	0	0	13.6364	12.1212	0.152425	0.788707	13	7	67	44	113	2	84	37	68	9	66	128	12	11	1	3		10	20	19	18	10	12	29	22	19	8	13	21	29	5		2
chr1	21165042	21165091	-	intron	"pre-mRNA"	"ENSG00000075151.20"	"EIF4G3"	2len30-60	sparse	UA	14.2857	0	0	12.2449	1.22958	0.766234	8	3	30	43	112	6	49	29	57	9	44	77	4	8	2	1		12	11	10	20	4	7	29	16	14	11	9	8	25	5		0
chr1	21165370	21165441	-	intron	"pre-mRNA"	"ENSG00000075151.20"	"EIF4G3"	1len60-100	sparse	AA	0	0	8.4507	14.0845	0.132586	1.31734	18	3	69	66	239	11	143	48	100	13	66	154	19	19	4	3		28	37	30	45	22	21	70	50	26	28	19	21	68	22		3
chr1	21165523	21165618	-	intron	"pre-mRNA"	"ENSG00000075151.20"	"EIF4G3"	1len60-100	medium	UG	8.42105	0	9.47368	6.31579	1.42446	0.350126	7	7	47	31	65	7	48	23	29	9	28	34	5	10	4	1		7	11	6	8	2	7	14	14	13	6	7	6	7	5		12
chr1	21174779	21174825	-	intron	"pre-mRNA"	"ENSG00000075151.20"	"EIF4G3"	2len30-60	medium	UA	13.0435	0	0	17.3913	0.817967	1.14634	7	2	28	27	43	2	30	16	25	7	16	82	2	7	2	1		12	10	16	30	9	19	60	21	34	9	16	25	30	8		6
chr1	21175296	21175357	-	ncRNA	"lncRNA"	"ENSG00000075151.20"	"EIF4G3"	1len60-100	sparse	AA	0	0	0	16.3934	0.114986	5.79781	4	2	24	14	24	1	15	9	11	3	15	39	2	3	1	2		11	7	3	5	2	3	17	8	6	8	6	1	10	4		6
chr1	21225353	21225361	-	CDS	"mRNA"	"ENSG00000117298.14"	"ECE1"	3len30	dense	UG	0	0	100	0	2	0.00970874	0	0	1	0	0	0	0	0	0	0	0	0	0	0	0	0		0	1	0	1	0	0	1	0	0	0	0	0	0	0		1
chr1	21259883	21259914	-	intron	"pre-mRNA"	"ENSG00000117298.14"	"ECE1"	2len30-60	medium	UG	32.2581	0	0	0	34.2581	0.0283623	11	4	7	16	31	1	19	15	17	8	30	37	7	8	1	1		0	4	1	3	2	1	1	3	2	2	5	4	3	2		1
chr1	21259962	21260110	-	intron	"pre-mRNA"	"ENSG00000117298.14"	"ECE1"	0len100plus	medium	UG	5.40541	4.05405	4.72973	4.05405	2.26738	0.294025	11	10	24	35	103	15	69	35	91	26	111	188	13	21	6	4		4	2	2	2	7	3	1	3	8	9	8	7	13	3		1
chr1	21277563	21277617	-	intron	"lncRNA,pre-mRNA"	"ENSG00000117298.14"	"ECE1"	2len30-60	dense	UA	33.3333	0	18.5185	0	35.3333	0.0182309	12	11	21	37	91	13	54	36	70	12	71	83	8	9	5	7		6	4	2	1	1	2	5	6	4	3	5	11	8	2		1
chr1	21323360	21323380	-	intron	"lncRNA,pre-mRNA"	"ENSG00000117298.14"	"ECE1"	3len30	dense	AA	0	0	0	100	0.019802	33.6667	5	6	7	11	24	6	17	4	15	2	11	12	1	3	2	2		3	1	0	6	1	2	5	1	0	1	1	1	0	1		3
chr1	21342551	21342661	-	intron	"lncRNA,pre-mRNA"	"ENSG00000117298.14"	"ECE1"	0len100plus	dense	UG	36.3636	4.54545	0	7.27273	5.18681	0.188406	17	1	32	43	121	13	68	38	45	15	102	152	12	13	12	13		7	8	5	4	4	8	7	6	7	9	11	12	19	3		3
chr1	21345856	21345950	+	intergenic	""	"."	"None"	1len60-100	dense	UG	69.1489	0	9.57447	0	71.1489	0.0122364	10	3	23	31	54	13	36	16	37	15	56	51	15	12	13	8		5	1	0	1	0	1	1	1	0	1	4	2	5	2		4
chr1	21345987	21346020	+	intergenic	""	"."	"None"	2len30-60	dense	UA	18.1818	21.2121	18.1818	0	41.3939	0.0165083	1	1	5	4	12	0	3	1	7	2	10	13	0	1	0	0		5	4	2	4	2	2	3	1	4	3	6	3	1	1		0
chr1	21346053	21346303	+	intergenic	""	"."	"None"	0len100plus	dense	UG	16	2.4	2.4	2.8	5.36842	0.159664	30	13	49	94	146	16	87	42	105	32	203	165	23	34	13	15		15	38	7	8	12	12	18	12	8	6	20	21	10	12		8
chr1	21346366	21346635	+	intergenic	""	"."	"None"	0len100plus	sparse	UG	5.20446	0	4.08922	0	7.20446	0.0813426	23	12	30	69	151	16	79	59	120	25	185	186	25	37	8	14		10	13	7	11	5	8	16	8	18	19	26	29	11	11		3
chr1	21346791	21346875	+	intergenic	""	"."	"None"	1len60-100	dense	UA	16.6667	0	9.52381	7.14286	2.2924	0.278956	0	4	12	5	32	1	15	8	16	8	26	66	7	5	1	1		5	8	5	6	6	8	5	3	5	6	5	7	3	2		4
chr1	21347025	21347082	+	intergenic	""	"."	"None"	2len30-60	medium	UA	17.5439	0	10.5263	10.5263	1.69559	0.370977	3	3	9	15	34	3	17	8	24	3	42	58	7	6	1	1		4	6	1	2	4	1	3	1	4	3	2	3	2	1		4
chr1	21440204	21440218	+	UTR5	"mRNA"	"ENSG00000142794.18"	"NBPF3"	3len30	sparse	UA	0	7.14286	0	28.5714	0.309179	2.91549	0	0	0	0	0	0	0	0	0	0	0	0	0	0	0	0		0	0	0	1	0	0	0	0	0	0	0	0	0	0		0
chr1	21449923	21449951	+	intron	"lncRNA,pre-mRNA"	"ENSG00000142794.18"	"NBPF3"	3len30	medium	AA	0	0	0	64.2857	0.0306346	21.7619	2	0	4	2	10	0	2	2	3	0	4	3	1	2	0	0		0	0	0	3	0	1	0	1	0	1	0	0	1	0		0
chr1	21453654	21453685	+	ncRNA	"lncRNA"	"ENSG00000142794.18"	"NBPF3"	2len30-60	medium	UA	0	0	22.5806	19.3548	0.0982567	0.795712	0	0	0	1	0	0	1	0	0	0	0	0	0	0	0	0		1	0	0	0	0	0	1	0	0	0	1	0	0	0		1
chr1	21457167	21457218	+	intron	"pre-mRNA"	"ENSG00000142794.18"	"NBPF3"	2len30-60	dense	UA	43.1373	0	0	0	45.1373	0.0216745	17	15	18	27	42	8	29	17	31	6	51	45	11	7	10	8		1	3	1	1	0	0	0	0	1	4	4	1	3	3		3
chr1	21457407	21457429	+	intron	"pre-mRNA"	"ENSG00000142794.18"	"NBPF3"	3len30	medium	UA	31.8182	0	36.3636	0	33.8182	0.0140485	0	0	1	1	0	0	1	0	0	0	4	3	0	0	0	0		0	1	0	0	2	2	2	2	0	1	3	1	1	0		0
chr1	21459593	21459607	+	intron	"pre-mRNA"	"ENSG00000142794.18"	"NBPF3"	3len30	sparse	UG	50	0	0	0	52	0.0188679	4	2	1	4	6	1	2	3	2	2	2	3	0	1	0	0		1	0	0	1	2	0	1	0	1	0	0	1	2	0		1
chr1	21473555	21473557	+	CDS	"mRNA"	"ENSG00000142794.18"	"NBPF3"	3len30	dense	AA	0	0	0	100	0.019802	33.6667	0	0	0	0	1	0	0	0	1	0	0	1	0	0	1	0		0	0	0	0	0	0	0	0	0	0	0	0	0	0		0
chr1	21475693	21475743	+	intron	"lncRNA,pre-mRNA"	"ENSG00000142794.18"	"NBPF3"	2len30-60	medium	UA	0	0	12	18	0.105263	1.26667	0	0	0	3	3	0	2	2	1	0	4	11	0	0	0	0		1	1	1	0	0	0	1	1	0	1	4	4	1	0		0
chr1	21476297	21476315	+	intron	"lncRNA,pre-mRNA"	"ENSG00000142794.18"	"NBPF3"	3len30	sparse	UA	0	0	16.6667	22.2222	0.0861244	1.18079	0	0	1	0	3	0	0	1	2	0	1	0	0	0	0	0		0	0	1	0	1	0	2	0	0	0	0	1	0	1		0
chr1	21479821	21479863	+	intron	"lncRNA,pre-mRNA"	"ENSG00000142794.18"	"NBPF3"	2len30-60	dense	UG	76.1905	0	0	0	78.1905	0.0126278	7	2	6	4	17	2	8	9	12	2	22	29	1	2	2	3		1	1	6	1	0	2	2	3	1	0	2	3	0	1		0
chr1	21616136	21616194	-	intron	"lncRNA,pre-mRNA"	"ENSG00000076864.19"	"RAP1GAP"	2len30-60	dense	UG	94.8276	0	0	0	96.8276	0.0102221	11	1	7	18	23	3	19	13	21	7	26	18	3	7	5	1		1	3	0	0	0	1	2	1	0	0	3	1	1	1		3
chr1	21621030	21621119	-	intron	"lncRNA,pre-mRNA"	"ENSG00000076864.19"	"RAP1GAP"	1len60-100	sparse	UG	6.74157	6.74157	8.98876	0	15.4831	0.0392589	0	3	4	4	20	0	11	15	15	0	18	38	4	1	1	0		2	0	1	0	2	1	3	6	5	4	4	4	3	2		0
chr1	21651530	21651667	-	ncRNA	"lncRNA"	"ENSG00000076864.19"	"RAP1GAP"	0len100plus	dense	UA	9.48905	5.10949	4.37956	4.37956	3.08548	0.244769	4	2	8	14	37	3	35	19	32	9	35	47	5	7	2	2		0	4	0	2	1	1	6	0	3	6	3	3	1	3		1
chr1	21728630	21728672	-	CDS	"mRNA"	"ENSG00000090686.15"	"USP48"	2len30-60	sparse	UG	0	0	21.4286	0	2	0.0409357	0	0	0	1	2	0	1	0	2	0	0	1	0	0	0	2		0	0	0	0	0	1	1	1	0	0	0	0	0	0		9
chr1	21740633	21740698	-	intron	"pre-mRNA"	"ENSG00000090686.15"	"USP48"	1len60-100	dense	AA	13.8462	0	12.3077	15.3846	0.967136	0.562005	3	2	10	4	20	1	14	14	15	2	12	42	5	3	2	1		0	1	2	2	5	1	8	4	1	1	6	4	6	4		1
chr1	21750197	21750275	-	intron	"pre-mRNA"	"ENSG00000090686.15"	"USP48"	1len60-100	medium	AA	0	0	8.97436	15.3846	0.122066	1.36831	17	11	11	73	81	2	80	26	50	18	43	21	29	26	8	8		5	4	4	2	7	3	4	2	0	1	0	2	8	7		1
chr1	21751252	21751297	-	intron	"pre-mRNA"	"ENSG00000090686.15"	"USP48"	2len30-60	dense	UA	13.3333	0	13.3333	20	0.730159	0.707865	3	3	16	13	41	0	18	17	14	2	9	30	2	5	5	2		10	8	5	6	6	3	4	6	2	8	3	0	3	3		1
chr1	21758183	21758281	-	intron	"lncRNA,pre-mRNA"	"ENSG00000090686.15"	"USP48"	1len60-100	dense	UG	39.7959	0	6.12245	6.12245	5.86819	0.145599	6	2	18	46	56	2	31	16	31	2	63	105	6	7	1	2		4	8	5	5	2	3	11	5	9	9	12	7	11	3		5
chr1	21769080	21769113	-	intron	"lncRNA,pre-mRNA"	"ENSG00000090686.15"	"USP48"	2len30-60	medium	AA	0	0	0	39.3939	0.0495124	13.4646	0	0	4	3	16	0	4	2	3	0	4	10	0	0	0	0		6	3	7	3	2	3	9	2	3	0	6	1	2	1		0
chr1	21827466	21827506	-	intron	"pre-mRNA"	"ENSG00000142798.17"	"HSPG2"	2len30-60	dense	AA	0	0	10	55	0.0357143	4.30769	0	1	2	1	6	0	1	1	4	1	3	0	0	2	1	0		1	2	2	2	1	0	1	0	1	0	0	0	2	1		1
chr1	21835049	21835131	-	ncRNA	"lncRNA"	"ENSG00000142798.17"	"HSPG2"	1len60-100	dense	AA	7.31707	0	12.1951	18.2927	0.482933	0.856988	12	6	12	16	36	6	27	9	20	3	22	38	5	11	4	2		6	9	1	4	2	1	3	0	1	2	2	0	4	0		0
chr1	21835288	21835339	-	ncRNA	"lncRNA"	"ENSG00000142798.17"	"HSPG2"	2len30-60	dense	AA	13.7255	0	0	31.3725	0.485766	1.93552	3	0	1	3	4	2	7	4	6	0	10	16	1	3	1	0		13	13	6	4	3	4	8	7	6	1	9	9	2	3		3
chr1	21874168	21874196	-	intron	"pre-mRNA"	"ENSG00000142798.17"	"HSPG2"	3len30	medium	UA	17.8571	14.2857	0	35.7143	0.929961	1.04472	5	3	4	1	8	0	7	2	2	1	3	4	0	0	0	0		5	1	0	1	1	5	1	0	3	0	1	0	1	0		2
chr1	21882400	21882448	-	intron	"pre-mRNA"	"ENSG00000142798.17"	"HSPG2"	2len30-60	dense	UG	89.5833	0	0	0	91.5833	0.0108011	0	0	2	6	6	1	0	2	2	2	10	9	2	0	1	1		1	2	0	0	1	0	0	0	0	1	0	0	1	0		0
chr1	21887061	21887085	-	intron	"pre-mRNA"	"ENSG00000142798.17"	"HSPG2"	3len30	sparse	UA	0	0	37.5	0	2	0.0246914	0	0	1	0	14	0	6	4	8	1	3	6	2	2	0	1		4	1	0	4	0	2	0	1	1	0	2	5	5	0		0
chr1	21888187	21888224	-	intron	"lncRNA,pre-mRNA"	"ENSG00000142798.17"	"HSPG2"	2len30-60	dense	UA	18.9189	0	24.3243	10.8108	1.77117	0.255406	0	2	2	7	10	0	8	2	7	4	13	24	3	2	0	1		4	2	2	0	1	0	3	2	2	1	4	13	6	2		0
chr1	21888279	21888337	-	intron	"lncRNA,pre-mRNA"	"ENSG00000142798.17"	"HSPG2"	2len30-60	medium	UG	13.7931	13.7931	8.62069	0	29.5862	0.0255057	8	5	10	12	23	2	13	10	18	7	27	40	3	5	1	1		0	2	2	0	1	0	2	0	2	2	3	4	4	3		1
chr1	21905149	21905200	-	intron	"pre-mRNA"	"ENSG00000142798.17"	"HSPG2"	2len30-60	dense	UA	56.8627	0	0	0	58.8627	0.0167049	8	1	2	13	9	4	14	7	17	3	21	14	2	10	8	2		2	0	0	1	0	0	0	0	1	2	2	0	1	0		1
chr1	21930794	21930917	-	intron	"pre-mRNA"	"ENSG00000142798.17"	"HSPG2"	0len100plus	dense	AA	4.87805	4.87805	6.50407	6.50407	1.56663	0.389616	12	7	21	15	86	6	32	16	40	2	74	140	3	14	4	2		4	6	1	9	4	7	10	5	5	4	10	4	8	4		0
chr1	21935620	21935631	-	intron	"pre-mRNA"	"ENSG00000142798.17"	"HSPG2"	3len30	medium	UG	54.5455	0	0	0	56.5455	0.0173776	0	1	1	0	6	0	1	1	5	0	0	2	0	0	0	0		2	4	3	3	2	0	3	2	0	0	0	0	0	0		0
chr1	22025754	22025771	+	ncRNA	"lncRNA"	"ENSG00000218510.7"	"LINC00339"	3len30	dense	UA	0	0	0	94.1176	0.0210266	31.7059	4	0	3	5	4	0	3	2	0	0	0	1	0	0	0	0		4	1	6	6	3	4	2	1	1	1	1	0	0	2		1
chr1	22030318	22030320	+	ncRNA	"lncRNA"	"ENSG00000218510.7"	"LINC00339"	3len30	dense	AA	0	0	0	100	0.019802	33.6667	0	0	0	0	0	0	0	0	0	0	0	0	0	0	0	0		0	0	0	0	0	0	0	0	0	0	0	0	0	0		0
chr1	22031053	22031092	+	ncRNA	"lncRNA"	"ENSG00000218510.7"	"LINC00339"	2len30-60	medium	UG	15.3846	0	20.5128	0	17.3846	0.0257086	0	0	0	0	1	0	0	0	0	0	0	0	0	0	0	0		0	0	1	1	0	0	0	0	0	0	1	0	0	0		0
chr1	22031125	22031151	+	ncRNA	"lncRNA"	"ENSG00000218510.7"	"LINC00339"	3len30	sparse	UA	0	0	0	30.7692	0.062954	10.5897	0	1	0	1	4	1	1	1	0	0	3	2	0	1	0	0		1	0	0	2	0	1	0	1	0	0	0	0	0	0		1
chr1	22056170	22056194	+	intron	"lncRNA,pre-mRNA"	"ENSG00000070831.15"	"CDC42"	3len30	sparse	AA	0	0	0	50	0.0392157	17	2	3	19	13	43	2	7	12	9	0	6	12	0	2	2	0		7	10	15	12	2	11	7	8	4	8	0	1	2	3		2
chr1	22066407	22066493	+	intron	"lncRNA,pre-mRNA"	"ENSG00000070831.15"	"CDC42"	1len60-100	sparse	UG	6.97674	0	2.32558	8.13953	0.982188	0.742911	28	15	61	62	141	12	86	53	55	10	49	52	14	22	4	2		11	4	6	14	4	7	12	7	14	6	2	1	4	1		1
chr1	22068592	22068607	+	intron	"lncRNA,pre-mRNA"	"ENSG00000070831.15"	"CDC42"	3len30	dense	AA	0	0	0	100	0.019802	33.6667	0	1	9	8	20	0	11	5	10	1	8	7	3	4	0	0		3	1	0	3	2	2	4	3	1	1	1	0	4	0		0
chr1	22068884	22068972	+	intron	"lncRNA,pre-mRNA"	"ENSG00000070831.15"	"CDC42"	1len60-100	sparse	UA	0	0	10.2273	10.2273	0.178138	0.848797	5	3	17	17	47	2	25	12	20	3	28	40	5	10	1	1		5	5	4	5	1	9	12	5	11	6	8	6	10	0		3
chr1	22069082	22069109	+	intron	"lncRNA,pre-mRNA"	"ENSG00000070831.15"	"CDC42"	3len30	medium	AA	0	0	0	55.5556	0.0353635	18.8519	4	3	20	27	53	2	19	18	15	2	25	58	4	5	1	2		2	8	11	1	5	4	6	2	6	5	4	4	10	5		3
chr1	22071445	22071542	+	intron	"lncRNA,pre-mRNA"	"ENSG00000070831.15"	"CDC42"	1len60-100	sparse	UG	7.21649	0	8.24742	6.18557	1.28264	0.389168	10	7	18	12	60	6	29	18	28	6	43	71	7	13	5	0		2	6	8	10	3	4	13	3	6	9	7	8	8	4		0
chr1	22087039	22087096	+	intron	"lncRNA,pre-mRNA"	"ENSG00000070831.15"	"CDC42"	2len30-60	medium	UA	0	0	12.2807	17.5439	0.107852	1.21355	5	3	18	17	37	1	10	13	18	2	4	15	1	3	0	1		5	7	2	7	6	2	3	3	0	1	4	4	4	1		1
chr1	22087170	22087226	+	intron	"lncRNA,pre-mRNA"	"ENSG00000070831.15"	"CDC42"	2len30-60	sparse	AA	0	0	0	21.4286	0.089172	7.47619	1	1	20	14	31	1	12	6	12	2	3	20	3	1	0	1		6	16	7	18	1	6	10	10	5	2	3	2	7	4		4
chr1	22088130	22088270	+	intron	"lncRNA,pre-mRNA"	"ENSG00000070831.15"	"CDC42"	0len100plus	sparse	UG	6.42857	4.28571	4.28571	0	12.7143	0.0555556	7	4	29	33	56	5	53	27	34	9	40	43	5	13	4	2		2	5	7	8	5	5	16	10	6	10	11	4	11	5		3
chr1	22091619	22091678	+	UTR3	"mRNA"	"ENSG00000070831.15"	"CDC42"	2len30-60	sparse	UA	0	10.1695	0	10.1695	1.08953	0.848134	7	0	1	6	12	2	30	6	9	3	7	27	2	2	1	3		7	6	2	3	0	4	7	4	2	6	4	5	3	1		16
chr1	22091721	22091743	+	UTR3	"mRNA"	"ENSG00000070831.15"	"CDC42"	3len30	sparse	UA	0	0	0	27.2727	0.0707395	9.42424	2	0	3	4	5	0	5	10	8	2	19	33	2	2	2	0		1	2	6	2	3	4	10	11	5	2	11	9	6	2		16
chr1	22091781	22091796	+	UTR3	"mRNA"	"ENSG00000070831.15"	"CDC42"	3len30	dense	UG	86.6667	0	0	0	88.6667	0.0111524	0	0	0	0	1	0	0	0	0	0	1	0	0	0	0	0		0	2	3	0	0	3	4	3	0	0	0	2	1	0		5
chr1	22091829	22091925	+	UTR3	"mRNA"	"ENSG00000070831.15"	"CDC42"	1len60-100	medium	UA	0	0	13.5417	12.5	0.148148	0.816121	5	2	15	15	37	1	46	16	41	5	32	34	7	8	7	11		2	3	3	1	2	3	8	3	3	0	8	4	10	1		37
chr1	22092193	22092209	+	UTR3	"mRNA"	"ENSG00000070831.15"	"CDC42"	3len30	sparse	AA	0	0	0	43.75	0.0446927	14.9167	1	0	0	1	2	0	3	1	2	0	0	5	0	2	0	1		0	0	0	0	0	0	0	2	2	0	0	0	0	0		3
chr1	22092807	22092814	+	UTR3	"mRNA"	"ENSG00000070831.15"	"CDC42"	3len30	dense	AA	0	0	0	100	0.019802	33.6667	0	0	0	0	1	0	2	0	0	1	1	2	1	0	0	0		0	0	1	1	1	0	0	0	0	2	0	0	0	1		1
chr1	22108085	22108167	+	intergenic	""	"."	"None"	1len60-100	medium	UA	7.31707	0	12.1951	8.53659	0.976982	0.423619	5	6	25	20	52	4	35	17	31	4	22	50	8	11	1	1		6	4	6	8	2	6	9	2	4	4	4	3	8	3		1
chr1	22119171	22119278	+	intergenic	""	"."	"None"	0len100plus	dense	UG	39.2523	0	5.60748	7.47664	4.86659	0.177114	4	8	16	17	53	5	38	22	37	5	53	71	4	11	3	0		9	9	5	10	6	6	10	4	12	6	11	12	15	9		1
chr1	22153720	22153745	+	intergenic	""	"."	"None"	3len30	sparse	UG	40	0	0	0	42	0.0232558	1	1	1	1	3	0	4	2	2	1	4	2	1	1	0	0		0	2	0	1	0	0	0	0	0	0	0	1	1	0		0
chr1	22502645	22502756	+	intron	"pre-mRNA"	"ENSG00000184677.16"	"ZBTB40"	0len100plus	dense	UA	5.40541	0	13.5135	5.40541	1.15612	0.292232	58	28	86	145	355	53	260	102	245	66	193	202	97	113	97	70		28	55	50	52	40	41	55	36	42	41	38	24	55	48		8
chr1	22577764	22577928	+	intron	"pre-mRNA"	"ENSG00000070886.11"	"EPHA8"	0len100plus	sparse	UG	6.70732	0.609756	0	0	9.31707	0.0969267	22	12	26	34	93	21	71	46	98	21	113	91	34	38	42	30		6	3	3	3	3	6	1	0	3	5	6	6	6	3		0
chr1	22715091	22715193	+	intron	"pre-mRNA"	"ENSG00000133216.16"	"EPHB2"	0len100plus	dense	AA	0	0	0	29.4118	0.065764	10.1373	8	2	18	15	58	5	31	13	19	5	53	100	2	6	5	2		4	7	3	4	3	2	13	9	10	2	11	7	8	3		6
chr1	22717835	22717887	+	intron	"pre-mRNA"	"ENSG00000133216.16"	"EPHB2"	2len30-60	medium	UG	15.3846	0	15.3846	0	17.3846	0.0296128	1	0	2	3	4	1	2	4	4	2	8	29	1	0	0	0		0	1	0	0	2	0	1	2	3	1	5	1	2	2		0
chr1	22717965	22718038	+	intron	"pre-mRNA"	"ENSG00000133216.16"	"EPHB2"	1len60-100	medium	UG	9.58904	8.21918	0	12.3288	1.48613	0.640553	3	6	2	4	22	2	21	8	16	6	37	69	2	6	4	0		4	1	1	3	1	3	9	2	3	3	14	11	4	0		0
chr1	22721435	22721479	+	intron	"pre-mRNA"	"ENSG00000133216.16"	"EPHB2"	2len30-60	medium	UA	0	0	13.6364	22.7273	0.0842912	1.42623	5	1	5	12	42	4	18	7	23	1	27	42	1	1	0	0		2	1	1	3	3	1	0	2	1	1	4	3	1	1		1
chr1	22722965	22723013	+	intron	"pre-mRNA"	"ENSG00000133216.16"	"EPHB2"	2len30-60	sparse	UG	14.5833	0	12.5	0	16.5833	0.033241	5	2	10	6	22	2	25	12	14	6	29	22	11	3	1	0		0	2	1	2	0	0	0	2	1	2	1	2	4	2		0
chr1	22724195	22724260	+	intron	"pre-mRNA"	"ENSG00000133216.16"	"EPHB2"	1len60-100	medium	UG	24.6154	0	0	0	26.6154	0.0362117	12	3	20	17	37	6	42	24	19	8	53	71	8	7	6	3		1	0	1	2	3	2	2	5	2	3	1	2	2	1		1
chr1	22725183	22725324	+	intron	"pre-mRNA"	"ENSG00000133216.16"	"EPHB2"	0len100plus	medium	UA	0	0	11.3475	7.0922	0.247152	0.564014	22	12	21	63	119	14	100	45	118	25	200	108	37	43	23	10		1	5	5	0	0	2	3	1	3	6	6	8	7	3		2
chr1	22728226	22728264	+	intron	"pre-mRNA"	"ENSG00000133216.16"	"EPHB2"	2len30-60	dense	AA	0	0	0	57.8947	0.0339589	19.6316	0	0	7	1	8	0	2	0	5	0	1	10	0	1	0	0		1	2	3	3	0	0	3	3	0	0	1	0	0	0		0
chr1	22729898	22729966	+	intron	"pre-mRNA"	"ENSG00000133216.16"	"EPHB2"	1len60-100	dense	AA	0	0	10.2941	29.4118	0.065764	2.28761	14	5	9	22	69	4	36	23	49	8	82	82	5	15	2	2		1	5	2	5	2	2	11	9	4	4	9	8	8	5		2
chr1	22737783	22737812	+	intron	"pre-mRNA"	"ENSG00000133216.16"	"EPHB2"	3len30	dense	UA	0	0	20.6897	68.9655	0.0285855	2.95342	0	0	3	1	6	0	1	2	1	1	2	5	0	0	0	0		0	1	1	2	1	0	2	1	1	3	1	2	0	0		0
chr1	22758935	22759037	+	intron	"pre-mRNA"	"ENSG00000133216.16"	"EPHB2"	0len100plus	dense	AA	0	0	20.5882	9.80392	0.185118	0.458022	10	4	14	28	43	6	31	23	52	15	71	51	10	6	6	16		2	1	3	2	1	0	0	2	5	3	2	5	1	4		6
chr1	22769976	22770062	+	intron	"pre-mRNA"	"ENSG00000133216.16"	"EPHB2"	1len60-100	medium	AA	0	0	8.13953	17.4419	0.108449	1.65553	7	2	4	20	12	1	26	12	24	12	43	23	5	12	5	2		2	3	0	0	0	0	2	1	2	1	1	3	0	0		0
chr1	22770235	22770306	+	intron	"pre-mRNA"	"ENSG00000133216.16"	"EPHB2"	1len60-100	sparse	UA	0	0	8.4507	11.2676	0.163031	1.07134	7	5	5	14	23	1	13	7	24	11	47	14	8	10	7	3		0	1	1	0	0	0	3	0	1	0	1	0	1	3		1
chr1	22790524	22790569	+	intron	"pre-mRNA"	"ENSG00000133216.16"	"EPHB2"	2len30-60	dense	AA	0	0	8.88889	35.5556	0.0547112	3.07477	5	1	8	8	18	3	25	9	8	5	5	6	2	2	0	2		0	1	0	0	3	1	3	1	2	0	1	0	1	1		1
chr1	22800687	22800771	+	intron	"lncRNA,pre-mRNA"	"ENSG00000133216.16"	"EPHB2"	1len60-100	dense	UA	26.1905	0	0	5.95238	4.05479	0.238173	6	5	5	7	53	6	23	24	46	9	74	64	10	16	2	1		1	0	0	1	0	2	11	2	5	1	9	8	3	2		0
chr1	22811131	22811160	+	intron	"lncRNA,pre-mRNA"	"ENSG00000133216.16"	"EPHB2"	3len30	sparse	UA	24.1379	0	0	17.2414	1.43289	0.672173	2	6	6	10	17	7	14	5	13	3	13	6	4	3	2	1		1	3	1	1	1	3	1	1	2	1	0	0	0	0		0
chr1	22812852	22812917	+	intron	"lncRNA,pre-mRNA"	"ENSG00000133216.16"	"EPHB2"	1len60-100	medium	AA	0	0	0	24.6154	0.0780781	8.53846	5	3	6	1	15	0	11	3	10	1	11	18	0	0	0	0		1	1	2	1	1	0	0	1	2	4	0	1	2	2		0
chr1	22824162	22824230	+	intron	"lncRNA,pre-mRNA"	"ENSG00000133216.16"	"EPHB2"	1len60-100	medium	AA	0	0	8.82353	16.1765	0.116438	1.45274	3	0	3	12	19	5	13	11	25	6	39	28	7	7	3	2		0	0	0	1	0	0	2	0	1	1	1	4	3	1		1
chr1	22840065	22840105	+	intron	"lncRNA,pre-mRNA"	"ENSG00000133216.16"	"EPHB2"	2len30-60	sparse	AA	0	0	0	27.5	0.0701754	9.5	4	3	3	6	24	4	11	11	13	1	20	30	3	0	3	0		2	2	1	1	0	1	2	0	2	1	0	1	2	1		0
chr1	22867189	22867253	+	intron	"lncRNA,pre-mRNA"	"ENSG00000133216.16"	"EPHB2"	1len60-100	medium	UG	0	9.375	10.9375	6.25	1.56897	0.310992	6	3	4	13	41	7	33	12	33	7	51	58	6	5	5	0		1	1	0	0	3	0	5	4	2	3	3	2	5	1		0
chr1	22867291	22867315	+	intron	"lncRNA,pre-mRNA"	"ENSG00000133216.16"	"EPHB2"	3len30	sparse	UA	0	0	0	25	0.0769231	8.66667	6	1	6	8	11	2	16	12	27	9	29	20	6	4	0	0		1	0	0	0	2	1	1	1	0	1	4	4	2	2		0
chr1	22867353	22867516	+	intron	"lncRNA,pre-mRNA"	"ENSG00000133216.16"	"EPHB2"	0len100plus	medium	UA	4.29448	0	5.52147	6.13497	0.882201	0.556726	10	3	10	26	72	9	48	29	61	9	92	93	11	11	4	3		5	1	0	2	4	4	5	3	2	5	7	8	3	3		1
chr1	22884162	22884213	+	intron	"lncRNA,pre-mRNA"	"ENSG00000133216.16"	"EPHB2"	2len30-60	dense	UA	11.7647	0	15.6863	19.6078	0.667935	0.676755	7	1	3	9	21	1	20	8	13	3	12	28	0	2	1	0		2	4	2	1	1	0	1	2	1	2	1	2	0	2		0
chr1	22901806	22901847	+	intron	"pre-mRNA"	"ENSG00000133216.16"	"EPHB2"	2len30-60	dense	UG	63.4146	0	0	0	65.4146	0.0150569	3	2	4	7	23	3	14	7	13	12	22	26	4	4	4	3		0	1	0	0	1	0	0	2	1	1	0	1	1	0		0
chr1	23034869	23034930	+	intron	"pre-mRNA"	"ENSG00000004487.15"	"KDM1A"	1len60-100	dense	UA	16.3934	9.83607	0	9.83607	2.60514	0.370723	9	11	31	41	111	5	55	32	58	3	81	91	16	11	5	3		0	0	10	6	5	4	7	9	7	1	5	7	8	2		1
chr1	23049856	23049944	+	intron	"pre-mRNA"	"ENSG00000004487.15"	"KDM1A"	1len60-100	medium	AA	0	0	6.81818	15.9091	0.11828	1.72222	0	1	9	5	15	1	15	3	8	0	5	24	2	2	0	0		2	2	2	4	2	2	5	3	3	2	5	5	1	0		2
chr1	23054476	23054514	+	intron	"pre-mRNA"	"ENSG00000004487.15"	"KDM1A"	2len30-60	medium	UA	0	0	13.1579	21.0526	0.0906921	1.36482	1	0	0	4	4	0	2	4	3	2	0	2	0	1	1	0		0	0	0	1	0	0	0	1	0	0	1	0	2	0		3
chr1	23059227	23059242	+	intron	"pre-mRNA"	"ENSG00000004487.15"	"KDM1A"	3len30	dense	AA	0	0	0	100	0.019802	33.6667	1	2	3	0	6	0	1	2	4	1	4	6	0	0	1	0		3	2	4	3	1	4	2	0	0	0	2	0	2	0		2
chr1	23059673	23059706	+	intron	"pre-mRNA"	"ENSG00000004487.15"	"KDM1A"	2len30-60	medium	AA	0	0	0	33.3333	0.0582524	11.4444	6	3	5	7	30	0	13	9	7	2	13	17	2	0	1	1		0	2	4	0	2	1	2	1	3	0	0	1	3	1		0
chr1	23063210	23063256	+	intron	"pre-mRNA"	"ENSG00000004487.15"	"KDM1A"	2len30-60	dense	UA	52.1739	0	13.0435	0	54.1739	0.014659	9	5	27	32	68	4	45	33	46	13	64	86	10	15	7	8		12	15	6	12	7	5	10	6	16	6	19	25	17	10		6
chr1	23063289	23063361	+	intron	"pre-mRNA"	"ENSG00000004487.15"	"KDM1A"	1len60-100	sparse	UG	0	8.33333	0	13.8889	0.69403	1.31373	9	5	16	19	71	2	29	21	36	4	78	167	8	9	5	1		7	13	11	13	5	7	14	11	12	17	23	15	17	10		7
chr1	23072301	23072340	+	intron	"pre-mRNA"	"ENSG00000004487.15"	"KDM1A"	2len30-60	medium	UG	15.3846	0	17.9487	0	17.3846	0.0275229	0	0	2	2	6	1	5	1	2	1	0	5	0	1	2	1		3	2	0	1	3	0	1	1	0	2	0	1	0	1		2
chr1	23074250	23074310	+	intron	"pre-mRNA"	"ENSG00000004487.15"	"KDM1A"	2len30-60	sparse	UA	0	0	11.6667	16.6667	0.113208	1.20455	0	0	13	9	29	0	10	8	8	1	7	30	2	0	0	0		3	0	1	0	2	1	1	3	2	0	3	1	3	0		2
chr1	23077268	23077291	+	CDS	"mRNA"	"ENSG00000004487.15"	"KDM1A"	3len30	medium	UA	30.4348	0	0	26.087	1.19743	0.810143	0	0	0	1	1	0	2	0	1	0	1	0	0	0	0	0		1	2	1	0	0	0	1	0	0	0	0	0	0	0		4
chr1	23078471	23078482	-	intron	"lncRNA"	"ENSG00000240553.1"	"AL031428.1"	3len30	dense	UA	0	0	0	90.9091	0.0217606	30.6364	0	0	1	0	0	0	0	0	0	0	0	1	0	1	0	0		0	1	0	0	0	0	0	0	0	0	0	0	0	0		0
chr1	23079076	23079115	+	CDS	"mRNA"	"ENSG00000004487.15"	"KDM1A"	2len30-60	medium	UG	0	15.3846	20.5128	0	17.3846	0.0257086	0	0	0	0	0	0	0	0	0	0	0	0	0	0	0	0		0	0	1	1	1	0	0	1	0	0	1	0	0	0		2
chr1	23081283	23081341	+	ncRNA	"lncRNA"	"ENSG00000004487.15"	"KDM1A"	2len30-60	medium	UA	10.3448	0	8.62069	17.2414	0.676749	0.830455	4	0	17	4	36	4	17	8	11	2	4	22	1	3	1	2		5	3	4	4	1	5	7	3	2	3	2	1	2	0		3
chr1	23081508	23081529	+	CDS	"mRNA"	"ENSG00000004487.15"	"KDM1A"	3len30	medium	UA	0	0	19.0476	47.619	0.0411361	2.20518	2	0	1	0	1	0	1	0	0	0	0	0	0	0	0	0		0	1	0	0	0	2	0	0	0	0	0	0	1	0		11
chr1	23085018	23085070	-	UTR3	"mRNA"	"ENSG00000169641.13"	"LUZP1"	2len30-60	dense	UA	0	11.5385	34.6154	15.3846	0.826291	0.333333	4	1	9	14	36	5	22	15	17	2	24	35	4	5	0	3		5	5	5	6	5	6	13	4	8	2	5	4	23	5		2
chr1	23086144	23086178	-	UTR3	"mRNA"	"ENSG00000169641.13"	"LUZP1"	2len30-60	sparse	AA	0	0	0	20.5882	0.0926431	7.19608	1	0	5	2	15	2	4	4	9	1	8	7	3	2	1	0		4	0	0	0	1	2	2	1	0	0	1	0	4	0		1
chr1	23092099	23092146	-	CDS	"mRNA"	"ENSG00000169641.13"	"LUZP1"	2len30-60	dense	AA	0	0	0	57.4468	0.0342191	19.4823	0	0	1	0	1	0	0	0	0	0	0	1	0	0	0	0		2	1	2	0	0	0	2	1	1	0	0	0	0	0		10
chr1	23093820	23093868	-	CDS	"mRNA"	"ENSG00000169641.13"	"LUZP1"	2len30-60	sparse	UA	0	0	0	18.75	0.101266	6.58333	1	0	2	0	0	0	2	0	2	0	1	2	0	0	0	0		1	1	1	3	0	1	1	1	0	0	1	1	0	1		8
chr1	23093902	23093942	-	CDS	"mRNA"	"ENSG00000169641.13"	"LUZP1"	2len30-60	medium	AA	0	0	0	35	0.0555556	12	0	0	1	1	0	1	0	1	1	0	0	2	0	0	1	0		0	0	1	0	0	0	0	0	0	0	1	0	0	0		11
chr1	23110577	23110665	-	intron	"pre-mRNA"	"ENSG00000169641.13"	"LUZP1"	1len60-100	dense	UA	34.0909	0	0	6.81818	4.61628	0.210784	10	8	23	33	81	5	42	32	65	19	82	61	19	22	20	15		4	1	2	2	0	3	1	1	2	3	3	1	6	4		1
chr1	23136282	23136356	-	intron	"pre-mRNA"	"ENSG00000169641.13"	"LUZP1"	1len60-100	dense	UG	63.5135	0	0	9.45946	6.26357	0.157253	15	5	24	44	82	6	58	25	61	2	70	115	8	7	7	7		15	35	10	16	12	11	27	9	17	16	31	27	25	27		7
chr1	23142650	23142755	-	intron	"pre-mRNA"	"ENSG00000169641.13"	"LUZP1"	0len100plus	dense	UG	48.5714	0	5.71429	0	50.5714	0.0174564	14	6	13	17	41	7	23	12	32	6	32	63	12	5	9	5		9	4	4	6	4	1	4	4	6	10	8	12	13	3		2
chr1	23161226	23161252	-	intron	"pre-mRNA"	"ENSG00000169641.13"	"LUZP1"	3len30	sparse	UA	0	26.9231	0	23.0769	1.20128	0.804627	3	1	5	2	14	0	8	3	8	1	4	5	4	1	0	1		2	1	2	1	1	1	2	1	2	0	1	2	3	0		0
chr1	23165658	23165691	-	intron	"pre-mRNA"	"ENSG00000169641.13"	"LUZP1"	2len30-60	dense	AA	0	0	0	81.8182	0.0241493	27.6061	19	10	22	49	116	9	54	34	59	9	58	70	11	17	7	3		2	5	2	3	2	2	3	0	0	1	3	6	2	6		2
chr1	23281307	23281308	-	intergenic	""	"."	"None"	3len30	dense	UG	0	0	100	0	2	0.00970874	0	0	0	0	0	0	0	0	0	0	0	0	0	0	0	0		1	0	0	0	0	0	0	0	0	0	0	0	0	0		1
chr1	23281388	23281393	-	ncRNA	"lncRNA"	"ENSG00000261326.2"	"LINC01355"	3len30	medium	AA	0	0	0	60	0.0327869	20.3333	1	4	1	2	3	1	1	3	0	0	0	0	0	0	2	0		0	0	1	1	0	0	0	0	1	0	0	0	0	0		0
chr1	23281506	23281552	-	ncRNA	"lncRNA"	"ENSG00000261326.2"	"LINC01355"	2len30-60	sparse	UA	0	0	0	13.0435	0.142415	4.68116	0	1	1	0	2	0	0	0	1	0	1	0	0	1	1	0		1	0	1	0	0	2	0	1	1	0	0	1	1	0		0
chr1	23284321	23284327	-	ncRNA	"lncRNA"	"ENSG00000261326.2"	"LINC01355"	3len30	dense	AA	0	0	0	100	0.019802	33.6667	0	0	1	0	0	0	0	1	0	0	0	1	0	0	0	0		2	0	1	1	0	0	0	0	0	0	0	0	0	0		1
chr1	23285373	23285377	-	ncRNA	"lncRNA"	"ENSG00000261326.2"	"LINC01355"	3len30	dense	AA	0	0	0	100	0.019802	33.6667	0	0	0	1	2	0	2	0	0	0	0	1	0	0	0	0		0	1	4	1	0	0	0	0	1	0	0	0	0	0		0
chr1	23290481	23290516	-	intergenic	""	"."	"None"	2len30-60	dense	AA	17.1429	0	0	25.7143	0.716578	1.32624	7	1	20	17	54	4	23	13	15	1	17	23	4	2	2	1		3	3	5	5	3	7	4	5	3	3	1	2	7	1		2
chr1	23293233	23293256	-	intergenic	""	"."	"None"	3len30	medium	UA	0	0	30.4348	52.1739	0.0376124	1.59038	0	1	4	2	5	0	2	1	1	0	2	5	1	0	1	0		0	5	5	0	2	3	1	1	1	0	0	0	0	2		5
chr1	23294404	23294425	-	intergenic	""	"."	"None"	3len30	medium	UG	71.4286	0	0	0	73.4286	0.0134357	4	4	14	14	63	3	22	11	16	3	11	23	2	8	3	5		3	4	4	2	4	1	1	1	3	1	3	1	0	1		2
chr1	23296427	23296444	-	intergenic	""	"."	"None"	3len30	sparse	UG	35.2941	0	0	0	37.2941	0.0261137	10	5	18	21	19	0	4	6	12	1	7	8	1	0	2	2		5	14	3	7	9	4	5	3	2	2	1	1	2	2		6
chr1	23298267	23298319	-	intergenic	""	"."	"None"	2len30-60	dense	UA	21.1538	0	11.5385	11.5385	1.84663	0.351293	12	9	25	42	66	11	30	21	28	7	23	45	4	9	4	4		13	10	4	12	2	5	14	3	6	4	8	2	9	3		6
chr1	23301410	23301521	-	intergenic	""	"."	"None"	0len100plus	sparse	AA	0	0	4.5045	6.30631	0.273736	0.973589	11	3	25	29	63	5	18	7	18	1	12	23	2	4	0	1		4	7	9	8	3	4	5	0	1	3	2	4	1	1		2
chr1	23309841	23309853	-	UTR3	"mRNA"	"ENSG00000125944.19"	"HNRNPR"	3len30	dense	AA	0	0	0	100	0.019802	33.6667	1	0	1	1	4	0	3	0	0	0	2	1	3	0	0	0		0	3	2	0	0	1	0	1	3	0	1	0	0	0		3
chr1	23310079	23310092	-	UTR3	"mRNA"	"ENSG00000125944.19"	"HNRNPR"	3len30	dense	AA	0	0	0	100	0.019802	33.6667	0	0	1	0	3	0	0	2	1	1	0	4	0	0	0	0		0	4	1	3	0	4	4	2	2	1	2	1	0	0		4
chr1	23311303	23311309	-	CDS	"mRNA"	"ENSG00000125944.19"	"HNRNPR"	3len30	dense	AA	0	0	0	100	0.019802	33.6667	4	1	5	3	8	2	2	4	5	1	2	2	5	2	4	3		0	6	1	3	1	4	9	4	1	0	1	1	1	1		18
chr1	23313587	23313636	-	CDS	"mRNA"	"ENSG00000125944.19"	"HNRNPR"	2len30-60	medium	UA	0	0	14.2857	16.3265	0.11543	1.00236	0	1	3	1	3	0	3	2	4	3	2	3	2	1	2	2		1	1	3	1	0	1	1	3	1	2	1	0	0	0		37
chr1	23318510	23318574	-	CDS	"mRNA"	"ENSG00000125944.19"	"HNRNPR"	1len60-100	medium	UA	0	0	14.0625	14.0625	0.13278	0.882784	8	3	9	5	18	0	11	7	6	1	5	8	3	1	3	5		13	17	7	4	5	5	6	8	4	3	3	2	3	2		42
chr1	23318607	23318619	-	CDS	"mRNA"	"ENSG00000125944.19"	"HNRNPR"	3len30	medium	AA	0	0	0	58.3333	0.0337079	19.7778	0	0	1	4	2	0	0	1	2	0	0	0	0	0	2	0		0	0	0	1	0	1	1	1	1	0	1	0	2	0		7
chr1	23333539	23333603	-	CDS	"mRNA"	"ENSG00000125944.19"	"HNRNPR"	1len60-100	medium	UG	9.375	6.25	0	10.9375	1.47644	0.64094	0	0	1	1	3	1	0	1	2	0	0	1	0	0	0	1		1	1	1	2	1	1	2	0	1	1	0	0	2	1		19
chr1	23360716	23360769	-	UTR3	"mRNA"	"ENSG00000125945.14"	"ZNF436"	2len30-60	sparse	UA	0	0	11.3208	11.3208	0.162328	0.860343	0	0	0	0	1	0	0	0	0	0	0	0	0	0	0	0		0	0	1	0	0	1	0	0	0	0	0	0	0	0		2
chr1	23361687	23361700	-	UTR3	"mRNA"	"ENSG00000125945.14"	"ZNF436"	3len30	dense	AA	0	0	0	100	0.019802	33.6667	0	0	0	0	0	0	0	0	0	0	0	0	0	0	0	0		0	0	0	0	0	0	1	0	0	0	0	0	0	0		0
chr1	23362025	23362046	-	CDS	"mRNA"	"ENSG00000125945.14"	"ZNF436"	3len30	sparse	AA	0	0	0	47.619	0.0411361	16.2063	0	0	2	0	1	0	0	0	3	0	0	0	0	0	0	0		0	0	1	1	0	0	0	0	0	0	1	0	0	1		3
chr1	23362112	23362125	-	CDS	"mRNA"	"ENSG00000125945.14"	"ZNF436"	3len30	medium	UG	53.8462	0	0	0	55.8462	0.0175913	1	0	1	0	1	0	0	0	0	0	0	0	0	0	0	0		0	0	0	1	0	1	2	0	0	0	1	0	1	0		0
chr1	23362281	23362298	-	CDS	"mRNA"	"ENSG00000125945.14"	"ZNF436"	3len30	dense	UA	0	0	35.2941	58.8235	0.0334317	1.56221	0	0	0	0	0	0	0	0	0	0	0	0	0	0	0	0		0	0	0	0	0	0	0	0	0	0	0	0	0	0		0
chr1	23362530	23362550	-	CDS	"mRNA"	"ENSG00000125945.14"	"ZNF436"	3len30	sparse	AA	0	0	0	50	0.0392157	17	0	0	1	0	2	0	0	1	0	0	1	0	0	0	0	0		3	0	1	1	0	1	0	0	1	2	0	0	2	1		3
chr1	23362697	23362714	-	CDS	"mRNA"	"ENSG00000125945.14"	"ZNF436"	3len30	medium	AA	0	0	0	64.7059	0.0304387	21.902	0	0	0	0	0	0	0	0	0	0	0	0	0	0	0	0		0	0	0	1	0	0	1	1	0	0	1	0	0	1		1
chr1	23362785	23362801	-	CDS	"mRNA"	"ENSG00000125945.14"	"ZNF436"	3len30	medium	UA	0	0	31.25	50	0.0392157	1.48905	0	0	0	0	0	0	0	0	0	0	1	1	0	0	0	0		0	0	0	0	0	0	0	0	0	0	0	0	0	0		0
chr1	23362865	23362881	-	CDS	"mRNA"	"ENSG00000125945.14"	"ZNF436"	3len30	dense	UA	0	0	0	87.5	0.0225989	29.5	0	0	0	0	0	0	1	0	0	0	0	0	0	0	0	0		0	1	0	1	1	1	1	0	0	0	1	0	0	0		3
chr1	23370515	23370595	+	ncRNA	"lncRNA"	"ENSG00000249087.6"	"ZNF436-AS1"	1len60-100	sparse	UG	0	7.5	7.5	7.5	1.11765	0.472222	3	3	3	2	15	1	7	5	5	0	2	6	0	2	1	0		0	0	2	2	1	1	0	2	0	5	0	2	1	2		3
chr1	23370651	23370654	+	ncRNA	"lncRNA"	"ENSG00000249087.6"	"ZNF436-AS1"	3len30	dense	UG	0	0	100	0	2	0.00970874	0	1	0	0	1	0	0	0	0	0	0	0	0	0	0	0		0	1	1	0	0	1	0	0	0	0	0	0	0	0		0
chr1	23393360	23393406	-	intron	"pre-mRNA"	"ENSG00000204219.9"	"TCEA3"	2len30-60	medium	UA	19.5652	0	0	13.0435	1.5356	0.622351	0	0	0	1	7	0	6	1	7	0	3	2	3	0	1	1		0	0	0	1	0	0	0	0	0	0	0	0	0	0		0
chr1	23424736	23424740	-	UTR5	"mRNA"	"ENSG00000204219.9"	"TCEA3"	3len30	medium	UG	75	0	0	0	77	0.0128205	0	1	0	1	0	0	1	0	0	0	0	0	0	0	0	0		0	0	1	0	0	0	0	1	0	0	0	0	0	0		0
chr1	23463102	23463125	-	intron	"lncRNA,pre-mRNA"	"ENSG00000088280.18"	"ASAP3"	3len30	dense	UA	0	0	0	86.9565	0.0227385	29.3188	6	3	5	12	22	4	27	13	29	6	12	32	5	2	2	2		0	0	1	1	2	0	0	1	1	2	4	2	2	0		0
chr1	23483525	23483538	-	intron	"pre-mRNA"	"ENSG00000088280.18"	"ASAP3"	3len30	medium	AA	0	0	0	76.9231	0.0256663	25.9744	4	3	5	5	9	0	5	5	5	1	5	5	2	1	0	0		3	1	1	1	1	0	1	1	1	0	1	0	1	1		0
chr1	23506704	23506783	-	UTR3	"mRNA"	"ENSG00000007968.6"	"E2F2"	1len60-100	dense	AA	7.59494	7.59494	7.59494	13.9241	1.15182	0.578792	4	0	3	5	11	2	9	12	7	4	7	13	5	1	1	1		1	2	1	2	2	1	1	0	1	2	1	2	2	0		14
chr1	23508265	23508345	-	UTR3	"mRNA"	"ENSG00000007968.6"	"E2F2"	1len60-100	sparse	AA	0	0	7.5	12.5	0.148148	1.28571	4	2	7	8	26	4	21	7	11	6	18	15	3	7	1	2		2	0	0	5	1	1	4	3	0	5	2	1	3	1		4
chr1	23509478	23509510	-	UTR3	"mRNA"	"ENSG00000007968.6"	"E2F2"	2len30-60	dense	UA	0	0	31.25	18.75	0.101266	0.576642	1	1	1	0	4	0	2	6	3	0	1	3	0	2	0	0		0	2	0	1	0	0	4	0	0	0	0	0	0	2		3
chr1	23509689	23509725	-	UTR3	"mRNA"	"ENSG00000007968.6"	"E2F2"	2len30-60	dense	UA	8.33333	0	16.6667	27.7778	0.359073	1.02778	1	3	4	4	6	0	2	5	1	0	3	1	0	0	1	0		1	0	1	0	0	0	1	0	0	0	0	0	0	2		2
chr1	23526850	23526911	-	intron	"pre-mRNA"	"ENSG00000007968.6"	"E2F2"	1len60-100	dense	UG	49.1803	0	0	9.83607	4.72315	0.207666	8	6	32	36	94	7	40	28	42	7	69	93	10	6	6	5		1	3	0	2	2	3	5	4	5	5	1	0	6	6		3
chr1	23558257	23558264	-	UTR3	"mRNA"	"ENSG00000117318.8"	"ID3"	3len30	dense	AA	0	0	0	100	0.019802	33.6667	0	2	0	0	0	0	0	0	0	0	0	0	0	0	0	0		0	0	0	0	0	0	0	0	0	0	0	0	0	0		0
chr1	23692671	23692702	+	CDS	"mRNA"	"ENSG00000142676.12"	"RPL11"	2len30-60	dense	UA	0	0	29.0323	19.3548	0.0982567	0.635448	12	4	3	6	16	1	14	5	4	0	1	2	0	1	3	3		17	12	5	16	1	3	3	2	1	0	0	2	2	1		38
chr1	23693540	23693661	+	intron	"lncRNA,pre-mRNA"	"ENSG00000142676.12"	"RPL11"	0len100plus	sparse	AA	0	0	6.61157	6.61157	0.262758	0.791917	43	30	101	110	412	44	285	165	368	92	321	504	55	102	2	5		15	27	28	37	28	39	64	42	47	44	53	56	63	20		6
chr1	23695614	23695635	+	intron	"lncRNA,pre-mRNA"	"ENSG00000142676.12"	"RPL11"	3len30	dense	UA	33.3333	28.5714	0	33.3333	1.8613	0.52898	25	9	51	57	142	14	101	55	83	14	88	94	27	28	9	8		8	11	10	14	0	6	13	9	6	5	4	8	12	6		4
chr1	23695702	23695738	+	intron	"lncRNA,pre-mRNA"	"ENSG00000142676.12"	"RPL11"	2len30-60	medium	UG	16.6667	0	19.4444	0	18.6667	0.0255682	10	7	11	23	77	7	53	28	49	4	54	109	6	14	0	3		4	6	8	11	6	9	11	9	18	9	10	17	14	9		4
chr1	23754148	23754191	+	CDS	"mRNA"	"ENSG00000011007.12"	"ELOA"	2len30-60	dense	UA	0	13.9535	13.9535	18.6047	0.81376	0.634312	0	0	1	0	1	0	0	0	0	0	0	0	0	0	0	0		0	0	0	0	0	0	0	1	0	0	0	0	0	0		0
chr1	23755918	23755924	+	CDS	"mRNA"	"ENSG00000011007.12"	"ELOA"	3len30	medium	AA	0	0	0	66.6667	0.0295567	22.5556	0	0	1	0	0	0	0	0	0	0	0	0	0	0	0	1		1	0	0	0	0	0	0	0	0	0	0	0	0	0		1
chr1	23760552	23760654	+	UTR3	"mRNA"	"ENSG00000011007.12"	"ELOA"	0len100plus	dense	AA	0	5.88235	5.88235	14.7059	0.501873	1.06375	1	0	2	0	7	0	4	1	4	0	5	12	0	1	1	1		5	7	1	4	0	2	5	2	4	1	5	2	3	1		4
chr1	23761338	23761404	+	UTR3	"mRNA"	"ENSG00000011007.12"	"ELOA"	1len60-100	medium	UA	10.6061	0	9.09091	10.6061	1.08616	0.511348	0	0	1	0	0	0	1	0	0	0	4	2	0	0	2	0		0	1	2	1	0	0	0	1	0	0	0	0	1	0		4
chr1	23761447	23761460	+	UTR3	"mRNA"	"ENSG00000011007.12"	"ELOA"	3len30	medium	AA	0	0	0	61.5385	0.0319803	20.8462	0	0	1	0	0	0	0	0	0	0	0	0	0	0	0	0		1	2	0	0	0	0	1	0	0	0	1	0	0	0		2
chr1	23761720	23761745	+	UTR3	"mRNA"	"ENSG00000011007.12"	"ELOA"	3len30	sparse	UA	0	0	0	32	0.0606061	11	0	1	0	0	0	1	0	0	0	0	0	0	0	0	0	0		0	1	0	2	0	2	0	0	0	0	1	0	0	0		2
chr1	23763793	23763844	-	intron	"lncRNA"	"ENSG00000236810.5"	"ELOA-AS1"	2len30-60	medium	AA	0	11.7647	0	21.5686	0.609904	1.52855	5	5	6	17	57	5	16	9	24	2	28	50	0	5	3	1		1	0	5	2	9	4	5	9	6	6	6	4	1	6		0
chr1	23787659	23787717	+	UTR3	"mRNA"	"ENSG00000057757.9"	"PITHD1"	2len30-60	medium	UA	10.3448	0	10.3448	13.7931	0.834499	0.624454	2	0	4	8	13	2	25	6	9	3	13	25	2	6	5	6		0	0	0	2	1	5	1	2	2	2	1	3	1	1		6
chr1	23787757	23787800	+	UTR3	"mRNA"	"ENSG00000057757.9"	"PITHD1"	2len30-60	sparse	UA	0	0	13.9535	13.9535	0.133748	0.88203	1	0	1	0	2	0	1	0	2	0	3	3	3	1	0	0		2	0	2	0	1	3	2	4	1	0	1	0	0	1		4
chr1	23788025	23788073	+	UTR3	"mRNA"	"ENSG00000057757.9"	"PITHD1"	2len30-60	medium	UA	16.6667	0	12.5	12.5	1.38272	0.419689	1	1	8	10	35	0	17	11	14	6	21	53	5	5	2	1		3	6	4	8	5	10	12	7	3	5	5	7	4	4		22
chr1	23791188	23791215	+	UTR5	"mRNA"	"ENSG00000011009.10"	"LYPLA2"	3len30	sparse	UA	22.2222	0	0	22.2222	1.04306	0.920705	0	0	0	0	1	0	1	0	0	0	0	0	0	0	0	0		1	0	0	0	0	0	0	1	0	0	0	0	0	0		1
chr1	23795149	23795193	+	UTR3	"mRNA"	"ENSG00000011009.10"	"LYPLA2"	2len30-60	medium	UA	0	0	13.6364	22.7273	0.0842912	1.42623	3	1	0	0	6	0	4	0	2	0	0	5	0	0	2	1		3	1	1	2	0	0	1	0	0	0	0	0	0	0		0
chr1	23795447	23795502	+	UTR3	"mRNA"	"ENSG00000011009.10"	"LYPLA2"	2len30-60	sparse	UG	0	0	16.3636	0	2	0.0516432	1	0	1	2	1	0	4	1	1	0	1	0	0	0	3	1		4	2	2	2	4	1	3	1	1	1	0	1	1	1		2
chr1	23802129	23802204	-	UTR3	"mRNA"	"ENSG00000117305.14"	"HMGCL"	1len60-100	medium	UA	0	8	8	12	0.769231	0.684211	0	0	0	1	5	1	0	0	0	1	0	0	0	1	0	0		1	0	0	0	0	0	1	0	0	0	0	2	0	0		1
chr1	23802364	23802408	-	UTR3	"mRNA"	"ENSG00000117305.14"	"HMGCL"	2len30-60	medium	UA	0	0	15.9091	20.4545	0.0932203	1.13462	0	0	1	0	0	0	0	0	0	0	1	2	0	0	0	0		1	0	0	0	0	1	1	0	0	0	0	0	0	0		3
chr1	23811284	23811308	-	intron	"lncRNA,pre-mRNA"	"ENSG00000117305.14"	"HMGCL"	3len30	dense	AA	0	0	0	100	0.019802	33.6667	2	1	6	1	12	1	7	1	4	1	0	2	0	0	0	1		1	0	0	3	0	2	3	0	0	2	1	0	0	2		0
chr1	23845143	23845156	-	UTR3	"mRNA"	"ENSG00000179163.11"	"FUCA1"	3len30	dense	AA	0	0	0	100	0.019802	33.6667	0	0	1	0	0	0	0	0	0	0	0	0	0	0	0	0		0	0	0	0	0	0	0	0	0	0	0	0	0	0		4
chr1	23845743	23845747	-	CDS	"mRNA"	"ENSG00000179163.11"	"FUCA1"	3len30	dense	UG	0	0	100	0	2	0.00970874	0	0	0	0	0	0	0	0	0	0	0	0	0	0	0	0		0	0	0	0	0	0	0	0	0	0	0	0	0	0		0
chr1	23848765	23848775	-	CDS	"mRNA"	"ENSG00000179163.11"	"FUCA1"	3len30	dense	AA	0	0	0	100	0.019802	33.6667	0	0	0	0	0	0	0	0	0	0	0	0	0	0	0	0		0	0	0	0	0	0	0	0	0	0	0	0	0	0		1
chr1	23851398	23851428	-	intron	"pre-mRNA"	"ENSG00000179163.11"	"FUCA1"	3len30	dense	UG	0	0	100	0	2	0.00970874	0	0	0	1	4	0	3	1	1	0	0	5	0	0	0	0		0	2	0	0	0	0	1	0	0	0	2	2	0	0		0
chr1	23960482	23960534	+	intron	"pre-mRNA"	"ENSG00000189266.11"	"PNRC2"	2len30-60	dense	UA	11.5385	11.5385	0	21.1538	1.13194	0.849558	7	1	4	7	34	4	23	14	25	7	20	48	4	7	1	0		1	1	2	3	0	3	6	4	3	5	3	5	5	4		1
chr1	23962182	23962204	+	UTR3	"mRNA"	"ENSG00000189266.11"	"PNRC2"	3len30	sparse	AA	0	0	0	40.9091	0.0477223	13.9697	0	0	3	2	6	1	0	1	1	0	0	1	0	1	0	0		0	2	2	0	0	1	2	0	0	0	0	2	1	0		11
chr1	23962673	23962711	+	UTR3	"mRNA"	"ENSG00000189266.11"	"PNRC2"	2len30-60	sparse	UA	0	0	15.7895	13.1579	0.141264	0.753501	0	0	3	3	6	0	6	2	2	0	0	6	0	1	1	0		1	1	0	4	1	0	5	0	3	2	1	4	1	0		9
chr1	23963215	23963246	+	UTR3	"mRNA"	"ENSG00000189266.11"	"PNRC2"	2len30-60	sparse	AA	0	0	0	22.5806	0.0848153	7.86022	1	0	0	0	1	0	0	1	0	0	0	2	0	0	1	0		2	1	3	0	0	0	0	0	0	0	0	0	0	0		5
chr1	23963376	23963411	+	UTR3	"mRNA"	"ENSG00000189266.11"	"PNRC2"	2len30-60	dense	AA	0	0	17.1429	34.2857	0.0566802	1.75177	1	2	14	12	11	1	6	6	11	0	7	20	3	0	2	3		5	3	11	6	3	7	10	5	5	0	0	5	5	0		10
chr1	23965366	23965445	-	UTR3	"mRNA"	"ENSG00000188529.14"	"SRSF10"	1len60-100	medium	UG	7.59494	0	7.59494	7.59494	1.11635	0.472512	0	0	7	7	19	0	8	5	3	0	4	12	1	1	1	1		2	1	3	6	1	5	10	5	5	7	2	2	0	1		5
chr1	23970011	23970027	-	UTR3	"mRNA"	"ENSG00000188529.14"	"SRSF10"	3len30	medium	UG	75	0	0	0	77	0.0128205	10	6	15	18	60	2	26	10	17	5	3	13	2	7	3	4		5	5	5	2	1	5	7	1	0	3	0	0	2	2		7
chr1	23978760	23978770	-	CDS	"mRNA"	"ENSG00000188529.14"	"SRSF10"	3len30	dense	UG	0	0	100	0	2	0.00970874	0	0	0	2	1	0	0	0	0	0	0	0	0	1	0	0		3	0	2	1	1	0	2	1	0	0	0	0	1	0		7
chr1	23980325	23980339	-	UTR5	"mRNA"	"ENSG00000188529.14"	"SRSF10"	3len30	medium	UG	64.2857	0	0	0	66.2857	0.014862	0	0	3	0	4	0	3	1	5	0	0	0	0	0	5	3		1	4	1	4	0	1	1	0	0	1	1	0	0	2		12
chr1	24163412	24163428	-	intron	"pre-mRNA"	"ENSG00000185436.11"	"IFNLR1"	3len30	sparse	AA	0	0	0	50	0.0392157	17	0	0	0	1	1	0	1	0	2	0	0	0	0	0	0	0		0	0	0	1	0	1	1	1	0	0	0	0	1	0		0
chr1	24166179	24166200	-	intron	"pre-mRNA"	"ENSG00000185436.11"	"IFNLR1"	3len30	dense	UG	0	0	100	0	2	0.00970874	10	9	6	18	23	6	30	8	37	14	42	15	19	17	12	15		0	1	0	0	0	0	1	0	0	0	0	0	1	1		0
chr1	24166341	24166368	-	intron	"pre-mRNA"	"ENSG00000185436.11"	"IFNLR1"	3len30	sparse	AA	0	0	0	48.1481	0.0406933	16.3827	20	8	15	28	23	9	30	20	59	7	63	25	23	19	13	5		0	3	0	1	0	0	1	2	1	3	2	3	1	4		0
chr1	24171157	24171219	-	intron	"pre-mRNA"	"ENSG00000185436.11"	"IFNLR1"	1len60-100	sparse	UG	0	0	19.3548	0	2	0.044733	1	0	3	8	16	3	12	4	6	5	4	12	1	0	0	0		0	0	1	0	0	0	0	3	2	1	2	0	3	0		0
chr1	24324027	24324070	+	intron	"lncRNA,pre-mRNA"	"ENSG00000158055.15"	"GRHL3"	2len30-60	dense	AA	0	0	0	48.8372	0.0401307	16.6124	2	0	4	4	6	1	8	1	2	0	7	9	0	3	1	0		0	2	0	1	2	2	3	2	0	0	0	1	2	0		1
chr1	24364976	24364985	-	intron	"lncRNA,pre-mRNA"	"ENSG00000001460.17"	"STPG1"	3len30	medium	UG	66.6667	0	0	0	68.6667	0.0143541	2	1	3	2	2	1	4	2	2	0	0	1	0	1	0	0		0	0	0	0	0	0	1	2	0	0	0	0	0	0		0
chr1	24391968	24391973	-	ncRNA	"lncRNA"	"ENSG00000001460.17"	"STPG1"	3len30	dense	AA	0	0	0	100	0.019802	33.6667	0	0	0	1	7	1	0	0	2	0	3	1	1	1	0	0		1	1	0	0	0	2	0	1	0	1	1	2	1	0		0
chr1	24423977	24424015	+	intron	"pre-mRNA"	"ENSG00000001461.16"	"NIPAL3"	2len30-60	medium	AA	0	0	0	42.1053	0.046398	14.3684	0	1	3	3	6	0	4	0	1	2	5	16	1	3	0	1		1	0	4	1	0	0	3	1	2	2	4	7	3	0		0
chr1	24424124	24424205	+	intron	"pre-mRNA"	"ENSG00000001461.16"	"NIPAL3"	1len60-100	medium	AA	0	0	7.40741	16.0494	0.117306	1.6382	14	12	37	63	129	6	75	46	80	14	112	159	22	32	7	6		5	10	5	6	4	7	8	11	3	12	5	5	7	7		3
chr1	24424279	24424287	+	intron	"pre-mRNA"	"ENSG00000001461.16"	"NIPAL3"	3len30	medium	AA	0	0	0	75	0.0263158	25.3333	0	0	1	3	6	2	0	1	2	0	1	6	0	0	0	0		3	0	1	2	0	0	2	1	0	0	4	1	3	0		0
chr1	24446068	24446107	+	intron	"pre-mRNA"	"ENSG00000001461.16"	"NIPAL3"	2len30-60	dense	UG	97.4359	0	0	0	99.4359	0.0099566	8	7	11	21	35	9	23	14	25	5	35	38	15	15	9	17		1	4	1	0	1	0	1	3	0	1	1	3	3	3		2
chr1	24456238	24456245	+	CDS	"mRNA"	"ENSG00000001461.16"	"NIPAL3"	3len30	medium	UG	0	85.7143	0	0	87.7143	0.0112721	2	0	0	3	0	0	2	1	0	0	0	0	0	0	0	0		0	0	0	1	0	0	0	0	0	0	0	0	1	0		1
chr1	24465340	24465425	+	UTR3	"mRNA"	"ENSG00000001461.16"	"NIPAL3"	1len60-100	medium	UG	9.41176	0	10.5882	7.05882	1.41606	0.350384	3	3	6	1	14	1	8	9	16	1	8	23	2	6	4	0		0	1	1	0	4	2	9	2	3	2	6	4	7	1		0
chr1	24472067	24472101	+	UTR3	"mRNA"	"ENSG00000001461.16"	"NIPAL3"	2len30-60	medium	AA	0	0	11.7647	23.5294	0.0815348	1.66135	0	0	0	1	3	0	1	0	0	0	0	4	0	1	0	0		0	0	0	1	0	1	0	0	0	0	1	0	0	0		1
chr1	24472804	24472859	+	UTR3	"mRNA"	"ENSG00000001461.16"	"NIPAL3"	2len30-60	medium	UA	12.7273	5.45455	0	14.5455	1.29825	0.733906	4	3	4	6	8	2	8	4	7	1	8	7	0	5	1	2		2	3	0	4	0	1	3	4	1	0	2	0	2	0		10
chr1	24514415	24514540	+	CDS	"mRNA"	"ENSG00000117602.11"	"RCAN3"	0len100plus	medium	AA	0	0	7.2	11.2	0.163934	1.19608	3	1	7	1	7	0	1	2	2	0	5	7	0	0	0	0		6	2	2	4	0	3	0	1	3	0	2	1	2	0		10
chr1	24515428	24515466	+	intron	"pre-mRNA"	"ENSG00000117602.11"	"RCAN3"	2len30-60	dense	UG	94.7368	0	0	0	96.7368	0.0102316	0	1	3	3	14	1	6	3	7	2	9	9	1	3	2	3		0	1	0	0	0	0	2	0	0	0	1	0	1	0		0
chr1	24519745	24519828	+	intron	"pre-mRNA"	"ENSG00000117602.11"	"RCAN3"	1len60-100	medium	AA	0	0	7.22892	18.0723	0.104864	1.86455	1	1	4	6	15	1	5	5	3	0	9	25	0	0	2	1		1	3	0	1	1	0	3	0	2	3	2	4	3	0		3
chr1	24535240	24535271	+	CDS	"mRNA"	"ENSG00000117602.11"	"RCAN3"	2len30-60	dense	AA	16.129	0	0	32.2581	0.545102	1.73862	1	1	2	0	3	0	2	0	0	0	1	0	0	1	1	0		2	0	0	1	0	2	1	0	1	0	0	0	0	0		4
chr1	24538739	24538753	+	UTR3	"mRNA"	"ENSG00000117602.11"	"RCAN3"	3len30	sparse	UG	42.8571	0	0	0	44.8571	0.0218069	0	0	0	0	1	0	0	1	0	0	0	0	0	0	0	0		0	0	0	0	0	0	0	0	0	0	0	0	1	1		2
chr1	24540065	24540139	+	UTR3	"mRNA"	"ENSG00000117602.11"	"RCAN3"	1len60-100	sparse	AA	0	0	0	12.1622	0.151951	4.38739	0	1	0	1	2	0	0	2	2	0	1	3	0	0	0	0		1	1	0	0	1	1	0	0	0	0	1	0	0	0		2
chr1	24540592	24540630	+	UTR3	"mRNA"	"ENSG00000117602.11"	"RCAN3"	2len30-60	dense	AA	0	23.6842	0	39.4737	0.63459	1.51677	0	0	0	0	3	0	2	1	0	0	1	1	0	0	1	0		0	0	0	0	0	0	1	0	0	0	0	0	0	1		2
chr1	24540812	24540845	+	UTR3	"mRNA"	"ENSG00000117602.11"	"RCAN3"	2len30-60	medium	UG	0	18.1818	18.1818	0	20.1818	0.0254042	0	0	1	0	2	0	2	3	2	0	4	4	2	0	0	0		0	1	0	1	1	0	1	1	0	0	2	0	0	0		4
chr1	24646737	24646761	+	CDS	"mRNA"	"ENSG00000133226.16"	"SRRM1"	3len30	sparse	AA	0	0	0	37.5	0.0519481	12.8333	0	2	0	0	0	0	0	1	1	0	0	0	0	0	0	0		1	2	0	1	0	0	0	0	3	0	0	1	0	0		3
chr1	24648889	24648925	+	CDS	"mRNA"	"ENSG00000133226.16"	"SRRM1"	2len30-60	sparse	AA	0	0	0	27.7778	0.0694981	9.59259	0	1	0	0	0	0	0	1	0	0	0	1	0	0	0	0		0	0	2	2	0	2	0	0	2	0	0	1	0	0		6
chr1	24650818	24650855	+	intron	"lncRNA,pre-mRNA"	"ENSG00000133226.16"	"SRRM1"	2len30-60	dense	AA	16.2162	0	0	29.7297	0.592788	1.59916	6	6	33	23	73	1	30	17	25	5	22	44	3	3	2	0		20	16	19	21	13	10	27	12	11	14	10	13	16	12		9
chr1	24650930	24650946	+	intron	"lncRNA,pre-mRNA"	"ENSG00000133226.16"	"SRRM1"	3len30	medium	AA	0	0	0	62.5	0.0314961	21.1667	0	0	6	3	11	0	9	2	4	1	2	13	1	2	0	0		2	4	5	7	3	1	3	6	5	3	5	6	7	1		1
chr1	24651016	24651097	+	intron	"lncRNA,pre-mRNA"	"ENSG00000133226.16"	"SRRM1"	1len60-100	sparse	AA	0	0	4.93827	8.64198	0.207426	1.21462	4	2	11	6	31	0	21	14	15	0	16	46	1	3	1	0		11	12	16	10	13	12	29	11	13	6	17	16	19	9		3
chr1	24651218	24651239	+	intron	"lncRNA,pre-mRNA"	"ENSG00000133226.16"	"SRRM1"	3len30	medium	UA	0	0	28.5714	23.8095	0.0806142	0.785822	1	4	8	7	18	0	6	5	4	0	7	10	2	0	0	0		1	1	3	3	1	0	2	4	2	1	2	1	5	1		0
chr1	24655696	24655765	+	intron	"lncRNA,pre-mRNA"	"ENSG00000133226.16"	"SRRM1"	1len60-100	medium	AA	0	0	11.5942	15.942	0.11805	1.16087	4	1	16	10	30	0	6	12	11	4	18	35	2	4	0	1		5	7	4	4	1	3	5	2	7	6	1	1	1	0		1
chr1	24659347	24659394	+	intron	"lncRNA,pre-mRNA"	"ENSG00000133226.16"	"SRRM1"	2len30-60	medium	AA	0	0	12.766	23.4043	0.0819529	1.54791	4	1	16	15	37	1	20	6	17	2	18	33	1	5	0	3		5	9	14	20	8	8	27	13	13	18	7	11	11	8		3
chr1	24662847	24662929	+	ncRNA	"lncRNA"	"ENSG00000133226.16"	"SRRM1"	1len60-100	sparse	UA	0	0	7.31707	9.7561	0.185941	1.04255	14	8	35	65	104	4	62	27	31	7	18	32	3	12	5	4		4	9	5	7	6	8	7	4	3	1	4	5	6	2		10
chr1	24663022	24663037	+	ncRNA	"lncRNA"	"ENSG00000133226.16"	"SRRM1"	3len30	sparse	UG	40	0	0	0	42	0.0232558	1	3	9	14	14	1	4	5	6	0	5	7	1	3	1	0		8	6	14	9	7	5	11	6	5	1	2	2	5	2		9
chr1	24672754	24672914	+	UTR3	"mRNA"	"ENSG00000133226.16"	"SRRM1"	0len100plus	sparse	UA	0	0	7.5	6.25	0.275862	0.690476	1	0	3	1	7	1	5	0	5	0	0	5	1	3	1	0		5	0	1	2	2	2	0	1	5	4	7	3	4	2		24
chr1	24673597	24673664	+	intergenic	""	"."	"None"	1len60-100	sparse	UG	16.4179	0	4.47761	0	18.4179	0.0418488	3	6	13	16	37	3	22	13	25	3	39	49	9	8	4	0		4	6	6	4	6	5	7	4	12	2	7	7	6	7		2
chr1	24777057	24777136	+	intron	"lncRNA,pre-mRNA"	"ENSG00000169504.14"	"CLIC4"	1len60-100	medium	UG	13.9241	0	3.79747	7.59494	1.85272	0.414783	22	21	55	82	199	7	103	54	79	24	148	259	24	51	23	24		14	17	16	12	10	7	9	13	22	11	25	23	19	5		6
chr1	24842104	24842134	+	UTR3	"mRNA"	"ENSG00000169504.14"	"CLIC4"	3len30	sparse	UG	20	0	20	0	22	0.0232558	1	0	1	2	8	0	2	2	0	1	1	3	0	0	1	0		0	1	1	0	1	0	2	0	0	1	0	1	0	0		7
chr1	24842256	24842309	+	UTR3	"mRNA"	"ENSG00000169504.14"	"CLIC4"	2len30-60	medium	UA	0	0	15.0943	15.0943	0.124267	0.889468	0	0	0	0	0	0	0	0	0	0	0	2	0	1	0	0		0	0	0	0	0	0	1	0	0	0	0	1	2	1		11
chr1	24842944	24842977	+	UTR3	"mRNA"	"ENSG00000169504.14"	"CLIC4"	2len30-60	dense	AA	0	0	18.1818	30.303	0.0638916	1.47783	11	3	14	11	36	5	30	12	20	4	10	19	9	9	17	13		2	2	3	1	0	5	2	1	2	3	1	1	2	1		30
chr1	24843095	24843151	+	UTR3	"mRNA"	"ENSG00000169504.14"	"CLIC4"	2len30-60	sparse	UA	0	0	10.7143	12.5	0.148148	0.984375	0	0	0	2	1	0	0	0	0	1	0	2	0	1	1	0		0	1	0	0	0	0	0	0	1	0	0	0	1	0		5
chr1	24843293	24843305	+	UTR3	"mRNA"	"ENSG00000169504.14"	"CLIC4"	3len30	medium	AA	0	0	0	66.6667	0.0295567	22.5556	1	0	1	2	4	0	2	0	2	0	0	3	0	1	1	0		0	0	0	0	0	0	0	0	1	0	0	1	0	0		8
chr1	24918564	24918631	-	intron	"lncRNA,pre-mRNA"	"ENSG00000020633.18"	"RUNX3"	1len60-100	dense	AA	0	0	10.4478	85.0746	0.0232357	6.40067	22	10	50	42	173	12	113	32	89	10	126	150	17	37	28	8		8	6	3	13	10	5	8	9	11	8	17	6	14	8		4
chr1	25106051	25106071	-	intron	"lncRNA"	"ENSG00000233755.1"	"AL050344.1"	3len30	dense	UG	90	0	0	0	92	0.0107527	0	0	2	0	6	2	3	1	3	0	0	4	1	0	1	0		0	0	0	1	1	0	0	0	0	0	0	0	1	0		0
chr1	25224793	25224823	-	intron	"pre-mRNA"	"ENSG00000117614.9"	"SYF2"	3len30	medium	UA	0	0	0	53.3333	0.0368098	18.1111	0	0	2	0	4	0	2	3	0	0	1	5	0	0	1	0		0	2	0	0	0	0	1	3	0	0	1	0	0	1		0
chr1	25227387	25227414	-	intron	"pre-mRNA"	"ENSG00000117614.9"	"SYF2"	3len30	medium	UA	59.2593	0	0	22.2222	2.63796	0.372992	2	1	4	4	9	0	12	9	4	0	3	9	1	2	2	0		0	1	1	1	1	0	2	1	0	1	0	0	2	1		0
chr1	25244020	25244054	-	UTR3	"mRNA"	"ENSG00000117616.17"	"RSRP1"	2len30-60	dense	AA	0	0	11.7647	32.3529	0.0599647	2.25896	0	1	1	1	2	0	2	2	0	0	1	1	0	0	0	0		1	0	0	1	0	1	0	0	0	1	0	0	0	0		0
chr1	25252268	25252305	-	intron	"pre-mRNA"	"ENSG00000117616.17"	"RSRP1"	2len30-60	medium	UG	18.9189	0	16.2162	0	20.9189	0.0262225	1	0	1	6	9	1	4	0	4	1	3	2	2	1	0	0		3	1	2	0	0	0	3	1	1	0	1	0	0	0		0
chr1	25254060	25254105	-	intron	"lncRNA,pre-mRNA"	"ENSG00000117616.17"	"RSRP1"	2len30-60	sparse	AA	0	0	0	22.2222	0.0861244	7.74074	0	0	5	5	11	0	6	7	3	0	5	6	1	0	1	0		1	5	2	2	0	2	2	3	1	1	2	1	2	0		0
chr1	25254997	25255054	-	intron	"lncRNA,pre-mRNA"	"ENSG00000117616.17"	"RSRP1"	2len30-60	sparse	UA	0	12.2807	0	12.2807	1.0753	0.869116	3	0	4	6	9	1	7	3	4	0	6	9	0	2	0	0		0	2	2	3	1	1	6	2	1	1	2	1	4	4		0
chr1	25262478	25262501	-	intron	"lncRNA,pre-mRNA"	"ENSG00000117616.17"	"RSRP1"	3len30	sparse	UA	0	0	34.7826	0	2	0.0264672	2	2	5	2	7	2	7	0	3	1	1	3	1	0	1	0		0	1	3	9	1	3	1	0	3	0	1	0	3	0		0
chr1	25262870	25262915	-	intron	"lncRNA,pre-mRNA"	"ENSG00000117616.17"	"RSRP1"	2len30-60	medium	AA	4.44444	0	0	26.6667	0.232932	3.71642	2	0	2	7	14	0	1	3	2	2	1	4	0	0	0	0		4	2	3	3	4	4	3	1	3	2	1	1	3	1		1
chr1	25362231	25362235	+	UTR3	"mRNA"	"ENSG00000183726.10"	"TMEM50A"	3len30	dense	AA	0	0	0	100	0.019802	33.6667	0	0	0	0	0	0	0	0	0	0	0	0	0	0	0	0		0	0	0	1	1	1	2	1	0	0	0	0	0	0		5
chr1	25450126	25450130	+	intron	"lncRNA,pre-mRNA"	"ENSG00000204178.9"	"TMEM57"	3len30	dense	AA	0	0	0	100	0.019802	33.6667	0	2	3	5	8	1	4	1	3	0	0	3	0	0	0	0		1	0	0	2	0	0	0	0	1	0	0	0	0	0		1
chr1	25455733	25455788	+	intron	"lncRNA,pre-mRNA"	"ENSG00000204178.9"	"TMEM57"	2len30-60	sparse	UA	0	0	10.9091	12.7273	0.145695	0.986928	0	3	1	1	10	0	3	1	1	2	5	12	1	4	1	1		1	1	0	4	1	1	4	2	2	2	5	2	5	2		0
chr1	25456505	25456526	+	intron	"lncRNA,pre-mRNA"	"ENSG00000204178.9"	"TMEM57"	3len30	medium	UA	33.3333	0	0	47.619	0.726738	1.33814	0	1	0	1	8	0	2	1	4	0	2	16	0	1	0	0		0	0	0	1	4	1	2	2	1	2	2	2	2	1		0
chr1	25463197	25463246	+	intron	"pre-mRNA"	"ENSG00000204178.9"	"TMEM57"	2len30-60	dense	AA	0	0	0	48.9796	0.0400163	16.6599	1	1	7	3	13	0	6	1	2	1	8	7	0	3	0	2		0	3	3	5	1	4	4	4	5	4	3	0	1	1		1
chr1	25464229	25464246	+	intron	"pre-mRNA"	"ENSG00000204178.9"	"TMEM57"	3len30	medium	UA	0	0	23.5294	35.2941	0.0551053	1.36807	3	0	2	3	2	0	2	3	4	2	4	4	0	2	0	0		0	1	1	4	0	0	1	0	0	0	2	0	1	0		0
chr1	25472616	25472656	+	intron	"pre-mRNA"	"ENSG00000204178.9"	"TMEM57"	2len30-60	dense	UA	0	0	25	25	0.0769231	0.928571	1	1	7	4	22	1	5	6	4	2	15	20	3	2	0	0		0	3	2	1	1	1	7	1	1	0	1	3	5	2		0
chr1	25481672	25481689	+	intron	"pre-mRNA"	"ENSG00000204178.9"	"TMEM57"	3len30	sparse	AA	0	0	0	41.1765	0.0474198	14.0588	4	0	0	7	8	1	5	0	1	0	2	15	1	0	0	0		1	4	1	2	2	2	2	1	2	0	2	0	2	3		0
chr1	25499067	25499117	+	UTR3	"mRNA"	"ENSG00000204178.9"	"TMEM57"	2len30-60	sparse	UA	12	0	0	12	1.07692	0.866667	0	0	1	0	1	0	0	1	2	0	0	0	0	0	0	0		0	0	0	1	0	0	0	1	0	0	0	0	0	0		1
chr1	25499959	25500004	+	UTR3	"mRNA"	"ENSG00000204178.9"	"TMEM57"	2len30-60	dense	UA	0	13.3333	15.5556	20	0.730159	0.658537	0	0	2	2	2	0	2	1	1	0	3	1	0	1	0	2		2	0	2	2	1	0	1	1	0	0	0	0	1	0		3
chr1	25567840	25567920	+	UTR3	"mRNA"	"ENSG00000157978.11"	"LDLRAP1"	1len60-100	medium	UG	8.75	0	7.5	7.5	1.26471	0.441558	23	13	38	40	167	12	103	54	74	14	64	87	20	35	18	10		7	8	18	15	9	15	31	14	6	15	16	14	9	14		21
chr1	25568214	25568252	+	UTR3	"mRNA"	"ENSG00000157978.11"	"LDLRAP1"	2len30-60	dense	UA	0	15.7895	15.7895	15.7895	1.05956	0.48554	1	1	3	2	10	0	5	1	4	0	9	10	1	0	0	0		3	2	4	6	4	3	6	1	8	5	12	5	8	3		5
chr1	25586485	25586605	+	intron	"lncRNA"	"ENSG00000225643.1"	"AL606491.1"	0len100plus	medium	UG	16.6667	0	0	0	18.6667	0.0508475	4	3	7	21	38	4	23	8	24	8	29	29	8	6	7	4		0	3	0	1	1	2	2	1	0	0	1	1	2	1		1
chr1	25722768	25722837	+	intron	"lncRNA,pre-mRNA"	"ENSG00000117643.14"	"MAN1C1"	1len60-100	sparse	UG	8.69565	0	2.89855	8.69565	1.10314	0.66435	9	2	11	6	32	9	23	19	43	6	32	63	5	8	3	0		1	0	0	3	2	3	6	2	1	3	4	11	4	2		1
chr1	25773181	25773320	+	intron	"lncRNA,pre-mRNA"	"ENSG00000117643.14"	"MAN1C1"	0len100plus	medium	AA	0	0	9.35252	12.2302	0.151169	1.07105	11	11	10	30	54	10	34	24	51	12	84	97	10	19	14	6		2	5	2	2	3	3	5	0	3	1	1	4	8	3		3
chr1	25803041	25803072	+	intron	"pre-mRNA"	"ENSG00000162430.16"	"SELENON"	2len30-60	medium	AA	0	0	0	41.9355	0.0465815	14.3118	0	3	4	1	12	0	9	4	4	1	3	12	0	2	0	0		0	0	0	0	0	1	2	2	2	1	0	0	1	1		0
chr1	25803343	25803345	+	intron	"pre-mRNA"	"ENSG00000162430.16"	"SELENON"	3len30	dense	AA	0	0	0	100	0.019802	33.6667	0	0	2	0	0	0	1	0	0	0	0	0	0	0	0	0		2	0	1	0	0	0	0	0	0	0	0	0	0	0		1
chr1	25805070	25805080	+	intron	"pre-mRNA"	"ENSG00000162430.16"	"SELENON"	3len30	medium	AA	0	0	0	60	0.0327869	20.3333	0	0	2	1	3	0	0	1	1	0	1	0	0	0	0	0		0	0	0	0	0	0	0	0	0	0	0	0	0	0		1
chr1	25805126	25805133	+	intron	"pre-mRNA"	"ENSG00000162430.16"	"SELENON"	3len30	dense	UG	0	0	100	0	2	0.00970874	0	0	0	0	0	0	0	0	0	0	0	0	0	0	0	0		0	0	0	0	0	0	0	0	1	0	0	0	0	1		0
chr1	25808639	25808646	+	CDS	"mRNA"	"ENSG00000162430.16"	"SELENON"	3len30	dense	UG	0	0	100	0	2	0.00970874	0	0	0	0	0	0	1	0	0	0	0	0	0	0	0	0		0	0	0	0	0	0	1	0	0	0	0	0	0	0		1
chr1	25809067	25809075	+	CDS	"mRNA"	"ENSG00000162430.16"	"SELENON"	3len30	medium	AA	0	0	0	75	0.0263158	25.3333	0	0	0	0	0	0	0	0	0	0	0	0	0	0	0	0		0	0	0	0	0	0	0	0	0	0	0	0	0	0		1
chr1	25811734	25811754	+	CDS	"mRNA"	"ENSG00000162430.16"	"SELENON"	3len30	sparse	UA	0	0	0	30	0.0645161	10.3333	0	0	0	0	0	0	0	0	0	0	0	0	0	0	0	0		0	0	0	0	0	0	0	0	0	0	0	0	0	0		0
chr1	25811788	25811798	+	CDS	"mRNA"	"ENSG00000162430.16"	"SELENON"	3len30	sparse	AA	0	0	0	40	0.0487805	13.6667	0	0	0	0	0	0	0	0	0	0	0	0	0	0	0	0		0	0	0	0	0	0	0	0	0	0	0	0	0	0		0
chr1	25815042	25815059	+	intron	"lncRNA,pre-mRNA"	"ENSG00000162430.16"	"SELENON"	3len30	dense	AA	0	0	0	100	0.019802	33.6667	0	0	1	0	2	0	1	0	0	0	1	1	0	1	0	0		1	0	0	2	0	0	0	0	1	1	0	0	1	0		0
chr1	25816062	25816065	+	UTR3	"mRNA"	"ENSG00000162430.16"	"SELENON"	3len30	dense	AA	0	0	0	100	0.019802	33.6667	0	0	1	0	0	0	0	0	0	0	0	0	0	0	0	0		0	0	0	0	0	0	0	0	0	0	0	0	0	0		1
chr1	25817924	25817930	+	UTR3	"mRNA"	"ENSG00000162430.16"	"SELENON"	3len30	dense	AA	0	0	0	100	0.019802	33.6667	0	0	0	0	1	0	0	0	0	0	1	1	0	1	0	0		0	0	0	0	0	0	0	0	0	0	0	0	0	0		0
chr1	25821077	25821241	+	intron	"lncRNA,pre-mRNA"	"ENSG00000117640.17"	"MTFR1L"	0len100plus	medium	UG	4.26829	3.65854	5.4878	6.09756	1.39863	0.432392	19	14	45	32	110	6	81	53	69	13	112	172	11	22	4	2		15	20	13	16	13	11	9	15	12	12	28	15	17	9		7
chr1	25821971	25822009	+	UTR5	"mRNA"	"ENSG00000117640.17"	"MTFR1L"	2len30-60	sparse	AA	0	0	0	28.9474	0.0667838	9.98246	1	0	8	1	7	0	10	2	3	1	2	10	0	2	0	0		1	2	1	4	1	1	6	3	5	3	2	1	0	1		0
chr1	25832454	25832468	+	UTR3	"mRNA"	"ENSG00000117640.17"	"MTFR1L"	3len30	dense	AA	0	0	0	100	0.019802	33.6667	1	0	0	0	2	0	1	0	1	0	0	1	0	1	0	0		5	5	5	1	0	1	0	2	0	0	1	1	1	2		4
chr1	25832789	25832891	+	UTR3	"mRNA"	"ENSG00000117640.17"	"MTFR1L"	0len100plus	medium	AA	0	0	9.80392	7.84314	0.226164	0.690658	1	1	0	1	2	0	3	1	2	1	0	7	0	0	1	0		3	2	0	1	0	0	1	2	0	0	0	0	1	1		3
chr1	25833394	25833423	-	intron	"pre-mRNA"	"ENSG00000127423.10"	"AUNIP"	3len30	sparse	UA	0	0	6.89655	27.5862	0.0699638	2.8885	37	23	20	23	33	5	20	11	10	2	9	3	1	2	1	1		1	2	2	1	0	0	1	0	0	0	1	0	1	0		0
chr1	25833464	25833492	-	intron	"pre-mRNA"	"ENSG00000127423.10"	"AUNIP"	3len30	sparse	UA	0	0	25	17.8571	0.106061	0.673469	0	0	0	0	2	0	1	0	0	0	0	0	0	0	0	0		0	0	0	0	0	0	0	0	2	0	0	0	0	0		0
chr1	25834081	25834095	-	UTR3	"mRNA"	"ENSG00000127423.10"	"AUNIP"	3len30	medium	AA	0	0	0	85.7143	0.0230643	28.9048	0	0	0	0	1	0	0	0	0	0	0	0	0	0	0	0		1	0	0	0	1	0	0	0	1	0	0	0	2	0		0
chr1	25834906	25834915	-	UTR3	"mRNA"	"ENSG00000127423.10"	"AUNIP"	3len30	dense	UG	0	0	100	0	2	0.00970874	0	0	1	5	4	0	2	4	1	0	0	1	0	0	0	1		0	0	0	1	1	0	0	2	0	0	0	0	0	0		3
chr1	25835723	25835725	-	CDS	"mRNA"	"ENSG00000127423.10"	"AUNIP"	3len30	dense	UG	0	0	100	0	2	0.00970874	0	0	0	0	0	0	0	0	0	0	0	0	0	0	0	1		0	0	0	0	0	0	0	0	0	0	0	0	0	0		0
chr1	25845201	25845221	-	intron	"pre-mRNA"	"ENSG00000127423.10"	"AUNIP"	3len30	sparse	AA	0	0	0	40	0.0487805	13.6667	2	2	0	1	5	0	2	1	2	2	0	2	1	0	0	0		2	0	0	1	0	1	1	0	0	0	0	0	0	0		0
chr1	25855636	25855661	-	intron	"pre-mRNA"	"ENSG00000127423.10"	"AUNIP"	3len30	sparse	UA	0	0	0	24	0.08	8.33333	2	0	3	4	11	0	6	1	3	2	1	0	2	1	2	0		0	0	1	1	0	0	2	0	0	0	0	1	1	0		0
chr1	25860903	25860940	+	intron	"lncRNA"	"ENSG00000236528.1"	"AL033528.2"	2len30-60	dense	UG	97.2973	0	0	0	99.2973	0.00997036	0	0	0	1	7	0	1	0	1	0	1	0	0	0	0	0		0	0	0	0	2	0	0	1	1	0	0	0	2	0		0
chr1	25861093	25861119	+	intron	"lncRNA"	"ENSG00000236528.1"	"AL033528.2"	3len30	sparse	UG	23.0769	3.84615	0	0	28.9231	0.033419	0	0	4	0	7	1	5	2	10	4	8	7	3	1	0	0		1	0	0	0	2	0	2	0	1	0	3	3	0	1		0
chr1	25867612	25867637	-	intron	"pre-mRNA"	"ENSG00000182749.5"	"PAQR7"	3len30	sparse	AA	0	0	0	40	0.0487805	13.6667	0	0	5	3	6	0	2	0	1	0	1	2	0	0	0	0		1	0	0	3	1	0	1	0	1	0	1	0	0	0		0
chr1	25900372	25900456	-	UTR3	"mRNA"	"ENSG00000117632.22"	"STMN1"	1len60-100	sparse	UA	0	0	11.9048	9.52381	0.190045	0.70607	8	4	13	10	43	5	32	18	23	0	6	20	2	8	4	2		5	4	4	4	0	4	3	8	6	7	5	3	2	5		37
chr1	25900648	25900753	-	UTR3	"mRNA"	"ENSG00000117632.22"	"STMN1"	0len100plus	sparse	AA	0	0	5.71429	6.66667	0.26087	0.879781	2	0	17	10	43	3	19	19	22	6	19	48	3	5	2	3		15	12	24	40	5	19	44	35	39	21	18	14	21	12		222
chr1	25900792	25900833	-	UTR3	"mRNA"	"ENSG00000117632.22"	"STMN1"	2len30-60	sparse	UA	0	0	14.6341	14.6341	0.127925	0.886584	1	2	3	3	13	0	7	2	3	2	7	7	0	1	2	0		1	2	4	4	1	6	9	2	5	1	3	5	4	2		41
chr1	25900871	25900909	-	UTR3	"mRNA"	"ENSG00000117632.22"	"STMN1"	2len30-60	sparse	UA	0	0	0	15.7895	0.119122	5.59649	0	2	2	4	16	0	4	7	3	0	11	11	1	1	0	1		5	3	4	4	1	2	3	3	3	5	3	4	1	4		23
chr1	25960566	25960591	-	UTR3	"mRNA"	"ENSG00000158006.13"	"PAFAH2"	3len30	medium	UA	0	0	16	40	0.0487805	2.15789	0	0	0	1	0	0	0	0	0	0	0	0	0	0	0	0		1	0	0	0	0	0	1	0	0	0	0	0	0	0		3
chr1	25974935	25974968	-	intron	"pre-mRNA"	"ENSG00000158006.13"	"PAFAH2"	2len30-60	dense	AA	0	0	0	54.5455	0.0360065	18.5152	1	1	5	5	4	0	1	3	3	0	2	3	0	0	0	0		1	1	0	1	0	0	1	1	0	3	1	0	0	0		0
chr1	25980675	25980736	-	intron	"pre-mRNA"	"ENSG00000158006.13"	"PAFAH2"	1len60-100	medium	UA	13.1148	0	0	13.1148	1.07085	0.87589	7	3	9	8	31	2	15	10	13	4	13	26	1	2	3	2		1	1	2	1	2	1	0	0	1	1	0	0	1	0		3
chr1	26121892	26121945	+	CDS	"mRNA"	"ENSG00000175087.9"	"PDIK1L"	2len30-60	medium	UA	0	0	15.0943	18.8679	0.100665	1.09802	0	1	3	1	5	0	1	0	4	1	1	7	1	0	1	0		2	3	1	2	0	2	2	2	1	0	2	0	0	0		5
chr1	26122447	26122485	+	CDS	"mRNA"	"ENSG00000175087.9"	"PDIK1L"	2len30-60	sparse	AA	0	0	0	23.6842	0.0810235	8.22807	0	0	1	0	1	1	0	1	0	0	0	0	0	0	1	0		0	0	1	0	0	1	0	0	0	0	0	0	0	0		2
chr1	26235413	26235488	+	intron	"pre-mRNA"	"ENSG00000130695.14"	"CEP85"	1len60-100	dense	AA	8	0	14.6667	13.3333	0.697674	0.558442	14	12	30	34	119	7	61	47	76	15	104	205	12	17	1	1		6	9	9	14	7	6	28	11	16	11	29	6	17	17		7
chr1	26236288	26236345	+	intron	"pre-mRNA"	"ENSG00000130695.14"	"CEP85"	2len30-60	medium	AA	0	0	0	31.5789	0.0613893	10.8596	10	7	30	31	89	6	64	22	67	10	84	121	15	17	8	6		5	2	10	3	4	5	7	4	3	4	8	7	11	12		5
chr1	26256928	26256958	+	intron	"pre-mRNA"	"ENSG00000130695.14"	"CEP85"	3len30	dense	UG	93.3333	0	0	0	95.3333	0.0103806	1	0	4	4	4	0	7	4	2	2	2	13	0	2	1	0		1	1	4	1	2	1	0	0	0	3	3	1	2	3		4
chr1	26290141	26290229	-	intron	"pre-mRNA"	"ENSG00000158062.20"	"UBXN11"	1len60-100	dense	UA	9.09091	6.81818	9.09091	6.81818	2.2907	0.279221	15	15	23	28	90	9	75	37	66	16	67	87	18	32	3	6		2	5	1	4	3	1	4	5	3	4	10	2	3	2		0
chr1	26290267	26290278	-	intron	"pre-mRNA"	"ENSG00000158062.20"	"UBXN11"	3len30	medium	AA	0	0	0	81.8182	0.0241493	27.6061	1	0	4	1	2	0	5	3	3	0	2	6	0	0	0	0		2	1	0	1	1	0	2	0	1	1	0	0	1	0		0
chr1	26324468	26324564	-	intron	"lncRNA,pre-mRNA"	"ENSG00000176092.14"	"CRYBG2"	1len60-100	dense	UG	33.3333	6.25	6.25	0	41.5833	0.0204778	0	2	4	4	17	2	13	5	9	4	14	19	2	1	0	0		3	3	1	4	0	2	1	5	0	1	1	2	2	3		2
chr1	26324623	26324690	-	intron	"lncRNA,pre-mRNA"	"ENSG00000176092.14"	"CRYBG2"	1len60-100	medium	UG	0	8.95522	14.9254	0	10.9552	0.0372016	0	0	3	1	12	1	4	2	6	2	6	25	3	1	1	0		2	1	0	1	0	1	6	2	6	3	3	7	2	1		0
chr1	26325217	26325249	-	intron	"pre-mRNA"	"ENSG00000176092.14"	"CRYBG2"	2len30-60	medium	UG	25	0	9.375	0	27	0.0267559	0	0	2	0	1	0	0	0	1	1	2	4	1	1	0	0		1	0	1	0	0	1	1	0	1	0	2	1	1	0		0
chr1	26325605	26325675	-	intron	"pre-mRNA"	"ENSG00000176092.14"	"CRYBG2"	1len60-100	dense	UG	41.4286	0	11.4286	0	43.4286	0.0179028	4	0	1	3	15	0	9	6	11	5	21	31	3	3	4	3		0	2	0	1	1	1	0	1	0	0	1	2	2	3		0
chr1	26325710	26325735	-	intron	"pre-mRNA"	"ENSG00000176092.14"	"CRYBG2"	3len30	sparse	UG	40	0	0	0	42	0.0232558	2	1	0	1	5	0	1	1	5	1	6	6	0	0	0	1		2	1	1	1	1	0	0	0	2	1	1	0	3	0		0
chr1	26325808	26325824	-	intron	"pre-mRNA"	"ENSG00000176092.14"	"CRYBG2"	3len30	medium	UA	0	0	56.25	0	2	0.0168776	0	1	1	1	3	0	1	0	1	0	5	6	0	1	1	0		0	1	0	0	1	0	0	0	3	1	1	0	0	0		0
chr1	26328125	26328181	-	intron	"pre-mRNA"	"ENSG00000176092.14"	"CRYBG2"	2len30-60	medium	UG	12.5	10.7143	0	10.7143	2.15244	0.446866	0	1	2	1	8	0	6	0	1	1	4	7	0	0	0	0		2	0	1	1	0	1	0	0	2	0	0	0	1	0		1
chr1	26328369	26328391	-	intron	"pre-mRNA"	"ENSG00000176092.14"	"CRYBG2"	3len30	sparse	UG	31.8182	0	0	0	33.8182	0.0287206	0	0	1	1	2	0	1	0	0	0	0	0	0	0	0	0		1	0	0	0	0	0	1	1	0	0	0	0	1	0		0
chr1	26438376	26438416	+	ncRNA	"lncRNA"	"ENSG00000117682.16"	"DHDDS"	2len30-60	medium	UA	0	0	25	15	0.125	0.571429	1	0	4	4	7	1	6	3	10	2	3	11	1	1	0	1		5	1	1	2	2	4	4	2	2	3	0	1	3	3		1
chr1	26440252	26440256	+	intron	"lncRNA,pre-mRNA"	"ENSG00000117682.16"	"DHDDS"	3len30	dense	AA	0	0	0	100	0.019802	33.6667	0	2	2	1	5	0	0	3	1	0	1	1	0	0	0	0		0	2	1	2	2	3	2	0	1	0	1	0	0	2		0
chr1	26440734	26440750	+	intron	"lncRNA,pre-mRNA"	"ENSG00000117682.16"	"DHDDS"	3len30	medium	AA	0	0	0	62.5	0.0314961	21.1667	3	1	3	7	9	1	12	6	8	1	0	8	4	0	0	1		1	2	1	1	1	1	1	1	2	0	0	0	1	0		2
chr1	26440794	26440803	+	intron	"lncRNA,pre-mRNA"	"ENSG00000117682.16"	"DHDDS"	3len30	dense	AA	0	0	0	100	0.019802	33.6667	0	1	6	3	6	3	5	2	5	2	3	2	1	1	1	0		1	0	0	0	1	1	1	1	2	0	0	1	1	0		0
chr1	26446686	26446717	+	intron	"pre-mRNA"	"ENSG00000117682.16"	"DHDDS"	2len30-60	dense	UG	67.7419	0	0	0	69.7419	0.0141359	3	4	16	15	43	7	27	15	15	2	10	28	4	0	2	0		1	8	1	3	2	1	1	3	2	3	3	1	9	5		0
chr1	26451392	26451452	+	intron	"pre-mRNA"	"ENSG00000117682.16"	"DHDDS"	2len30-60	dense	UG	78.3333	0	15	0	80.3333	0.0103806	7	4	8	25	40	7	42	20	28	9	37	30	11	6	19	15		0	0	0	0	0	0	2	0	1	0	1	2	1	0		1
chr1	26453092	26453200	-	intergenic	""	"."	"None"	0len100plus	dense	UG	27.7778	0	6.48148	7.40741	3.54185	0.225646	10	5	15	26	59	7	16	8	34	7	37	48	3	5	8	5		2	6	1	5	4	1	7	1	3	0	3	1	2	1		2
chr1	26456797	26456871	+	intron	"pre-mRNA"	"ENSG00000117682.16"	"DHDDS"	1len60-100	dense	UA	12.1622	8.10811	9.45946	8.10811	2.4451	0.278282	9	6	31	31	83	7	72	38	53	5	47	94	13	15	11	5		1	2	2	2	2	4	7	5	6	8	4	6	9	1		5
chr1	26462756	26462761	-	ncRNA	"lncRNA"	"ENSG00000225891.1"	"AL513365.2"	3len30	dense	AA	0	0	0	100	0.019802	33.6667	0	0	1	0	1	0	0	0	0	0	0	0	0	0	0	0		1	0	2	0	0	1	0	0	0	1	0	1	1	0		0
chr1	26465351	26465373	+	intron	"pre-mRNA"	"ENSG00000117682.16"	"DHDDS"	3len30	sparse	UG	0	18.1818	27.2727	0	20.1818	0.0206379	0	0	0	1	0	0	0	0	1	0	0	0	0	0	0	0		0	2	1	0	0	2	1	1	0	1	0	0	1	0		0
chr1	26469224	26469246	+	UTR3	"mRNA"	"ENSG00000117682.16"	"DHDDS"	3len30	medium	UA	0	0	18.1818	45.4545	0.0430528	2.19313	5	3	4	3	13	1	6	5	1	2	0	0	1	0	0	0		0	1	1	2	0	0	1	0	0	0	1	0	2	0		0
chr1	26473736	26473763	+	ncRNA	"lncRNA"	"ENSG00000198830.10"	"HMGN2"	3len30	medium	UA	0	0	29.6296	29.6296	0.0652963	0.938706	1	0	2	6	4	0	2	0	1	2	1	4	0	0	0	0		4	6	2	9	3	5	8	3	6	0	1	1	0	2		8
chr1	26473806	26473839	+	ncRNA	"lncRNA"	"ENSG00000198830.10"	"HMGN2"	2len30-60	dense	AA	0	0	18.1818	27.2727	0.0707395	1.33476	6	3	3	5	7	0	3	3	3	0	7	6	1	0	0	1		4	3	1	5	0	1	2	2	2	1	1	0	0	1		3
chr1	26474745	26474785	+	ncRNA	"lncRNA"	"ENSG00000198830.10"	"HMGN2"	2len30-60	medium	UA	0	15	0	15	1.0625	0.888889	4	4	15	19	20	2	18	8	9	0	1	4	0	2	1	0		6	7	3	11	0	4	4	3	3	1	0	1	1	1		4
chr1	26475151	26475232	+	UTR3	"mRNA"	"ENSG00000198830.10"	"HMGN2"	1len60-100	medium	UA	6.17284	0	8.64198	8.64198	0.847631	0.541234	0	0	5	0	2	0	1	0	2	0	7	4	0	0	0	1		2	1	3	2	4	0	0	6	3	7	3	4	2	2		37
chr1	26476176	26476265	+	intergenic	""	"."	"None"	1len60-100	sparse	UA	0	0	8.98876	8.98876	0.200225	0.833177	9	3	21	31	72	5	68	29	45	9	44	97	6	13	1	3		18	11	8	9	4	10	21	23	19	16	11	14	23	5		22
chr1	26476376	26476396	+	intergenic	""	"."	"None"	3len30	sparse	AA	0	0	0	50	0.0392157	17	0	0	3	4	5	0	3	2	5	1	4	10	0	1	1	0		1	0	2	2	0	0	1	0	2	2	3	4	1	0		3
chr1	26535191	26535213	+	intron	"pre-mRNA"	"ENSG00000117676.13"	"RPS6KA1"	3len30	sparse	UG	36.3636	0	0	0	38.3636	0.0254042	5	3	1	5	8	1	6	2	4	3	1	3	0	1	1	2		0	3	1	1	0	0	2	0	0	0	0	0	0	0		3
chr1	26542382	26542507	+	intron	"pre-mRNA"	"ENSG00000117676.13"	"RPS6KA1"	0len100plus	dense	UA	10.4	4.8	12	8	1.91111	0.298013	10	8	30	44	106	5	68	41	63	6	87	165	20	14	9	5		7	8	5	8	3	7	9	3	13	7	19	8	15	8		4
chr1	26699915	26699986	+	intron	"pre-mRNA"	"ENSG00000117713.18"	"ARID1A"	1len60-100	dense	AA	0	0	30.9859	12.6761	0.146241	0.402404	21	12	46	54	194	10	94	47	74	14	38	57	12	11	6	4		19	25	23	30	18	22	32	32	24	10	5	10	31	10		11
chr1	26713098	26713158	+	intron	"pre-mRNA"	"ENSG00000117713.18"	"ARID1A"	2len30-60	sparse	UA	13.3333	0	0	13.3333	1.06977	0.877551	2	3	16	14	35	1	16	13	12	2	12	14	3	2	0	1		1	1	3	2	0	1	6	2	3	4	0	1	4	3		0
chr1	26779783	26779803	+	CDS	"mRNA"	"ENSG00000117713.18"	"ARID1A"	3len30	medium	UA	0	0	35	30	0.0645161	0.815789	0	0	0	0	1	0	1	1	0	0	0	1	0	0	1	1		0	2	1	0	0	0	0	0	0	1	1	0	2	3		4
chr1	26779841	26779893	+	CDS	"mRNA"	"ENSG00000117713.18"	"ARID1A"	2len30-60	medium	UA	13.4615	0	15.3846	13.4615	1.06915	0.454106	0	0	0	0	0	0	1	0	0	0	0	1	0	0	0	0		0	0	1	1	0	0	0	1	0	0	0	0	1	0		1
chr1	26780780	26780870	+	UTR3	"mRNA"	"ENSG00000117713.18"	"ARID1A"	1len60-100	medium	UG	12.2222	0	6.66667	7.77778	1.62025	0.401015	41	27	126	148	388	18	248	116	186	32	159	400	31	39	39	31		91	63	89	130	32	79	137	64	85	64	78	61	36	26		81
chr1	26781490	26781500	+	UTR3	"mRNA"	"ENSG00000117713.18"	"ARID1A"	3len30	medium	UG	60	0	0	0	62	0.015873	1	0	4	6	9	0	9	2	4	1	3	7	1	1	1	0		4	2	2	6	2	9	9	3	1	2	1	0	0	0		1
chr1	26781532	26781546	+	UTR3	"mRNA"	"ENSG00000117713.18"	"ARID1A"	3len30	dense	AA	0	0	0	100	0.019802	33.6667	6	3	16	15	49	1	36	19	17	2	23	40	3	6	2	0		17	7	10	15	5	22	31	16	10	6	11	16	8	8		19
chr1	26791489	26791608	+	intron	"pre-mRNA"	"ENSG00000060642.10"	"PIGV"	0len100plus	dense	AA	0	0	5.04202	21.0084	0.0908744	2.73668	6	6	19	14	38	2	14	14	21	3	15	48	4	5	2	0		7	9	4	4	0	2	2	8	5	2	5	4	9	4		1
chr1	26854717	26854757	+	UTR3	"mRNA"	"ENSG00000204160.11"	"ZDHHC18"	2len30-60	medium	UA	0	0	25	15	0.125	0.571429	15	9	16	27	119	11	92	60	113	27	154	264	16	37	22	15		7	5	3	7	4	11	7	10	8	3	18	10	11	9		12
chr1	26854824	26854887	+	UTR3	"mRNA"	"ENSG00000204160.11"	"ZDHHC18"	1len60-100	dense	AA	20.6349	0	0	17.4603	1.22614	0.781061	216	117	344	459	997	147	707	411	723	166	977	1233	155	183	196	124		106	106	105	96	67	102	144	78	88	96	121	94	103	86		43
chr1	26864300	26864427	+	UTR3	"mRNA"	"ENSG00000175793.11"	"SFN"	0len100plus	dense	UG	34.6457	0	7.87402	4.72441	6.40165	0.125757	11	3	9	9	39	3	17	7	19	6	30	41	3	8	13	3		5	5	1	5	2	1	2	4	1	0	7	4	9	4		3
chr1	26882968	26882976	-	intron	"pre-mRNA"	"ENSG00000142751.14"	"GPN2"	3len30	dense	AA	0	0	0	100	0.019802	33.6667	0	0	0	0	2	0	2	1	1	0	1	1	0	0	0	0		0	2	0	1	1	0	0	0	0	0	0	0	0	0		0
chr1	26883298	26883306	-	intron	"pre-mRNA"	"ENSG00000142751.14"	"GPN2"	3len30	medium	UG	25	50	0	0	77	0.0128205	0	2	4	1	6	0	5	1	5	0	3	1	1	4	1	0		0	2	0	1	0	0	0	0	0	0	0	0	2	1		1
chr1	26889979	26890013	-	CDS	"mRNA"	"ENSG00000142751.14"	"GPN2"	2len30-60	dense	UA	23.5294	11.7647	0	14.7059	2.37453	0.410138	1	1	5	0	1	0	1	0	3	1	1	0	0	0	1	0		4	2	1	0	0	0	1	1	0	0	0	0	0	0		0
chr1	26894361	26894380	-	CDS	"mRNA"	"ENSG00000198746.12"	"GPATCH3"	3len30	sparse	AA	0	0	0	36.8421	0.0528512	12.614	0	0	0	0	0	0	0	0	0	0	0	1	0	0	0	0		0	0	0	0	0	0	0	0	0	0	0	0	0	0		1
chr1	26927122	26927202	+	intron	"pre-mRNA"	"ENSG00000090273.13"	"NUDC"	1len60-100	dense	AA	17.5	0	10	18.75	0.987342	0.647541	10	8	44	57	139	7	99	47	114	14	142	220	18	24	7	8		3	6	7	8	3	13	15	10	12	8	27	23	17	15		8
chr1	26927256	26927305	+	intron	"pre-mRNA"	"ENSG00000090273.13"	"NUDC"	2len30-60	dense	UA	81.6327	0	0	14.2857	5.4713	0.180612	12	11	22	53	126	8	74	30	80	16	112	140	11	6	3	10		6	8	6	2	11	3	0	7	9	4	6	12	22	14		2
chr1	26939691	26939709	+	intron	"pre-mRNA"	"ENSG00000090273.13"	"NUDC"	3len30	sparse	UA	0	0	0	33.3333	0.0582524	11.4444	4	2	13	9	13	2	16	9	12	0	6	9	0	0	1	0		4	2	8	7	2	2	8	4	4	4	3	0	4	3		3
chr1	26945596	26945620	+	CDS	"mRNA"	"ENSG00000090273.13"	"NUDC"	3len30	sparse	UA	0	0	20.8333	25	0.0769231	1.09091	1	1	0	3	3	0	0	0	1	0	1	0	0	0	0	0		1	3	0	4	0	0	2	1	0	1	1	1	2	0		14
chr1	26957747	26957758	-	intron	"pre-mRNA"	"ENSG00000175707.8"	"KDF1"	3len30	medium	UG	54.5455	0	0	0	56.5455	0.0173776	0	0	0	0	0	0	2	0	0	0	0	1	1	0	0	0		0	0	1	0	0	0	0	0	0	0	0	0	0	0		1
chr1	26959676	26959691	-	intron	"pre-mRNA"	"ENSG00000175707.8"	"KDF1"	3len30	dense	UG	93.3333	0	0	0	95.3333	0.0103806	0	0	1	2	1	0	0	0	0	0	0	0	0	1	0	0		0	1	0	1	1	0	0	0	0	0	0	0	0	1		0
chr1	26996770	26996829	+	intron	"pre-mRNA"	"ENSG00000253368.3"	"TRNP1"	2len30-60	medium	UG	28.8136	0	0	10.1695	2.75873	0.351092	17	4	19	21	53	7	30	13	17	5	25	20	6	16	6	8		1	2	1	0	1	0	2	1	1	0	1	0	4	1		1
chr1	27000326	27000332	+	UTR3	"mRNA"	"ENSG00000253368.3"	"TRNP1"	3len30	dense	AA	0	0	0	100	0.019802	33.6667	0	0	0	0	0	0	0	0	0	0	0	0	0	0	0	0		0	0	0	0	0	0	0	0	0	0	1	0	0	0		0
chr1	27000379	27000408	+	UTR3	"mRNA"	"ENSG00000253368.3"	"TRNP1"	3len30	sparse	UG	0	13.7931	13.7931	0	15.7931	0.0326945	0	0	1	0	1	0	0	1	0	1	0	1	0	1	0	0		0	1	0	1	0	0	0	0	0	0	0	0	2	0		3
chr1	27000585	27000601	+	UTR3	"mRNA"	"ENSG00000253368.3"	"TRNP1"	3len30	medium	AA	0	0	0	56.25	0.0349345	19.0833	0	0	0	0	0	0	0	0	0	0	0	0	0	0	1	0		0	2	0	0	0	0	1	0	0	0	0	0	0	0		0
chr1	27099543	27099595	-	UTR3	"mRNA"	"ENSG00000090020.10"	"SLC9A1"	2len30-60	sparse	UA	0	0	13.4615	15.3846	0.122066	0.995327	0	0	1	0	3	0	2	2	0	0	1	2	0	0	0	0		1	1	0	1	0	2	0	0	0	0	0	1	0	0		3
chr1	27119009	27119102	-	intron	"pre-mRNA"	"ENSG00000090020.10"	"SLC9A1"	1len60-100	dense	UG	47.3118	0	7.52688	6.45161	6.6176	0.128834	5	9	17	43	101	16	57	32	70	15	63	112	7	18	6	13		10	9	9	5	8	5	13	8	9	10	10	8	4	3		2
chr1	27143841	27143870	-	intron	"pre-mRNA"	"ENSG00000090020.10"	"SLC9A1"	3len30	medium	UA	31.0345	0	6.89655	31.0345	1.03122	0.782645	6	2	15	18	53	3	26	16	32	4	13	20	4	9	1	0		0	3	0	1	2	0	7	3	3	0	1	2	3	1		0
chr1	27207406	27207432	+	ncRNA	"lncRNA"	"ENSG00000225159.1"	"NPM1P39"	3len30	medium	UA	0	0	46.1538	34.6154	0.0561555	0.72457	0	0	0	0	0	0	0	0	0	0	0	0	1	0	0	0		1	1	1	0	0	2	0	0	1	0	1	1	0	2		5
chr1	27234692	27234755	+	UTR5	"mRNA"	"ENSG00000142784.15"	"WDTC1"	1len60-100	dense	UG	14.2857	7.93651	12.6984	0	24.2222	0.0263709	23	15	30	42	78	12	59	38	70	19	100	76	19	35	73	57		1	5	3	4	2	5	4	8	8	3	6	2	7	5		16
chr1	27235392	27235438	+	intron	"pre-mRNA"	"ENSG00000142784.15"	"WDTC1"	2len30-60	dense	UG	93.4783	0	0	0	95.4783	0.010365	6	7	30	37	74	5	37	22	51	8	69	109	7	4	14	3		4	7	7	7	4	6	9	8	8	5	14	6	14	5		6
chr1	27322329	27322340	+	CDS	"mRNA"	"ENSG00000186501.14"	"TMEM222"	3len30	medium	UA	0	0	0	54.5455	0.0360065	18.5152	0	0	1	0	0	0	1	0	0	0	0	0	0	0	0	0		0	0	0	0	0	0	0	0	0	0	0	0	0	1		0
chr1	27326461	27326498	+	intron	"pre-mRNA"	"ENSG00000186501.14"	"TMEM222"	2len30-60	medium	UA	0	0	18.9189	16.2162	0.11617	0.78545	0	0	0	0	0	0	0	0	0	0	0	0	0	0	0	0		0	1	2	0	0	0	0	1	0	0	1	0	0	0		2
chr1	27328569	27328578	+	intron	"pre-mRNA"	"ENSG00000186501.14"	"TMEM222"	3len30	dense	UA	0	0	55.5556	33.3333	0.0582524	0.586338	0	1	1	1	3	0	1	0	0	0	0	1	1	0	0	0		0	0	1	0	0	0	0	0	0	0	2	0	1	0		0
chr1	27343587	27343666	+	intron	"pre-mRNA"	"ENSG00000142765.17"	"SYTL1"	1len60-100	sparse	UG	20.2532	0	0	0	22.2532	0.0430049	7	3	12	16	38	6	42	18	31	13	82	65	11	12	11	12		3	7	5	4	1	5	3	2	2	2	6	10	3	5		1
chr1	27356426	27356433	-	CDS	"mRNA"	"ENSG00000142733.14"	"MAP3K6"	3len30	dense	AA	0	0	0	100	0.019802	33.6667	0	0	0	0	0	0	0	0	0	0	0	0	0	0	0	0		0	0	0	0	0	0	0	0	0	0	0	0	0	0		0
chr1	27359069	27359134	-	intron	"pre-mRNA"	"ENSG00000142733.14"	"MAP3K6"	1len60-100	medium	AA	9.23077	0	0	15.3846	0.685446	1.33962	4	0	2	4	8	2	13	6	8	3	5	12	2	0	0	0		1	0	2	0	0	0	1	1	2	0	2	2	3	0		0
chr1	27363243	27363280	-	intron	"pre-mRNA"	"ENSG00000142733.14"	"MAP3K6"	2len30-60	sparse	UG	0	0	27.027	0	2	0.0333033	5	1	1	2	4	0	5	3	0	1	1	0	0	1	0	0		2	0	0	0	0	0	2	1	2	0	0	0	2	0		0
chr1	27399877	27400051	-	intergenic	""	"."	"None"	0len100plus	sparse	UG	6.32184	3.44828	3.44828	0	11.7701	0.0616584	15	9	27	45	98	18	49	29	82	19	68	62	21	26	4	1		6	5	2	6	5	8	7	3	11	10	8	6	21	7		2
chr1	27400768	27400847	-	intergenic	""	"."	"None"	1len60-100	medium	UA	10.1266	0	8.86076	11.3924	0.97855	0.563615	10	4	17	16	73	8	32	26	53	11	51	54	13	20	1	1		6	5	0	4	6	4	3	10	14	6	9	4	15	6		0
chr1	27400886	27401181	-	intergenic	""	"."	"None"	0len100plus	sparse	UG	2.0339	2.0339	5.76271	2.37288	1.79899	0.26288	20	13	38	44	221	16	118	67	136	25	121	190	26	27	7	3		7	14	8	16	11	19	42	20	33	24	34	26	50	25		2
chr1	27408175	27408181	-	UTR3	"mRNA"	"ENSG00000158195.10"	"WASF2"	3len30	dense	UG	0	0	100	0	2	0.00970874	7	4	9	12	28	4	20	3	8	1	3	3	2	1	3	4		2	1	2	3	2	0	2	2	0	3	0	0	0	1		10
chr1	27423643	27423724	-	intron	"pre-mRNA"	"ENSG00000158195.10"	"WASF2"	1len60-100	sparse	AA	0	0	7.40741	13.5802	0.137172	1.40095	5	2	14	6	25	0	13	12	8	2	17	41	3	4	1	2		5	1	1	4	1	3	2	1	1	2	6	2	0	1		7
chr1	27461239	27461334	-	intron	"pre-mRNA"	"ENSG00000158195.10"	"WASF2"	1len60-100	medium	UG	9.47368	0	7.36842	6.31579	1.56835	0.3687	28	11	51	58	130	9	61	42	64	10	104	174	9	24	17	10		12	14	15	6	9	8	20	10	11	11	20	16	12	10		2
chr1	27473905	27473971	-	intron	"pre-mRNA"	"ENSG00000158195.10"	"WASF2"	1len60-100	medium	AA	10.6061	0	0	18.1818	0.657188	1.4098	31	20	69	82	249	22	119	80	160	14	224	373	24	55	11	7		23	26	14	26	13	15	26	21	26	23	29	23	42	11		9
chr1	27482043	27482155	-	intron	"pre-mRNA"	"ENSG00000158195.10"	"WASF2"	0len100plus	sparse	AA	0	0	5.35714	8.92857	0.201439	1.18803	10	5	33	35	85	3	35	18	41	5	37	75	5	8	2	2		5	11	15	11	7	7	12	7	5	4	11	6	12	1		7
chr1	27486458	27486509	-	intron	"pre-mRNA"	"ENSG00000158195.10"	"WASF2"	2len30-60	medium	UA	13.7255	0	7.84314	13.7255	1.06791	0.599362	4	5	25	17	34	2	14	16	9	0	6	21	1	4	2	2		3	5	1	4	4	7	4	2	2	2	3	2	2	0		2
chr1	27489232	27489291	-	intron	"pre-mRNA"	"ENSG00000158195.10"	"WASF2"	2len30-60	dense	UG	74.5763	0	8.47458	0	76.5763	0.011621	19	15	58	57	142	9	100	52	82	19	135	210	22	28	13	15		8	18	5	7	6	16	14	4	9	13	18	14	27	8		3
chr1	27489351	27489392	-	intron	"pre-mRNA"	"ENSG00000158195.10"	"WASF2"	2len30-60	dense	UG	97.561	0	0	0	99.561	0.00994422	5	2	11	28	59	6	21	19	31	7	46	137	8	9	6	2		9	15	8	8	10	12	14	11	7	6	12	10	12	3		3
chr1	27489452	27489483	-	intron	"pre-mRNA"	"ENSG00000158195.10"	"WASF2"	2len30-60	dense	UG	93.5484	0	0	0	95.5484	0.0103575	2	1	13	15	41	3	21	13	11	3	37	91	3	5	5	2		5	5	6	10	6	5	13	5	9	7	17	8	5	4		5
chr1	27526556	27526591	+	intron	"lncRNA"	"ENSG00000237429.1"	"BX293535.1"	2len30-60	dense	UA	22.8571	0	22.8571	28.5714	0.84058	0.607038	0	1	1	3	1	0	2	3	0	0	5	6	0	1	0	0		1	0	0	0	0	3	0	0	0	0	0	1	0	1		0
chr1	27528465	27528599	+	intron	"lncRNA"	"ENSG00000237429.1"	"BX293535.1"	0len100plus	dense	UA	8.95522	0	11.194	4.47761	2	0.236622	2	4	3	5	4	1	5	1	2	2	17	30	1	3	3	1		0	3	0	0	1	1	2	0	1	1	4	4	2	1		1
chr1	27528639	27528758	+	intron	"lncRNA"	"ENSG00000237429.1"	"BX293535.1"	0len100plus	medium	UA	6.72269	0	7.56303	6.72269	1.12949	0.446767	1	2	5	5	15	0	5	7	10	3	11	21	0	3	0	0		0	0	1	3	0	0	4	0	3	2	4	3	2	0		0
chr1	27534538	27534583	-	UTR3	"mRNA"	"ENSG00000126705.13"	"AHDC1"	2len30-60	sparse	UA	0	0	0	17.7778	0.106509	6.25926	1	0	1	1	3	0	1	1	1	0	0	3	0	1	0	0		1	0	0	0	0	2	3	0	1	1	2	4	0	2		1
chr1	27534627	27534636	-	UTR3	"mRNA"	"ENSG00000126705.13"	"AHDC1"	3len30	dense	UG	0	88.8889	0	0	90.8889	0.0108827	0	0	2	0	4	0	2	1	1	0	0	3	0	0	0	0		0	1	0	1	1	2	1	0	1	0	1	3	0	0		1
chr1	27557905	27557963	-	intron	"lncRNA,pre-mRNA"	"ENSG00000126705.13"	"AHDC1"	2len30-60	medium	AA	12.069	0	0	24.1379	0.559671	1.66819	1	1	2	3	14	1	6	5	7	1	19	24	1	1	1	0		0	4	0	0	1	1	5	0	2	1	7	3	9	3		1
chr1	27563034	27563369	-	intron	"lncRNA,pre-mRNA"	"ENSG00000126705.13"	"AHDC1"	0len100plus	sparse	UG	7.16418	2.08955	2.68657	0	11.2537	0.0669331	35	16	34	78	156	22	91	53	119	23	261	269	42	42	33	20		2	8	2	3	4	3	3	5	7	6	13	10	21	6		4
chr1	27573965	27573973	-	intron	"lncRNA,pre-mRNA"	"ENSG00000126705.13"	"AHDC1"	3len30	dense	AA	0	0	0	100	0.019802	33.6667	15	10	19	25	27	7	26	8	12	3	5	4	7	8	2	6		1	2	0	0	1	1	2	1	0	0	1	1	3	1		0
chr1	27668261	27668277	-	CDS	"mRNA"	"ENSG00000126709.14"	"IFI6"	3len30	medium	UA	0	37.5	0	31.25	1.22481	0.796296	0	1	0	3	2	0	0	0	0	0	0	0	0	0	0	0		1	0	0	0	0	0	1	0	0	0	0	0	0	0		3
chr1	27760707	27760778	+	UTR3	"mRNA"	"ENSG00000009780.15"	"FAM76A"	1len60-100	dense	UA	0	8.4507	23.9437	12.6761	0.764161	0.386391	10	5	23	32	87	7	53	31	53	4	63	147	11	22	3	3		4	6	6	8	4	19	20	12	16	6	16	18	13	5		6
chr1	27773711	27773739	+	intron	"lncRNA,pre-mRNA"	"ENSG00000117758.13"	"STX12"	3len30	sparse	UG	21.4286	17.8571	0	0	41.2857	0.0236486	0	3	2	4	18	1	12	7	7	0	8	10	2	0	0	0		3	0	1	3	0	3	5	0	3	2	0	0	3	3		2
chr1	27774240	27774324	+	intron	"lncRNA,pre-mRNA"	"ENSG00000117758.13"	"STX12"	1len60-100	sparse	AA	0	0	7.14286	13.0952	0.141892	1.38967	2	2	7	8	26	2	11	9	21	4	17	26	4	2	0	0		2	1	1	4	5	3	2	7	2	4	5	3	8	2		2
chr1	27777060	27777104	+	intron	"lncRNA,pre-mRNA"	"ENSG00000117758.13"	"STX12"	2len30-60	sparse	UA	15.9091	0	0	13.6364	1.2236	0.774038	7	7	9	23	48	5	30	12	34	6	45	31	7	16	2	1		1	1	2	3	2	2	1	3	3	0	3	3	8	3		0
chr1	27786623	27786676	+	intron	"lncRNA,pre-mRNA"	"ENSG00000117758.13"	"STX12"	2len30-60	dense	AA	0	0	0	47.1698	0.0415198	16.0566	4	4	13	13	36	3	14	9	23	2	16	39	2	7	3	2		5	2	5	5	2	4	4	7	3	3	1	0	4	3		5
chr1	27800441	27800530	+	intron	"lncRNA,pre-mRNA"	"ENSG00000117758.13"	"STX12"	1len60-100	dense	UG	47.191	0	8.98876	6.74157	6.35414	0.130815	9	5	11	14	44	1	29	18	23	4	42	70	7	10	5	9		0	3	0	1	1	0	0	0	0	2	0	1	2	1		1
chr1	27823080	27823150	+	UTR3	"mRNA"	"ENSG00000117758.13"	"STX12"	1len60-100	sparse	AA	0	0	8.57143	12.8571	0.14433	1.19753	0	0	0	0	1	0	1	2	0	0	1	5	0	1	0	0		0	0	2	1	0	0	0	0	0	0	1	0	0	0		3
chr1	27823182	27823216	+	UTR3	"mRNA"	"ENSG00000117758.13"	"STX12"	2len30-60	dense	AA	0	0	17.6471	50	0.0392157	2.47009	1	1	2	2	8	1	5	1	4	0	3	8	0	1	1	1		0	0	0	1	2	0	2	1	1	2	2	1	0	1		4
chr1	27831800	27831824	+	intron	"pre-mRNA"	"ENSG00000117751.17"	"PPP1R8"	3len30	medium	AA	0	0	0	66.6667	0.0295567	22.5556	0	1	3	1	3	0	0	1	1	2	0	1	0	1	0	0		1	1	1	2	0	0	2	1	0	0	0	0	2	0		0
chr1	27834438	27834445	+	ncRNA	"snoRNA"	"ENSG00000252947.1"	"SCARNA1"	3len30	dense	UG	0	0	100	0	2	0.00970874	9	4	4	7	24	0	7	3	8	3	6	14	1	1	2	2		4	2	5	0	0	2	4	4	0	0	3	2	0	1		0
chr1	27834507	27834529	+	ncRNA	"snoRNA"	"ENSG00000252947.1"	"SCARNA1"	3len30	sparse	UG	27.2727	0	18.1818	0	29.2727	0.0206379	1	2	0	5	2	0	4	1	1	0	4	3	2	0	2	0		8	3	0	1	2	2	4	2	4	4	8	14	2	3		0
chr1	27838749	27838759	+	CDS	"mRNA"	"ENSG00000117751.17"	"PPP1R8"	3len30	medium	UG	60	0	0	0	62	0.015873	0	0	0	0	1	0	0	0	0	0	0	0	0	0	0	0		0	0	0	0	0	0	0	0	0	0	0	0	0	0		1
chr1	27841118	27841190	+	CDS	"mRNA"	"ENSG00000117751.17"	"PPP1R8"	1len60-100	medium	AA	0	8.33333	0	15.2778	0.634812	1.43627	1	0	0	3	6	0	3	0	0	0	1	1	1	0	0	1		0	0	0	0	1	0	0	0	0	0	0	0	2	1		13
chr1	27850289	27850330	+	CDS	"mRNA"	"ENSG00000117751.17"	"PPP1R8"	2len30-60	sparse	UA	0	0	14.6341	12.1951	0.151571	0.748271	0	0	0	1	0	0	0	0	0	0	0	0	0	0	0	0		1	2	0	0	0	0	0	1	0	0	0	0	0	0		1
chr1	27850480	27850560	+	UTR3	"mRNA"	"ENSG00000117751.17"	"PPP1R8"	1len60-100	sparse	UG	7.5	0	0	8.75	0.974359	0.928571	2	2	2	5	8	0	7	2	7	2	2	6	1	2	2	1		5	1	1	3	1	4	4	0	1	2	1	0	1	0		3
chr1	27851018	27851052	+	UTR3	"mRNA"	"ENSG00000117751.17"	"PPP1R8"	2len30-60	sparse	UA	0	0	0	17.6471	0.107256	6.21569	0	0	2	0	0	1	2	1	4	1	0	1	0	1	0	0		0	0	0	1	0	0	0	0	1	0	0	0	1	0		0
chr1	27851443	27851472	+	UTR3	"mRNA"	"ENSG00000117751.17"	"PPP1R8"	3len30	sparse	UA	0	0	24.1379	0	2	0.0368488	0	0	0	0	0	0	1	0	1	0	0	3	0	1	0	0		2	1	1	0	0	0	1	0	1	0	0	0	0	0		0
chr1	27851661	27851676	+	UTR3	"mRNA"	"ENSG00000117751.17"	"PPP1R8"	3len30	sparse	AA	0	0	0	46.6667	0.041958	15.8889	0	0	1	0	0	1	0	0	0	0	0	0	0	0	0	0		0	0	0	1	0	0	0	0	0	0	0	0	0	0		0
chr1	27891641	27891684	-	UTR3	"mRNA"	"ENSG00000117748.9"	"RPA2"	2len30-60	medium	UA	13.9535	0	0	23.2558	0.657718	1.43073	1	0	0	0	1	1	2	1	2	0	0	0	0	1	1	0		0	0	0	0	0	3	0	0	0	0	0	0	0	0		5
chr1	27894352	27894364	-	CDS	"mRNA"	"ENSG00000117748.9"	"RPA2"	3len30	dense	AA	0	0	0	100	0.019802	33.6667	1	0	0	2	1	0	0	0	0	0	1	1	0	0	0	0		0	1	0	0	0	1	0	0	0	0	0	1	1	0		2
chr1	27894704	27894765	-	intron	"pre-mRNA"	"ENSG00000117748.9"	"RPA2"	1len60-100	dense	AA	0	0	13.1148	32.7869	0.0591946	2.09664	9	6	12	16	31	9	32	12	20	4	22	29	4	7	2	0		8	6	2	2	3	4	7	6	5	3	7	2	4	4		2
chr1	27897034	27897077	-	CDS	"mRNA"	"ENSG00000117748.9"	"RPA2"	2len30-60	sparse	AA	0	0	0	23.2558	0.0824545	8.08527	1	0	0	1	2	0	0	0	1	0	0	0	0	0	1	0		2	2	1	2	1	2	1	0	1	0	0	0	0	0		7
chr1	27942001	27942053	-	intron	"lncRNA"	"ENSG00000227050.1"	"AL512288.1"	2len30-60	sparse	UG	19.2308	0	0	0	21.2308	0.0449827	1	2	1	4	3	0	5	1	5	1	7	7	0	0	1	0		0	1	0	1	0	0	0	0	1	0	0	0	0	0		0
chr1	27943323	27943325	+	intron	"lncRNA,pre-mRNA"	"ENSG00000130768.14"	"SMPDL3B"	3len30	dense	AA	0	0	0	100	0.019802	33.6667	0	0	1	3	2	0	1	1	2	0	0	0	1	0	0	0		0	2	0	0	0	0	0	1	0	0	0	0	0	0		0
chr1	27958203	27958217	+	intron	"pre-mRNA"	"ENSG00000130768.14"	"SMPDL3B"	3len30	medium	AA	0	0	0	57.1429	0.034398	19.381	0	1	0	0	2	0	0	0	1	0	0	2	0	0	0	0		0	1	0	1	0	0	2	0	0	0	0	0	0	0		0
chr1	27961753	27961832	+	intron	"pre-mRNA"	"ENSG00000158156.7"	"XKR8"	1len60-100	medium	UA	7.59494	0	8.86076	12.6582	0.702502	0.702017	3	3	10	11	42	7	21	11	27	6	21	44	2	4	1	0		3	1	4	1	1	4	2	3	4	2	5	6	5	2		0
chr1	27970397	27970465	-	UTR3	"mRNA"	"ENSG00000158161.15"	"EYA3"	1len60-100	medium	UA	0	8.82353	8.82353	13.2353	0.760331	0.689459	0	0	2	2	4	0	1	2	0	0	0	1	0	0	0	0		1	2	0	1	0	1	2	2	0	1	2	0	1	0		5
chr1	27971181	27971241	-	UTR3	"mRNA"	"ENSG00000158161.15"	"EYA3"	2len30-60	sparse	UA	10	0	0	13.3333	0.837209	1.10256	1	5	6	6	16	1	14	14	2	1	2	10	0	1	0	0		1	5	0	3	1	5	7	0	1	2	2	1	3	1		3
chr1	27973865	27973918	-	UTR3	"mRNA"	"ENSG00000158161.15"	"EYA3"	2len30-60	sparse	UA	0	0	0	15.0943	0.124267	5.36478	0	0	7	10	22	0	2	2	5	0	0	2	0	4	0	0		2	1	2	1	0	2	4	0	1	0	0	0	1	1		2
chr1	27978410	27978450	-	CDS	"mRNA"	"ENSG00000158161.15"	"EYA3"	2len30-60	sparse	UA	0	0	15	12.5	0.148148	0.75	0	0	0	0	0	0	2	0	0	0	0	3	0	0	0	0		0	1	0	0	0	1	4	0	0	0	0	0	0	1		4
chr1	27988639	27988648	-	CDS	"mRNA"	"ENSG00000158161.15"	"EYA3"	3len30	medium	UG	55.5556	0	0	0	57.5556	0.0170778	7	3	5	7	4	0	4	5	5	0	1	0	0	3	0	2		3	2	1	1	0	1	2	2	0	0	0	0	0	0		2
chr1	27993468	27993499	-	CDS	"mRNA"	"ENSG00000158161.15"	"EYA3"	2len30-60	medium	UA	0	0	22.5806	9.67742	0.187311	0.417402	2	1	0	0	0	0	1	0	0	0	0	1	0	0	0	0		0	0	0	0	0	1	0	0	1	0	0	0	0	0		2
chr1	28027383	28027434	-	intron	"lncRNA,pre-mRNA"	"ENSG00000158161.15"	"EYA3"	2len30-60	dense	UA	13.7255	0	15.6863	17.6471	0.843323	0.575318	2	1	5	7	22	3	14	11	12	3	12	27	3	4	0	0		1	4	6	3	5	2	7	3	7	5	5	5	6	2		1
chr1	28029226	28029233	-	intron	"lncRNA,pre-mRNA"	"ENSG00000158161.15"	"EYA3"	3len30	medium	UG	71.4286	0	0	0	73.4286	0.0134357	1	0	0	2	3	0	3	0	0	0	0	1	0	0	0	0		1	1	2	3	0	1	2	0	0	1	0	0	0	0		1
chr1	28044479	28044500	-	intron	"lncRNA,pre-mRNA"	"ENSG00000158161.15"	"EYA3"	3len30	medium	UA	0	0	19.0476	47.619	0.0411361	2.20518	3	0	3	6	8	2	2	4	3	0	1	5	0	0	0	0		3	1	1	1	2	3	2	2	0	1	0	2	2	0		1
chr1	28045805	28045913	-	intron	"lncRNA,pre-mRNA"	"ENSG00000158161.15"	"EYA3"	0len100plus	medium	AA	0	0	9.25926	12.037	0.153409	1.06344	0	3	13	20	34	1	19	14	13	0	10	27	1	0	1	1		1	4	4	2	2	3	7	3	1	4	2	1	5	0		1
chr1	28046587	28046594	-	intron	"lncRNA,pre-mRNA"	"ENSG00000158161.15"	"EYA3"	3len30	dense	AA	0	0	0	100	0.019802	33.6667	0	1	2	1	5	0	3	1	1	0	0	0	0	0	0	0		1	4	2	0	0	1	2	1	0	0	1	1	1	0		0
chr1	28058557	28058593	-	intron	"lncRNA,pre-mRNA"	"ENSG00000158161.15"	"EYA3"	2len30-60	medium	AA	0	0	13.8889	27.7778	0.0694981	1.70395	0	1	6	6	10	0	4	1	1	2	2	3	1	0	0	0		0	0	0	2	2	0	3	0	1	0	2	0	0	0		1
chr1	28147540	28147591	-	UTR3	"mRNA"	"ENSG00000169403.11"	"PTAFR"	2len30-60	medium	UA	17.6471	0	0	21.5686	0.870547	1.09307	0	0	2	1	4	1	3	1	1	0	1	0	1	2	1	0		1	0	0	0	0	0	0	0	1	0	0	1	1	0		1
chr1	28178662	28178749	-	intron	"pre-mRNA"	"ENSG00000169403.11"	"PTAFR"	1len60-100	sparse	UG	1.14943	6.89655	11.4943	0	10.046	0.0443651	2	1	1	3	11	0	6	4	8	3	6	7	4	1	1	3		1	1	0	0	0	0	1	0	1	0	1	1	1	2		0
chr1	28200910	28200925	-	UTR3	"mRNA"	"ENSG00000126698.10"	"DNAJC8"	3len30	medium	UA	0	0	53.3333	0	2	0.0177515	0	0	0	0	0	0	0	0	1	0	0	0	0	0	0	0		0	0	0	0	0	0	0	0	0	0	0	0	0	0		0
chr1	28208299	28208310	-	intron	"lncRNA,pre-mRNA"	"ENSG00000126698.10"	"DNAJC8"	3len30	medium	UG	54.5455	0	0	0	56.5455	0.0173776	0	1	1	3	3	0	0	2	1	0	1	1	0	0	0	0		0	1	0	0	1	3	0	1	0	1	0	0	0	0		0
chr1	28220151	28220166	-	intron	"lncRNA,pre-mRNA"	"ENSG00000126698.10"	"DNAJC8"	3len30	medium	UA	26.6667	0	0	40	0.699187	1.38202	0	1	0	11	7	1	4	1	2	1	4	8	1	0	0	0		2	2	1	2	1	1	3	2	1	0	0	1	1	0		1
chr1	28221397	28221463	-	intron	"lncRNA,pre-mRNA"	"ENSG00000126698.10"	"DNAJC8"	1len60-100	dense	AA	9.09091	0	9.09091	18.1818	0.578199	0.905579	7	3	12	15	41	3	40	19	23	9	24	46	6	4	0	1		1	0	3	6	1	0	9	4	5	3	3	4	5	1		1
chr1	28232272	28232308	-	intron	"lncRNA,pre-mRNA"	"ENSG00000126698.10"	"DNAJC8"	2len30-60	dense	AA	0	0	8.33333	77.7778	0.0253879	6.95098	0	0	5	8	14	1	7	0	3	1	3	7	1	0	0	0		0	1	0	1	0	2	1	2	4	1	0	0	2	0		1
chr1	28232391	28232403	-	intron	"lncRNA,pre-mRNA"	"ENSG00000126698.10"	"DNAJC8"	3len30	sparse	UA	0	0	50	0	2	0.0188679	1	1	3	3	9	0	2	0	2	3	1	1	0	0	1	0		0	0	1	1	0	2	0	0	0	0	0	2	0	1		0
chr1	28237863	28237922	+	CDS	"mRNA"	"ENSG00000130770.17"	"ATPIF1"	2len30-60	sparse	UA	0	0	10.1695	11.8644	0.155468	0.976834	1	1	1	8	2	1	3	2	9	0	0	7	0	0	2	1		8	8	5	2	1	0	4	0	0	1	2	0	1	0		18
chr1	28264390	28264418	+	intron	"pre-mRNA"	"ENSG00000130766.4"	"SESN2"	3len30	medium	UA	21.4286	0	0	32.1429	0.706897	1.35673	3	0	3	1	8	0	3	0	0	0	2	3	0	0	0	0		0	0	1	1	1	0	1	0	0	0	0	0	0	0		0
chr1	28266906	28266917	+	intron	"pre-mRNA"	"ENSG00000130766.4"	"SESN2"	3len30	medium	UA	0	0	0	54.5455	0.0360065	18.5152	0	0	1	1	2	0	0	1	1	0	0	1	1	0	0	0		1	0	1	1	1	0	1	1	1	0	0	0	1	1		1
chr1	28267860	28267899	+	intron	"pre-mRNA"	"ENSG00000130766.4"	"SESN2"	2len30-60	medium	AA	0	0	0	30.7692	0.062954	10.5897	5	2	4	5	8	0	3	2	4	0	0	4	1	4	1	0		5	4	4	5	0	1	6	0	1	1	2	2	2	0		1
chr1	28268761	28268769	+	intron	"pre-mRNA"	"ENSG00000130766.4"	"SESN2"	3len30	medium	UG	0	75	0	0	77	0.0128205	2	0	0	0	4	0	1	1	0	2	1	0	0	0	0	0		0	3	0	2	1	0	1	0	0	0	0	1	2	0		0
chr1	28268831	28268849	+	intron	"pre-mRNA"	"ENSG00000130766.4"	"SESN2"	3len30	medium	UA	33.3333	0	0	33.3333	1.02913	0.944954	0	0	0	0	2	0	2	0	0	0	1	2	0	0	0	0		0	0	2	1	0	2	0	0	0	0	0	0	0	0		0
chr1	28280544	28280554	+	intron	"pre-mRNA"	"ENSG00000130766.4"	"SESN2"	3len30	dense	AA	0	0	0	100	0.019802	33.6667	1	0	0	0	1	0	0	0	0	0	0	1	1	0	1	0		1	1	0	0	0	0	0	0	0	0	0	0	0	0		2
chr1	28280874	28280882	+	UTR3	"mRNA"	"ENSG00000130766.4"	"SESN2"	3len30	dense	UG	0	0	100	0	2	0.00970874	0	0	0	0	0	0	0	0	0	0	0	0	0	0	0	0		0	1	0	0	0	0	0	0	0	0	0	0	0	0		0
chr1	28280913	28280926	+	UTR3	"mRNA"	"ENSG00000130766.4"	"SESN2"	3len30	medium	UG	61.5385	0	0	0	63.5385	0.0154946	0	0	0	0	1	0	0	0	0	0	0	0	0	1	2	2		0	0	0	0	1	0	0	1	0	0	0	0	1	0		0
chr1	28281562	28281596	+	UTR3	"mRNA"	"ENSG00000130766.4"	"SESN2"	2len30-60	medium	UG	20.5882	0	14.7059	0	22.5882	0.0261137	0	1	0	3	3	0	1	0	2	2	0	0	0	0	1	1		0	0	1	0	0	0	0	0	0	0	0	0	0	0		3
chr1	28281866	28281885	+	UTR3	"mRNA"	"ENSG00000130766.4"	"SESN2"	3len30	sparse	UA	0	0	0	21.0526	0.0906921	7.35088	0	0	0	0	0	0	0	0	0	0	0	0	0	0	0	0		0	0	0	0	0	0	0	0	0	0	0	0	0	0		1
chr1	28282099	28282114	+	UTR3	"mRNA"	"ENSG00000130766.4"	"SESN2"	3len30	dense	AA	0	0	0	100	0.019802	33.6667	0	0	1	0	0	0	0	0	0	0	0	1	0	1	0	0		0	0	0	0	0	0	0	0	0	0	0	1	0	0		0
chr1	28330505	28330517	+	intron	"lncRNA,pre-mRNA"	"ENSG00000130772.13"	"MED18"	3len30	dense	AA	0	0	0	100	0.019802	33.6667	0	0	0	0	0	0	1	0	1	0	1	0	0	0	0	0		0	0	0	1	0	0	0	0	0	0	0	0	0	0		0
chr1	28434979	28435003	+	intron	"lncRNA,pre-mRNA"	"ENSG00000204138.12"	"PHACTR4"	3len30	medium	UA	54.1667	0	0	20.8333	2.57252	0.381924	2	1	5	3	9	0	8	3	7	1	0	4	0	2	0	0		1	1	3	2	1	5	6	3	2	0	4	2	2	0		0
chr1	28438487	28438576	+	intron	"lncRNA,pre-mRNA"	"ENSG00000204138.12"	"PHACTR4"	1len60-100	dense	AA	0	0	0	39.3258	0.049596	13.4419	9	6	43	29	96	5	46	25	40	4	44	83	4	9	3	2		9	15	9	20	4	13	23	16	10	9	15	10	13	6		9
chr1	28458052	28458161	+	intron	"lncRNA,pre-mRNA"	"ENSG00000204138.12"	"PHACTR4"	0len100plus	dense	UG	44.9541	0	6.42202	5.50459	7.21862	0.119622	24	10	33	60	114	16	84	35	88	16	133	179	12	13	13	16		8	3	5	3	8	4	2	6	12	5	9	7	24	2		15
chr1	28458909	28458969	+	intron	"lncRNA,pre-mRNA"	"ENSG00000204138.12"	"PHACTR4"	2len30-60	sparse	UA	0	10	0	16.6667	0.679245	1.35897	4	2	9	12	49	5	45	28	26	6	52	82	6	8	4	1		10	8	11	14	6	11	26	32	37	12	30	38	29	10		0
chr1	28467335	28467473	+	intron	"pre-mRNA"	"ENSG00000204138.12"	"PHACTR4"	0len100plus	dense	UG	28.2609	0	2.89855	5.07246	4.98329	0.177768	7	10	36	53	153	9	75	29	82	14	112	262	10	9	7	5		12	19	21	23	15	15	38	13	31	14	23	26	24	15		25
chr1	28498570	28498641	+	UTR3	"mRNA"	"ENSG00000204138.12"	"PHACTR4"	1len60-100	sparse	AA	0	0	0	21.1268	0.0903883	7.37559	3	2	3	7	4	0	7	7	8	0	0	5	1	0	0	1		0	0	0	2	1	1	0	0	0	0	0	0	3	1		3
chr1	28507205	28507218	+	ncRNA	"lncRNA"	"ENSG00000242125.3"	"SNHG3"	3len30	sparse	AA	0	0	0	46.1538	0.0424144	15.7179	0	0	2	1	1	0	2	0	0	1	2	1	0	0	0	0		7	0	1	1	1	0	1	0	0	0	1	0	1	0		2
chr1	28507294	28507365	+	ncRNA	"lncRNA"	"ENSG00000242125.3"	"SNHG3"	1len60-100	medium	AA	0	0	8.4507	21.1268	0.0903883	1.93235	13	6	19	34	23	1	24	4	20	9	17	21	10	4	1	0		11	10	5	4	1	3	7	3	6	4	7	1	11	4		6
chr1	28509517	28509562	+	ncRNA	"lncRNA"	"ENSG00000242125.3"	"SNHG3"	2len30-60	medium	UA	0	0	13.3333	22.2222	0.0861244	1.42177	1	0	2	2	3	0	2	0	0	0	2	4	0	0	1	0		1	1	2	1	0	0	1	0	2	0	1	1	0	1		8
chr1	28509600	28509701	+	ncRNA	"lncRNA"	"ENSG00000242125.3"	"SNHG3"	0len100plus	medium	AA	0	0	7.92079	12.8713	0.144183	1.27017	5	3	22	11	28	1	15	15	9	5	5	22	3	1	3	0		4	3	6	8	2	4	6	5	1	2	4	2	4	7		1
chr1	28509934	28509948	+	ncRNA	"lncRNA"	"ENSG00000242125.3"	"SNHG3"	3len30	medium	AA	0	0	0	57.1429	0.034398	19.381	4	4	4	6	12	0	10	1	3	2	2	2	2	2	0	1		3	1	2	0	0	0	2	0	0	0	1	1	4	1		0
chr1	28510192	28510283	+	ncRNA	"lncRNA"	"ENSG00000242125.3"	"SNHG3"	1len60-100	sparse	AA	0	0	6.59341	14.2857	0.130841	1.59336	22	12	21	51	58	9	39	17	33	12	24	16	10	11	4	5		2	5	5	4	0	1	2	1	1	2	4	3	7	3		3
chr1	28510321	28510355	+	ncRNA	"lncRNA"	"ENSG00000242125.3"	"SNHG3"	2len30-60	medium	UA	0	0	17.6471	14.7059	0.127341	0.760684	5	0	5	2	7	2	16	3	9	4	16	10	3	2	1	1		0	0	0	0	0	0	0	1	0	0	2	0	0	0		0
chr1	28531880	28531892	+	CDS	"mRNA"	"ENSG00000180198.15"	"RCC1"	3len30	dense	UA	0	0	0	91.6667	0.0215827	30.8889	3	3	2	4	8	0	7	3	4	1	0	2	1	1	0	0		4	4	1	1	0	4	0	0	0	1	0	0	0	0		4
chr1	28531930	28531971	+	CDS	"mRNA"	"ENSG00000180198.15"	"RCC1"	2len30-60	medium	UA	12.1951	0	14.6341	12.1951	1.07579	0.442355	1	0	2	1	1	0	3	1	0	0	0	0	0	0	0	0		1	0	1	1	0	0	1	0	1	0	0	0	0	0		1
chr1	28535337	28535344	+	CDS	"mRNA"	"ENSG00000180198.15"	"RCC1"	3len30	medium	UG	0	57.1429	0	0	59.1429	0.0166271	0	0	0	0	0	0	0	0	0	0	1	0	0	0	0	0		0	1	0	0	0	0	0	0	1	0	0	0	0	0		1
chr1	28535669	28535688	+	intron	"lncRNA,pre-mRNA"	"ENSG00000180198.15"	"RCC1"	3len30	sparse	AA	0	0	0	36.8421	0.0528512	12.614	2	4	3	5	3	1	3	0	2	0	0	1	0	0	0	0		1	1	1	2	0	0	1	1	2	0	0	0	1	0		0
chr1	28535889	28535979	+	CDS	"mRNA"	"ENSG00000180198.15"	"RCC1"	1len60-100	sparse	UG	7.77778	0	8.88889	0	9.77778	0.0508475	1	0	0	2	3	1	0	0	0	0	0	2	0	0	1	0		1	0	0	3	1	1	2	0	1	0	0	0	0	1		9
chr1	28564742	28564768	+	CDS	"mRNA"	"ENSG00000180098.9"	"TRNAU1AP"	3len30	sparse	UA	0	0	0	34.6154	0.0561555	11.8718	0	0	0	0	1	0	0	0	1	0	0	0	0	0	0	0		1	1	3	1	1	1	0	0	0	0	0	0	0	0		2
chr1	28565140	28565156	+	ncRNA	"lncRNA"	"ENSG00000180098.9"	"TRNAU1AP"	3len30	sparse	UA	0	0	37.5	0	2	0.0246914	0	0	2	0	0	0	1	0	1	1	0	0	0	0	0	0		0	0	0	0	1	0	1	2	0	0	0	0	1	0		0
chr1	28567544	28567558	+	intron	"lncRNA,pre-mRNA"	"ENSG00000180098.9"	"TRNAU1AP"	3len30	medium	UA	0	0	35.7143	35.7143	0.0544747	0.948339	2	0	0	4	4	1	7	2	2	0	1	2	0	0	0	1		0	0	1	1	0	1	2	0	0	0	0	0	0	0		0
chr1	28572197	28572209	+	intron	"lncRNA,pre-mRNA"	"ENSG00000180098.9"	"TRNAU1AP"	3len30	medium	UG	83.3333	0	0	0	85.3333	0.011583	4	3	6	6	14	1	7	2	6	0	3	3	3	1	1	2		0	1	1	0	0	0	0	0	0	0	0	0	0	1		2
chr1	28577553	28577568	+	CDS	"mRNA"	"ENSG00000180098.9"	"TRNAU1AP"	3len30	medium	UA	0	0	26.6667	33.3333	0.0582524	1.1573	0	0	0	0	0	0	0	0	0	0	0	0	0	0	0	0		0	0	0	0	0	0	0	0	0	0	0	0	0	0		0
chr1	28577719	28577725	+	UTR3	"mRNA"	"ENSG00000180098.9"	"TRNAU1AP"	3len30	dense	AA	0	0	0	100	0.019802	33.6667	0	0	0	0	0	0	0	0	0	0	0	0	0	0	0	0		0	0	0	0	0	0	0	0	0	0	0	0	0	0		1
chr1	28579693	28579733	-	ncRNA	"lncRNA"	"ENSG00000197989.13"	"SNHG12"	2len30-60	medium	UA	0	20	0	20	1.04762	0.913043	5	3	18	16	49	3	14	6	9	1	4	10	3	4	4	5		2	5	1	7	2	3	7	3	1	2	0	0	0	0		1
chr1	28579950	28579960	-	ncRNA	"lncRNA"	"ENSG00000197989.13"	"SNHG12"	3len30	medium	UG	70	0	0	0	72	0.0136986	0	0	0	1	1	0	0	0	0	0	1	1	0	0	0	0		0	0	0	0	0	0	0	0	0	0	0	0	0	0		0
chr1	28580571	28580579	-	ncRNA	"lncRNA"	"ENSG00000197989.13"	"SNHG12"	3len30	dense	AA	0	0	0	100	0.019802	33.6667	0	0	0	0	0	0	3	1	0	0	0	0	0	0	0	0		1	0	0	0	0	0	0	0	0	0	0	0	0	0		2
chr1	28581728	28581736	-	ncRNA	"lncRNA"	"ENSG00000197989.13"	"SNHG12"	3len30	dense	AA	0	0	0	100	0.019802	33.6667	2	3	1	1	3	0	1	1	0	0	0	0	0	0	0	2		0	0	0	0	0	0	0	0	0	0	0	0	0	0		1
chr1	28623619	28623690	-	intron	"lncRNA,pre-mRNA"	"ENSG00000120656.11"	"TAF12"	1len60-100	sparse	AA	0	0	8.4507	14.0845	0.132586	1.31734	3	2	14	12	22	0	8	2	11	1	7	12	2	0	0	1		0	5	1	4	0	4	3	2	1	1	1	2	0	0		0
chr1	28629088	28629144	-	intron	"lncRNA,pre-mRNA"	"ENSG00000120656.11"	"TAF12"	2len30-60	medium	UA	12.5	0	8.92857	14.2857	0.948598	0.625731	2	0	15	3	16	1	3	4	8	0	4	5	0	0	0	0		1	0	1	0	0	1	3	0	1	0	1	2	1	0		1
chr1	28632546	28632552	-	intron	"lncRNA,pre-mRNA"	"ENSG00000120656.11"	"TAF12"	3len30	dense	UG	0	0	100	0	2	0.00970874	0	0	0	1	1	0	2	0	2	0	3	3	0	1	0	0		1	0	0	0	0	2	0	1	0	0	0	0	0	1		0
chr1	28648806	28648857	+	intergenic	""	"."	"None"	2len30-60	medium	UA	17.6471	0	0	17.6471	1.05363	0.903134	1	1	2	5	3	0	4	3	4	1	1	3	0	0	1	0		5	4	4	3	0	1	15	10	8	6	4	3	5	1		0
chr1	28671153	28671156	+	intron	"pre-mRNA"	"ENSG00000162419.12"	"GMEB1"	3len30	dense	AA	0	0	0	100	0.019802	33.6667	1	1	1	0	0	0	0	0	0	0	0	0	0	1	0	0		0	0	1	2	0	0	0	0	0	0	0	0	1	0		0
chr1	28691672	28691705	+	CDS	"mRNA"	"ENSG00000162419.12"	"GMEB1"	2len30-60	medium	UA	18.1818	0	0	18.1818	1.05213	0.905579	1	0	2	0	0	0	1	1	0	0	0	1	0	0	0	0		0	1	0	1	0	0	2	0	1	0	0	0	0	0		2
chr1	28707778	28707801	+	intron	"lncRNA,pre-mRNA"	"ENSG00000162419.12"	"GMEB1"	3len30	sparse	UG	17.3913	26.087	0	0	45.4783	0.0215154	0	1	2	0	1	0	0	1	3	2	0	4	0	0	0	0		0	0	0	1	0	0	0	0	0	0	0	0	1	0		0
chr1	28743722	28743777	+	CDS	"mRNA"	"ENSG00000198492.15"	"YTHDF2"	2len30-60	medium	UA	9.09091	0	10.9091	10.9091	0.931298	0.517787	0	0	0	0	1	0	1	0	3	0	0	1	0	0	0	0		3	0	1	0	0	0	2	1	1	0	1	0	1	0		5
chr1	28744528	28744606	+	intron	"lncRNA,pre-mRNA"	"ENSG00000198492.15"	"YTHDF2"	1len60-100	sparse	UA	0	0	11.5385	10.2564	0.177677	0.77425	5	5	31	32	84	2	40	28	48	4	49	92	7	10	5	0		2	6	9	6	4	5	8	2	4	2	4	2	6	5		4
chr1	28747164	28747227	+	intron	"lncRNA,pre-mRNA"	"ENSG00000198492.15"	"YTHDF2"	1len60-100	sparse	UA	0	0	9.52381	12.6984	0.146002	1.09379	2	0	6	5	13	0	0	5	6	1	4	14	0	1	0	0		1	4	2	0	0	0	7	1	2	1	1	0	2	0		1
chr1	28760269	28760333	+	intron	"lncRNA,pre-mRNA"	"ENSG00000198492.15"	"YTHDF2"	1len60-100	dense	UG	68.75	0	10.9375	0	70.75	0.0120937	75	29	46	147	203	36	124	61	152	41	139	84	65	48	39	47		3	6	0	0	1	3	5	0	2	2	3	2	8	3		1
chr1	28766259	28766290	+	intron	"lncRNA,pre-mRNA"	"ENSG00000198492.15"	"YTHDF2"	2len30-60	medium	UG	35.4839	0	0	0	37.4839	0.0259849	0	2	11	8	29	2	11	12	7	1	12	31	1	4	1	2		2	2	4	5	0	0	3	3	3	0	2	3	2	3		1
chr1	28768504	28768624	+	intron	"lncRNA,pre-mRNA"	"ENSG00000198492.15"	"YTHDF2"	0len100plus	medium	UA	0	0	12.5	6.66667	0.26087	0.494624	5	4	22	18	37	2	15	4	8	2	7	22	0	2	1	3		3	7	5	9	4	3	9	5	8	2	1	1	6	4		1
chr1	28769211	28769261	+	UTR3	"mRNA"	"ENSG00000198492.15"	"YTHDF2"	2len30-60	sparse	AA	0	0	0	24	0.08	8.33333	0	0	0	0	1	0	2	0	0	0	1	1	0	0	0	0		1	0	0	0	0	0	1	0	3	1	0	1	0	0		3
chr1	28812783	28812813	+	intron	"pre-mRNA"	"ENSG00000116329.10"	"OPRD1"	3len30	sparse	UG	40	0	0	0	42	0.0232558	3	0	2	3	15	1	6	1	6	2	5	3	1	3	0	1		0	0	0	0	0	0	1	0	1	0	0	0	1	0		0
chr1	28812904	28812960	+	intron	"pre-mRNA"	"ENSG00000116329.10"	"OPRD1"	2len30-60	medium	UA	12.5	0	17.8571	8.92857	1.46043	0.297645	2	1	2	1	3	0	4	0	4	2	3	5	1	2	0	0		0	2	0	1	0	1	0	0	0	0	1	1	1	0		0
chr1	28815760	28815779	+	intron	"pre-mRNA"	"ENSG00000116329.10"	"OPRD1"	3len30	medium	AA	0	0	0	63.1579	0.0311731	21.386	2	0	0	1	3	1	3	2	4	0	1	0	1	1	0	0		0	0	0	0	0	1	0	0	2	0	0	0	1	0		0
chr1	28876979	28877000	-	intron	"lncRNA"	"ENSG00000233427.1"	"AL009181.1"	3len30	medium	UG	85.7143	0	0	0	87.7143	0.0112721	0	0	0	1	1	0	2	1	1	1	3	2	0	2	0	0		0	0	0	1	0	0	0	0	0	0	0	0	1	0		0
chr1	28877181	28877254	-	ncRNA	"lncRNA"	"ENSG00000233427.1"	"AL009181.1"	1len60-100	sparse	UG	10.9589	0	0	8.21918	1.40565	0.660451	2	0	0	2	6	1	5	3	3	3	4	1	1	3	1	1		1	0	0	0	0	0	0	0	1	1	1	0	4	1		0
chr1	28884842	28885071	-	intergenic	""	"."	"None"	0len100plus	dense	UG	17.0306	3.49345	10.0437	4.36681	4.19691	0.15988	0	2	6	7	9	1	8	4	5	1	10	18	1	4	5	0		1	1	0	1	1	2	1	1	1	4	4	2	1	2		2
chr1	28934665	28934730	+	intron	"lncRNA,pre-mRNA"	"ENSG00000159023.19"	"EPB41"	1len60-100	dense	UG	60	0	10.7692	0	62	0.0135558	2	1	10	15	14	1	7	5	10	1	11	49	1	2	1	1		11	19	14	5	4	3	7	15	5	4	18	13	8	1		2
chr1	28946045	28946064	+	intron	"lncRNA,pre-mRNA"	"ENSG00000159023.19"	"EPB41"	3len30	medium	AA	0	0	0	63.1579	0.0311731	21.386	1	1	5	5	8	0	3	2	4	1	2	8	2	1	1	0		1	7	4	10	1	0	3	3	5	1	0	5	3	3		2
chr1	28953579	28953638	+	intron	"lncRNA,pre-mRNA"	"ENSG00000159023.19"	"EPB41"	2len30-60	dense	AA	0	0	25.4237	37.2881	0.0522355	1.34705	7	2	11	8	33	4	28	8	17	2	13	34	1	2	0	0		13	18	7	11	7	7	20	16	15	10	15	11	13	16		1
chr1	29090341	29090429	+	intron	"lncRNA,pre-mRNA"	"ENSG00000159023.19"	"EPB41"	1len60-100	sparse	AA	0	0	1.13636	10.2273	0.178138	2.71429	28	13	26	31	67	5	41	27	37	10	43	69	7	11	3	1		3	8	0	8	4	3	6	3	4	2	3	1	4	2		5
chr1	29117264	29117331	+	UTR3	"mRNA"	"ENSG00000159023.19"	"EPB41"	1len60-100	sparse	AA	0	0	0	10.4478	0.174707	3.81592	2	2	2	5	14	0	6	3	7	0	4	11	1	2	2	2		3	0	1	2	1	1	2	3	3	1	6	5	2	0		12
chr1	29117421	29117430	+	UTR3	"mRNA"	"ENSG00000159023.19"	"EPB41"	3len30	dense	AA	0	0	0	100	0.019802	33.6667	0	0	2	0	1	0	5	0	1	0	2	6	0	0	0	0		0	0	0	0	1	0	1	0	4	0	1	1	0	0		3
chr1	29117516	29117540	+	UTR3	"mRNA"	"ENSG00000159023.19"	"EPB41"	3len30	medium	UA	0	25	0	58.3333	0.455056	2.11905	0	0	2	3	6	0	8	3	6	0	3	9	3	1	1	1		2	1	0	0	1	1	4	0	0	2	2	5	0	0		11
chr1	29118610	29118688	+	UTR3	"mRNA"	"ENSG00000159023.19"	"EPB41"	1len60-100	medium	UG	8.97436	7.69231	5.12821	8.97436	1.87147	0.402275	5	2	7	13	27	2	19	9	12	5	27	35	4	4	2	1		3	3	0	2	3	2	5	5	2	6	8	7	3	4		7
chr1	29119263	29119363	+	UTR3	"mRNA"	"ENSG00000159023.19"	"EPB41"	1len60-100	sparse	UG	7	0	6	6	1.28571	0.4375	20	8	39	44	121	10	84	54	76	9	75	179	16	12	21	9		12	11	9	16	6	11	17	10	5	14	12	10	9	7		29
chr1	29119402	29119410	+	UTR3	"mRNA"	"ENSG00000159023.19"	"EPB41"	3len30	dense	UG	0	0	100	0	2	0.00970874	0	0	0	2	1	0	0	2	0	0	0	2	0	0	0	0		0	0	0	0	1	0	1	0	0	0	0	0	0	0		4
chr1	29146427	29146473	-	ncRNA	"lncRNA"	"ENSG00000225750.1"	"AL357500.1"	2len30-60	sparse	UA	0	0	17.3913	4.34783	0.373984	0.26226	0	0	1	3	6	1	2	2	3	2	1	0	0	0	0	0		0	1	0	1	0	2	2	0	1	0	1	0	0	3		0
chr1	29148022	29148070	-	UTR3	"mRNA"	"ENSG00000116350.16"	"SRSF4"	2len30-60	medium	UA	0	0	16.6667	14.5833	0.128342	0.792373	2	0	3	0	7	0	1	0	0	1	1	4	0	0	0	1		3	2	0	2	1	4	0	1	2	0	0	1	0	0		14
chr1	29148338	29148365	-	UTR3	"mRNA"	"ENSG00000116350.16"	"SRSF4"	3len30	sparse	UA	0	0	0	22.2222	0.0861244	7.74074	1	0	0	0	1	2	0	0	1	0	0	2	0	0	0	0		0	0	1	0	0	0	0	0	0	0	0	0	0	0		2
chr1	29148594	29148638	-	CDS	"mRNA"	"ENSG00000116350.16"	"SRSF4"	2len30-60	sparse	AA	0	0	0	20.4545	0.0932203	7.15152	0	0	0	0	1	0	0	1	1	0	0	1	0	0	1	1		2	4	0	0	1	0	1	0	1	0	0	0	1	0		7
chr1	29154789	29154880	-	CDS	"mRNA"	"ENSG00000116350.16"	"SRSF4"	1len60-100	medium	AA	0	0	6.59341	17.5824	0.107629	1.937	2	2	3	7	6	0	5	2	2	0	1	7	0	1	1	1		2	4	1	2	3	3	5	1	0	4	2	2	1	1		19
chr1	29156900	29156984	-	intron	"pre-mRNA"	"ENSG00000116350.16"	"SRSF4"	1len60-100	sparse	UA	0	0	7.14286	9.52381	0.190045	1.03756	5	3	13	10	30	0	19	4	16	5	8	12	3	2	1	0		1	4	6	7	5	2	8	5	2	0	0	4	5	3		2
chr1	29160415	29160489	-	CDS	"mRNA"	"ENSG00000116350.16"	"SRSF4"	1len60-100	dense	AA	0	5.40541	10.8108	18.9189	0.371777	1.03657	3	1	4	2	4	1	2	2	3	1	2	4	0	2	1	1		5	6	5	5	3	2	5	3	1	1	4	1	0	0		12
chr1	29179960	29180014	-	intron	"pre-mRNA"	"ENSG00000116350.16"	"SRSF4"	2len30-60	medium	UA	0	11.1111	9.25926	11.1111	1.08257	0.518225	5	3	30	22	36	2	13	10	11	0	8	9	2	6	2	0		6	10	5	6	2	4	8	1	6	1	2	0	5	5		1
chr1	29201661	29201663	-	intron	"lncRNA,pre-mRNA"	"ENSG00000116353.15"	"MECR"	3len30	dense	UG	0	0	100	0	2	0.00970874	0	0	0	0	0	0	0	0	0	0	1	0	0	0	0	0		1	0	1	1	1	0	0	0	0	0	0	0	0	1		0
chr1	29223418	29223491	-	ncRNA	"lncRNA"	"ENSG00000116353.15"	"MECR"	1len60-100	sparse	AA	0	0	0	20.5479	0.0928163	7.18265	1	2	5	6	26	0	10	12	8	6	12	34	1	1	1	1		6	9	4	5	3	5	10	9	11	5	7	9	4	3		1
chr1	29236787	29237513	+	intron	"pre-mRNA"	"ENSG00000060656.19"	"PTPRU"	0len100plus	sparse	UG	1.23967	1.10193	2.47934	1.23967	1.9385	0.286368	147	72	105	234	747	92	414	246	552	122	1019	1024	101	158	100	85		58	85	34	38	58	47	75	44	72	53	121	139	105	44		15
chr1	29244524	29244600	+	intron	"pre-mRNA"	"ENSG00000060656.19"	"PTPRU"	1len60-100	dense	UA	9.21053	14.4737	14.4737	9.21053	2.51546	0.248082	9	2	4	8	28	4	13	8	22	4	44	78	3	12	3	1		0	4	4	6	1	2	8	2	0	2	5	5	5	3		0
chr1	29280646	29280816	+	intron	"lncRNA,pre-mRNA"	"ENSG00000060656.19"	"PTPRU"	0len100plus	dense	UG	18.2353	0	6.47059	4.11765	3.95402	0.184713	36	27	67	107	229	21	140	83	153	37	313	352	32	48	23	29		10	22	13	6	8	3	12	11	9	6	15	6	14	3		4
chr1	29282207	29282240	+	intron	"lncRNA,pre-mRNA"	"ENSG00000060656.19"	"PTPRU"	2len30-60	dense	AA	0	0	0	100	0.019802	33.6667	7	5	10	13	47	1	19	19	24	5	34	58	3	2	2	3		10	2	3	5	2	4	12	6	4	3	13	9	11	0		5
chr1	29289184	29289415	+	intron	"lncRNA,pre-mRNA"	"ENSG00000060656.19"	"PTPRU"	0len100plus	medium	UG	7.35931	2.5974	3.8961	3.4632	2.67895	0.264834	56	32	74	110	319	27	190	93	204	42	369	581	34	34	30	21		19	28	19	13	15	18	35	14	35	21	42	44	33	13		11
chr1	29322770	29322808	+	intron	"lncRNA,pre-mRNA"	"ENSG00000060656.19"	"PTPRU"	2len30-60	sparse	UG	28.9474	0	0	0	30.9474	0.0313015	11	18	30	42	83	11	56	31	47	10	87	84	11	15	7	3		5	5	0	2	2	2	3	3	1	1	3	5	5	3		0
chr1	30881008	30881074	-	intron	"lncRNA,pre-mRNA"	"ENSG00000162512.15"	"SDC3"	1len60-100	dense	UG	40.9091	0	0	7.57576	5.00353	0.195307	13	6	12	23	72	3	28	22	48	5	51	43	11	15	7	6		0	3	1	0	2	0	3	2	3	3	1	6	5	2		0
chr1	30881199	30881344	-	intron	"lncRNA,pre-mRNA"	"ENSG00000162512.15"	"SDC3"	0len100plus	dense	UA	9.65517	2.06897	4.13793	6.2069	1.90431	0.382084	22	11	19	30	72	6	68	29	51	20	87	75	21	20	16	8		2	7	4	2	2	4	1	5	3	4	4	1	7	2		1
chr1	30882206	30882250	-	intron	"pre-mRNA"	"ENSG00000162512.15"	"SDC3"	2len30-60	medium	UG	18.1818	18.1818	0	0	38.3636	0.0254042	6	3	5	5	33	0	15	7	19	4	39	21	5	5	0	0		0	2	0	1	0	1	0	1	1	2	2	5	3	3		0
chr1	30895157	30895244	-	intron	"pre-mRNA"	"ENSG00000162512.15"	"SDC3"	1len60-100	medium	UG	8.04598	6.89655	9.1954	0	16.9425	0.0368488	8	4	8	14	42	6	20	21	24	8	39	37	6	6	2	0		3	4	0	2	1	0	4	2	6	1	4	4	5	3		1
chr1	30902926	30902994	-	intron	"pre-mRNA"	"ENSG00000162512.15"	"SDC3"	1len60-100	dense	AA	0	0	11.7647	29.4118	0.065764	2.05976	6	0	7	7	29	2	21	13	26	1	33	56	4	10	3	1		2	6	4	4	4	5	1	3	5	1	9	4	10	2		1
chr1	30903344	30903460	-	intron	"pre-mRNA"	"ENSG00000162512.15"	"SDC3"	0len100plus	dense	AA	8.62069	0	7.75862	10.3448	0.93617	0.585409	6	6	22	29	65	5	41	26	50	24	86	86	16	15	2	3		4	6	1	5	4	3	3	6	4	1	17	13	5	6		1
chr1	30905641	30905650	-	intron	"pre-mRNA"	"ENSG00000162512.15"	"SDC3"	3len30	dense	UA	0	0	0	88.8889	0.0222497	29.963	6	4	8	9	15	4	20	12	14	6	5	25	6	3	0	1		3	2	1	5	0	2	5	3	2	5	6	2	6	2		0
chr1	30905853	30905889	-	intron	"pre-mRNA"	"ENSG00000162512.15"	"SDC3"	2len30-60	dense	UA	50	0	0	0	52	0.0188679	9	6	9	15	28	7	26	19	27	4	33	34	4	5	3	4		7	3	3	6	4	0	5	5	2	6	3	8	7	0		2
chr1	30905943	30906018	-	intron	"pre-mRNA"	"ENSG00000162512.15"	"SDC3"	1len60-100	dense	UG	38.6667	0	8	0	40.6667	0.0201342	12	7	30	47	149	9	71	43	71	9	116	163	7	19	12	11		4	9	3	3	2	3	9	3	3	2	8	6	10	5		3
chr1	30907364	30907403	-	intron	"pre-mRNA"	"ENSG00000162512.15"	"SDC3"	2len30-60	dense	AA	0	0	17.9487	28.2051	0.0684811	1.39412	4	3	5	8	16	2	11	7	12	1	28	41	4	2	0	0		4	6	2	1	1	2	6	2	3	4	5	9	8	4		2
chr1	30907467	30907627	-	intron	"pre-mRNA"	"ENSG00000162512.15"	"SDC3"	0len100plus	medium	UG	6.875	5	3.75	3.75	2.92105	0.255034	33	11	35	82	174	17	149	66	160	40	206	220	30	44	14	14		10	9	2	11	7	13	13	4	6	7	19	18	20	12		3
chr1	30907663	30907710	-	intron	"pre-mRNA"	"ENSG00000162512.15"	"SDC3"	2len30-60	dense	UA	0	17.0213	14.8936	12.766	1.38176	0.394272	4	8	7	5	27	3	21	12	20	8	20	29	6	7	2	1		3	6	5	3	6	2	5	2	3	2	8	9	6	2		1
chr1	30907745	30907771	-	intron	"pre-mRNA"	"ENSG00000162512.15"	"SDC3"	3len30	sparse	UG	30.7692	0	0	0	32.7692	0.0296128	0	2	4	11	20	1	8	2	12	6	17	10	0	3	0	0		0	2	2	0	1	3	0	2	1	1	4	4	3	3		1
chr1	30931539	30931676	-	UTR3	"mRNA"	"ENSG00000134644.15"	"PUM1"	0len100plus	medium	UA	4.37956	0	7.29927	5.10949	1.04421	0.416211	2	2	4	2	7	0	8	3	2	0	3	13	2	1	2	0		6	3	5	3	0	4	6	4	7	2	2	0	5	2		14
chr1	30931714	30931817	-	UTR3	"mRNA"	"ENSG00000134644.15"	"PUM1"	0len100plus	sparse	AA	0	0	0	9.70874	0.186763	3.56958	1	1	7	18	22	1	21	8	9	1	5	18	1	2	1	1		25	17	26	31	15	23	38	30	16	8	14	8	13	10		74
chr1	30932204	30932260	-	UTR3	"mRNA"	"ENSG00000134644.15"	"PUM1"	2len30-60	sparse	AA	0	0	0	21.4286	0.089172	7.47619	0	0	11	3	13	1	5	4	5	1	1	12	0	2	0	0		2	4	9	8	5	7	17	5	3	4	2	0	1	1		22
chr1	30933405	30933507	-	intron	"pre-mRNA"	"ENSG00000134644.15"	"PUM1"	0len100plus	dense	UG	45.098	0	0	5.88235	6.8433	0.14309	33	21	90	155	281	24	162	95	182	24	286	398	35	41	31	24		21	39	18	22	16	20	36	22	47	29	35	55	40	14		18
chr1	30934275	30934360	-	intron	"pre-mRNA"	"ENSG00000134644.15"	"PUM1"	1len60-100	dense	AA	0	7.05882	11.7647	16.4706	0.518519	0.800539	11	6	45	33	88	3	46	39	63	12	100	204	4	13	2	3		13	18	14	15	3	12	25	9	17	21	28	27	26	17		3
chr1	30934840	30934867	-	intron	"pre-mRNA"	"ENSG00000134644.15"	"PUM1"	3len30	medium	UA	44.4444	0	0	22.2222	2	0.489461	19	8	39	48	119	13	65	36	56	14	45	42	16	21	11	22		4	3	3	3	2	0	5	3	1	3	5	1	6	0		4
chr1	30940853	30940921	-	intron	"pre-mRNA"	"ENSG00000134644.15"	"PUM1"	1len60-100	medium	AA	0	0	0	25	0.0769231	8.66667	0	2	3	10	7	0	4	5	2	3	6	6	1	0	1	0		0	3	8	4	1	2	4	1	3	2	0	4	1	2		5
chr1	30945390	30945446	-	CDS	"mRNA"	"ENSG00000134644.15"	"PUM1"	2len30-60	medium	AA	12.5	0	0	26.7857	0.521851	1.79263	0	0	5	1	5	1	1	2	5	0	5	11	1	0	0	1		2	2	1	2	2	3	2	2	3	1	2	0	2	1		7
chr1	30953836	30953848	-	CDS	"mRNA"	"ENSG00000134644.15"	"PUM1"	3len30	dense	AA	0	0	0	100	0.019802	33.6667	0	0	1	0	0	0	0	0	0	0	1	0	0	0	0	0		0	0	0	0	0	0	0	0	0	0	0	0	0	0		4
chr1	30957057	30957125	-	intron	"pre-mRNA"	"ENSG00000134644.15"	"PUM1"	1len60-100	dense	UG	54.4118	0	0	8.82353	5.74251	0.171107	65	31	96	152	336	50	239	95	255	46	314	440	62	88	81	47		49	83	41	32	38	18	33	28	30	21	37	38	53	16		18
chr1	30959262	30959383	-	intron	"pre-mRNA"	"ENSG00000134644.15"	"PUM1"	0len100plus	medium	UA	6.61157	0	4.95868	8.26446	0.929527	0.635848	17	20	41	53	128	10	83	41	102	21	136	244	15	23	9	4		7	13	11	10	16	9	27	15	17	17	24	23	34	17		10
chr1	30967233	30967257	-	CDS	"mRNA"	"ENSG00000134644.15"	"PUM1"	3len30	sparse	AA	0	0	0	37.5	0.0519481	12.8333	1	0	0	0	2	0	0	0	0	0	0	0	0	0	0	0		3	2	0	1	0	1	1	0	0	1	0	0	0	0		3
chr1	30968637	30968764	-	intron	"lncRNA,pre-mRNA"	"ENSG00000134644.15"	"PUM1"	0len100plus	dense	AA	4.72441	0	4.72441	16.5354	0.383476	1.4086	17	11	47	46	116	2	47	43	61	15	98	170	8	20	3	5		15	18	10	24	16	7	32	19	28	17	33	30	29	10		15
chr1	30969376	30969441	-	intron	"lncRNA,pre-mRNA"	"ENSG00000134644.15"	"PUM1"	1len60-100	sparse	UG	9.23077	0	6.15385	0	11.2308	0.0543933	7	8	17	13	55	6	25	16	24	6	37	86	8	5	3	3		7	13	3	8	9	4	22	11	6	7	6	7	9	2		2
chr1	30969567	30969586	-	intron	"lncRNA,pre-mRNA"	"ENSG00000134644.15"	"PUM1"	3len30	sparse	UA	0	0	0	31.5789	0.0613893	10.8596	2	1	9	5	25	1	18	7	9	1	19	35	4	2	0	0		0	5	7	5	2	2	8	2	5	4	10	3	3	4		3
chr1	30975671	30975708	-	intron	"lncRNA,pre-mRNA"	"ENSG00000134644.15"	"PUM1"	2len30-60	dense	UA	0	0	24.3243	29.7297	0.0650836	1.12463	8	0	19	15	44	1	13	13	13	1	4	23	1	1	1	2		2	6	2	3	0	3	4	0	2	1	4	3	3	0		2
chr1	30977828	30977881	-	intron	"lncRNA,pre-mRNA"	"ENSG00000134644.15"	"PUM1"	2len30-60	medium	UA	0	0	18.8679	13.2075	0.14077	0.649698	4	2	15	9	54	1	32	11	16	3	9	23	3	3	1	0		2	2	1	7	4	4	6	3	5	2	4	5	3	1		2
chr1	30981660	30981700	-	intron	"lncRNA,pre-mRNA"	"ENSG00000134644.15"	"PUM1"	2len30-60	dense	UA	45	0	0	0	47	0.0208333	25	20	42	77	153	11	88	64	115	16	142	127	24	40	2	6		8	27	13	11	7	12	19	13	15	15	24	17	14	9		2
chr1	30982234	30982268	-	intron	"pre-mRNA"	"ENSG00000134644.15"	"PUM1"	2len30-60	dense	AA	0	0	0	73.5294	0.026835	24.8431	42	19	76	86	242	11	100	90	132	17	132	180	20	21	12	7		12	12	11	13	7	14	14	14	8	9	12	6	15	11		14
chr1	30991208	30991265	-	intron	"pre-mRNA"	"ENSG00000134644.15"	"PUM1"	2len30-60	medium	UA	0	10.5263	14.0351	14.0351	0.833139	0.545512	12	9	34	24	60	4	35	25	28	7	17	29	6	7	2	2		18	12	13	10	12	6	15	9	14	11	8	8	13	7		5
chr1	30991331	30991440	-	intron	"pre-mRNA"	"ENSG00000134644.15"	"PUM1"	0len100plus	medium	UA	5.50459	0	6.42202	7.33945	0.89989	0.558697	13	8	61	72	137	5	56	39	33	10	18	62	4	11	5	3		15	10	13	28	11	12	21	10	11	12	5	4	14	6		11
chr1	31004333	31004410	-	intron	"pre-mRNA"	"ENSG00000134644.15"	"PUM1"	1len60-100	dense	AA	10.3896	0	11.6883	10.3896	1.0878	0.454169	7	4	13	21	49	3	34	15	17	5	5	25	3	5	1	2		3	3	6	9	2	7	14	6	2	7	3	2	5	1		4
chr1	31005893	31005914	-	CDS	"mRNA"	"ENSG00000134644.15"	"PUM1"	3len30	medium	UA	0	0	28.5714	57.1429	0.034398	1.84163	4	1	2	6	10	3	11	4	5	0	1	6	1	0	3	2		10	4	5	3	2	3	9	3	3	0	2	1	1	2		18
chr1	31011162	31011205	-	intron	"pre-mRNA"	"ENSG00000134644.15"	"PUM1"	2len30-60	dense	UG	93.0233	0	0	0	95.0233	0.0104141	9	2	30	29	54	3	29	18	24	9	45	85	9	6	7	8		11	16	13	7	9	6	15	8	17	6	8	10	11	1		6
chr1	31019426	31019602	-	intron	"pre-mRNA"	"ENSG00000134644.15"	"PUM1"	0len100plus	dense	AA	3.97727	3.97727	5.11364	10.2273	0.88664	0.698727	13	13	64	62	137	5	86	42	53	11	104	288	9	21	5	4		24	29	28	31	24	20	35	26	18	26	34	30	33	16		13
chr1	31025365	31025497	-	intron	"pre-mRNA"	"ENSG00000134644.15"	"PUM1"	0len100plus	dense	AA	4.54545	8.33333	4.54545	8.33333	1.59416	0.456973	33	23	75	110	308	17	160	84	190	24	231	378	34	67	13	12		21	16	26	26	17	17	47	28	16	27	30	31	39	20		8
chr1	31038652	31038695	-	intron	"pre-mRNA"	"ENSG00000134644.15"	"PUM1"	2len30-60	dense	UA	16.2791	16.2791	0	11.6279	2.73665	0.355134	1	1	9	9	12	1	12	5	11	2	2	5	0	1	1	2		8	6	7	3	0	3	2	5	1	4	0	0	2	0		0
chr1	31199990	31200035	-	intron	"pre-mRNA"	"ENSG00000084628.9"	"NKAIN1"	2len30-60	sparse	UG	26.6667	0	0	0	28.6667	0.0337079	0	6	4	3	12	1	10	6	8	1	17	17	3	0	4	0		0	2	1	2	2	0	1	0	0	0	3	1	2	0		0
chr1	31200085	31200111	-	intron	"pre-mRNA"	"ENSG00000084628.9"	"NKAIN1"	3len30	medium	UG	34.6154	23.0769	0	0	59.6923	0.0164766	2	2	2	2	5	3	8	7	5	3	14	3	3	2	0	1		0	0	0	0	0	0	1	0	0	0	0	0	0	0		0
chr1	31220865	31220886	-	intron	"pre-mRNA"	"ENSG00000084628.9"	"NKAIN1"	3len30	medium	UA	28.5714	0	0	33.3333	0.89043	1.08748	1	0	1	1	4	0	0	3	2	0	1	1	1	0	0	0		0	2	2	3	1	0	0	0	1	0	1	1	0	0		0
chr1	31239094	31239168	-	intron	"pre-mRNA"	"ENSG00000084628.9"	"NKAIN1"	1len60-100	sparse	UG	9.45946	0	12.1622	0	11.4595	0.0406147	6	5	6	7	25	2	14	5	15	3	10	27	6	3	0	1		5	0	0	0	1	2	1	0	0	2	3	4	4	1		0
chr1	31239302	31239312	-	intron	"pre-mRNA"	"ENSG00000084628.9"	"NKAIN1"	3len30	medium	UG	60	0	0	0	62	0.015873	0	0	0	1	6	0	2	3	0	0	0	2	0	0	0	0		0	0	0	0	0	0	2	0	1	0	0	0	0	0		0
chr1	31259702	31259746	-	UTR3	"mRNA"	"ENSG00000060688.12"	"SNRNP40"	2len30-60	sparse	UA	0	0	0	18.1818	0.104265	6.39394	1	0	1	0	6	0	2	0	1	0	0	1	0	0	1	0		1	2	2	4	1	1	2	1	1	0	0	0	0	1		11
chr1	31259994	31260006	-	UTR3	"mRNA"	"ENSG00000060688.12"	"SNRNP40"	3len30	dense	AA	0	0	0	100	0.019802	33.6667	2	0	0	0	0	0	1	0	2	0	0	1	1	1	0	0		0	0	0	0	0	0	0	1	2	0	0	0	0	0		2
chr1	31266483	31266608	-	intron	"lncRNA,pre-mRNA"	"ENSG00000060688.12"	"SNRNP40"	0len100plus	medium	AA	0	0	10.4	8.8	0.204082	0.731343	8	7	12	14	28	0	30	21	25	6	50	91	2	5	4	2		2	1	3	4	5	5	12	3	7	7	28	17	19	6		2
chr1	31266664	31266751	-	intron	"lncRNA,pre-mRNA"	"ENSG00000060688.12"	"SNRNP40"	1len60-100	medium	UA	0	0	13.7931	9.1954	0.196167	0.607118	7	5	10	15	38	0	18	16	24	9	61	106	9	6	1	0		4	7	7	6	3	11	15	13	11	3	17	12	7	8		2
chr1	31266794	31266822	-	intron	"lncRNA,pre-mRNA"	"ENSG00000060688.12"	"SNRNP40"	3len30	sparse	AA	0	0	0	42.8571	0.0456026	14.619	1	1	5	2	11	0	3	0	3	0	6	9	0	4	0	0		2	2	1	4	0	1	4	0	2	4	4	2	2	1		1
chr1	31269193	31269237	-	CDS	"mRNA"	"ENSG00000060688.12"	"SNRNP40"	2len30-60	sparse	UA	0	0	15.9091	13.6364	0.136646	0.774038	1	0	0	0	1	0	0	0	0	0	0	0	0	0	1	0		1	1	0	0	0	0	0	1	0	0	0	0	0	0		0
chr1	31286136	31286190	-	intron	"lncRNA,pre-mRNA"	"ENSG00000060688.12"	"SNRNP40"	2len30-60	dense	UA	29.6296	0	0	12.963	2.26525	0.427923	3	4	32	36	69	4	28	17	28	3	43	63	9	8	6	6		15	12	13	15	9	11	20	11	9	14	16	12	8	5		4
chr1	31286941	31286971	-	intron	"lncRNA,pre-mRNA"	"ENSG00000060688.12"	"SNRNP40"	3len30	medium	UA	23.3333	23.3333	0	20	2.31746	0.422819	9	5	5	21	44	2	18	9	20	5	18	28	5	8	2	3		4	4	5	3	1	5	1	1	2	1	3	0	5	2		3
chr1	31296231	31296284	-	intron	"lncRNA,pre-mRNA"	"ENSG00000060688.12"	"SNRNP40"	2len30-60	medium	AA	11.3208	0	0	30.1887	0.427102	2.17787	2	1	9	7	24	3	12	15	6	3	7	6	1	5	2	0		1	0	1	4	0	1	2	0	2	0	1	2	2	1		0
chr1	31302457	31302508	+	intron	"lncRNA,pre-mRNA"	"ENSG00000121766.15"	"ZCCHC17"	2len30-60	sparse	AA	0	0	0	29.4118	0.065764	10.1373	0	1	6	7	10	1	7	4	1	0	0	2	0	1	0	0		2	3	1	2	1	1	2	1	3	1	2	2	0	1		1
chr1	31304217	31304250	+	intron	"lncRNA,pre-mRNA"	"ENSG00000121766.15"	"ZCCHC17"	2len30-60	medium	AA	0	0	0	42.4242	0.0460572	14.4747	6	6	24	29	86	3	37	18	19	7	39	64	4	11	4	7		4	1	2	7	2	1	1	1	2	3	0	2	3	4		1
chr1	31308909	31308928	+	intron	"lncRNA,pre-mRNA"	"ENSG00000121766.15"	"ZCCHC17"	3len30	sparse	AA	0	0	0	47.3684	0.0413493	16.1228	3	1	3	2	9	0	5	1	0	1	1	4	0	0	0	0		1	2	5	2	2	0	4	0	1	0	0	0	3	0		0
chr1	31310423	31310448	+	intron	"lncRNA,pre-mRNA"	"ENSG00000121766.15"	"ZCCHC17"	3len30	sparse	UA	0	0	0	24	0.08	8.33333	0	0	2	0	2	0	1	1	1	0	0	0	0	0	0	0		3	0	1	0	1	1	4	2	0	0	0	0	0	0		0
chr1	31328059	31328083	+	intron	"lncRNA,pre-mRNA"	"ENSG00000121766.15"	"ZCCHC17"	3len30	medium	UA	33.3333	0	0	33.3333	1.02913	0.944954	2	2	5	5	17	1	8	5	2	0	2	19	1	0	0	0		2	2	4	3	2	2	1	5	2	2	2	2	1	1		1
chr1	31329671	31329685	+	intron	"lncRNA,pre-mRNA"	"ENSG00000121766.15"	"ZCCHC17"	3len30	sparse	AA	0	0	0	42.8571	0.0456026	14.619	0	1	2	3	3	1	1	1	2	1	5	3	3	2	0	0		3	0	1	1	0	1	1	0	1	0	2	1	1	0		0
chr1	31329741	31329756	+	intron	"lncRNA,pre-mRNA"	"ENSG00000121766.15"	"ZCCHC17"	3len30	dense	AA	0	0	0	100	0.019802	33.6667	1	0	6	7	3	1	0	2	1	0	3	0	1	1	0	0		2	2	1	2	0	0	3	0	0	1	1	2	0	1		0
chr1	31330732	31330783	+	intron	"lncRNA,pre-mRNA"	"ENSG00000121766.15"	"ZCCHC17"	2len30-60	sparse	AA	0	0	0	21.5686	0.0886186	7.52288	2	2	6	6	17	0	8	6	6	0	6	10	1	2	1	0		0	1	2	3	0	3	1	1	0	0	1	1	1	0		1
chr1	31333545	31333566	+	intron	"lncRNA,pre-mRNA"	"ENSG00000121766.15"	"ZCCHC17"	3len30	medium	UG	52.381	0	0	0	54.381	0.0180567	0	0	4	7	11	0	1	3	5	2	8	12	1	2	0	0		0	0	1	1	0	1	0	0	2	0	0	0	1	0		0
chr1	31334335	31334412	+	intron	"lncRNA,pre-mRNA"	"ENSG00000121766.15"	"ZCCHC17"	1len60-100	dense	UG	67.5325	0	0	12.987	4.97122	0.198306	24	17	21	49	110	19	85	41	100	30	82	85	18	29	24	19		5	3	2	3	1	2	8	0	4	6	3	5	2	2		5
chr1	31354205	31354232	+	intron	"pre-mRNA"	"ENSG00000121766.15"	"ZCCHC17"	3len30	sparse	UA	0	0	0	14.8148	0.126464	5.2716	0	0	5	1	6	0	3	1	0	1	2	2	0	1	0	0		2	0	1	1	2	2	2	4	1	0	0	0	3	0		1
chr1	31364375	31364383	+	UTR3	"mRNA"	"ENSG00000121766.15"	"ZCCHC17"	3len30	dense	UA	0	0	0	87.5	0.0225989	29.5	0	0	1	0	0	1	3	0	1	1	0	0	0	0	0	0		0	1	0	1	0	0	0	0	0	0	0	1	0	0		0
chr1	31364547	31364604	+	UTR3	"mRNA"	"ENSG00000121766.15"	"ZCCHC17"	2len30-60	sparse	UA	0	0	14.0351	12.2807	0.150594	0.779609	3	4	5	4	8	0	8	2	8	1	3	1	0	2	1	0		1	1	1	2	0	1	1	1	0	0	0	3	0	0		2
chr1	31364847	31364869	+	UTR3	"mRNA"	"ENSG00000121766.15"	"ZCCHC17"	3len30	medium	UA	27.2727	0	0	27.2727	1.03537	0.933934	0	0	1	0	1	0	1	0	1	0	1	2	0	0	0	1		1	0	2	0	0	0	1	0	1	0	0	1	0	0		2
chr1	31366039	31366129	+	intergenic	""	"."	"None"	1len60-100	dense	UG	41.1111	0	8.88889	0	43.1111	0.0188679	7	7	15	28	45	5	38	18	31	8	45	56	3	9	5	2		5	6	5	5	1	5	13	4	7	8	6	10	20	6		10
chr1	31413818	31413868	+	UTR5	"mRNA"	"ENSG00000168528.11"	"SERINC2"	2len30-60	medium	UA	0	0	20	12	0.153846	0.565217	0	0	1	0	7	0	3	3	3	0	2	3	1	0	0	0		1	1	3	1	2	1	2	3	2	2	1	2	4	0		0
chr1	31414599	31414657	+	ncRNA	"lncRNA"	"ENSG00000168528.11"	"SERINC2"	2len30-60	medium	UG	22.4138	0	8.62069	10.3448	2.15198	0.333333	4	2	6	9	32	0	20	15	15	2	18	39	2	4	1	1		1	6	4	3	5	8	7	11	13	5	9	11	3	3		2
chr1	31488061	31488066	-	ncRNA	"lncRNA"	"ENSG00000215899.3"	"AC209007.1"	3len30	dense	AA	0	0	0	100	0.019802	33.6667	0	0	0	0	0	0	0	0	0	0	0	0	0	0	0	0		0	0	0	0	0	0	0	0	0	0	0	0	0	0		0
chr1	31497608	31497613	-	ncRNA	"snRNA"	"ENSG00000206981.1"	"RNU6-40P"	3len30	dense	AA	0	0	0	100	0.019802	33.6667	0	0	0	0	0	0	0	0	0	0	0	0	0	0	0	0		7	2	1	2	1	1	1	1	4	0	1	4	0	1		0
chr1	31618431	31618451	+	intron	"lncRNA,pre-mRNA"	"ENSG00000121764.11"	"HCRTR1"	3len30	sparse	UG	30	0	0	0	32	0.030303	0	0	0	0	3	0	2	1	2	1	1	3	0	1	0	1		0	0	0	1	0	0	2	1	0	1	2	2	0	0		0
chr1	31630107	31630116	-	UTR3	"mRNA"	"ENSG00000162517.12"	"PEF1"	3len30	medium	UG	77.7778	0	0	0	79.7778	0.0123796	0	0	0	0	1	0	1	0	0	0	0	0	0	0	0	0		0	0	1	0	0	0	0	0	0	0	0	0	0	0		0
chr1	31630158	31630185	-	UTR3	"mRNA"	"ENSG00000162517.12"	"PEF1"	3len30	sparse	UA	0	0	22.2222	22.2222	0.0861244	0.920705	0	0	0	1	1	0	0	0	0	0	0	0	0	0	0	0		0	0	0	0	0	0	0	0	0	1	0	0	0	0		2
chr1	31630264	31630272	-	UTR3	"mRNA"	"ENSG00000162517.12"	"PEF1"	3len30	dense	UG	0	0	100	0	2	0.00970874	0	0	0	0	0	0	0	0	0	0	0	0	0	0	0	1		0	0	0	2	0	0	0	0	0	0	0	0	0	0		0
chr1	31630351	31630383	-	UTR3	"mRNA"	"ENSG00000162517.12"	"PEF1"	2len30-60	medium	AA	0	0	12.5	28.125	0.0686695	1.87903	1	0	1	1	2	0	0	0	3	0	0	3	0	0	1	0		1	2	1	1	1	0	1	0	0	1	0	1	0	0		5
chr1	31630540	31630560	-	UTR3	"mRNA"	"ENSG00000162517.12"	"PEF1"	3len30	medium	UA	0	0	40	30	0.0645161	0.72093	0	0	0	1	4	0	1	1	1	0	0	0	1	0	0	1		1	0	0	0	1	0	0	0	0	0	0	0	1	0		3
chr1	31630600	31630605	-	UTR3	"mRNA"	"ENSG00000162517.12"	"PEF1"	3len30	dense	UG	0	0	100	0	2	0.00970874	0	0	0	0	0	0	1	0	0	0	0	0	0	0	0	0		0	0	0	0	0	0	0	0	0	0	0	0	0	0		0
chr1	31630854	31630904	-	intron	"lncRNA,pre-mRNA"	"ENSG00000162517.12"	"PEF1"	2len30-60	sparse	UA	14	0	0	12	1.23077	0.764706	9	7	12	25	56	7	43	22	25	14	12	9	2	3	1	1		3	3	2	3	6	4	4	3	6	4	3	1	2	1		0
chr1	31639136	31639211	-	intron	"lncRNA,pre-mRNA"	"ENSG00000162517.12"	"PEF1"	1len60-100	medium	UG	0	9.33333	16	5.33333	1.78947	0.223529	1	3	9	13	32	1	19	12	10	2	5	7	1	2	0	0		1	1	5	5	1	2	4	2	2	3	2	2	4	2		0
chr1	31641363	31641408	-	intron	"lncRNA,pre-mRNA"	"ENSG00000162517.12"	"PEF1"	2len30-60	dense	AA	0	0	15.5556	28.8889	0.0669145	1.61078	5	1	5	14	22	2	21	13	13	3	5	9	3	7	0	0		2	2	1	0	3	2	1	1	1	0	3	1	3	2		0
chr1	31728802	31728848	-	intron	"pre-mRNA"	"ENSG00000121753.12"	"ADGRB2"	2len30-60	dense	UG	95.6522	0	0	0	97.6522	0.0101366	1	1	10	11	14	0	15	7	8	4	16	40	1	5	2	1		1	5	3	2	0	3	5	1	6	5	6	2	7	4		1
chr1	31736841	31736989	-	intron	"pre-mRNA"	"ENSG00000121753.12"	"ADGRB2"	0len100plus	medium	UG	7.43243	5.40541	4.72973	0	14.8378	0.0486202	27	19	47	58	176	15	123	62	145	42	233	262	33	45	9	7		12	10	6	7	10	12	14	7	15	7	22	22	34	6		5
chr1	31737096	31737397	-	intron	"pre-mRNA"	"ENSG00000121753.12"	"ADGRB2"	0len100plus	sparse	UG	3.32226	2.32558	2.32558	1.99336	2.55494	0.272782	95	59	129	181	422	43	319	185	385	83	615	834	87	86	36	16		30	59	25	29	29	33	57	34	62	45	98	88	83	39		11
chr1	31737921	31738102	-	intron	"pre-mRNA"	"ENSG00000121753.12"	"ADGRB2"	0len100plus	medium	UG	8.83978	3.31492	3.31492	3.8674	2.90806	0.263536	10	4	8	22	48	5	33	19	28	10	50	65	4	5	2	2		6	2	5	3	2	3	3	4	9	4	10	13	13	4		0
chr1	31740854	31741019	-	intron	"lncRNA,pre-mRNA"	"ENSG00000121753.12"	"ADGRB2"	0len100plus	dense	UA	24.2424	0	4.84848	7.27273	3.17216	0.25779	16	16	52	80	174	15	98	60	117	30	191	245	15	22	7	6		2	7	4	6	2	1	7	4	5	3	12	8	27	4		3
chr1	31744521	31744607	-	intron	"lncRNA,pre-mRNA"	"ENSG00000121753.12"	"ADGRB2"	1len60-100	medium	UG	10.4651	0	10.4651	8.13953	1.36387	0.381924	18	16	38	46	111	8	71	45	72	20	113	139	9	14	3	1		6	12	5	5	4	8	10	9	14	6	8	14	12	13		0
chr1	31906497	31906549	-	UTR3	"mRNA"	"ENSG00000184007.18"	"PTP4A2"	2len30-60	sparse	UA	0	0	0	13.4615	0.138298	4.82051	0	3	1	1	2	1	2	2	4	0	16	30	0	0	0	0		1	2	0	1	0	1	2	2	2	0	9	3	5	2		3
chr1	31906640	31906661	-	UTR3	"mRNA"	"ENSG00000184007.18"	"PTP4A2"	3len30	sparse	UA	0	0	0	28.5714	0.0676329	9.85714	1	0	0	1	3	0	2	1	2	0	3	4	1	0	1	3		0	1	1	2	0	0	1	0	0	0	5	1	1	0		0
chr1	31906701	31906815	-	UTR3	"mRNA"	"ENSG00000184007.18"	"PTP4A2"	0len100plus	dense	UG	28.0702	0	8.77193	7.01754	3.75055	0.201233	1105	595	1016	1727	2773	583	2072	1109	2434	765	2750	2924	721	797	1032	801		326	400	319	250	182	237	277	165	284	302	361	304	300	155		147
chr1	31906866	31906874	-	UTR3	"mRNA"	"ENSG00000184007.18"	"PTP4A2"	3len30	medium	AA	0	0	0	75	0.0263158	25.3333	0	0	2	1	1	0	1	0	1	2	0	6	0	1	0	2		2	2	1	0	0	2	0	1	1	1	3	0	1	0		5
chr1	31907048	31907055	-	UTR3	"mRNA"	"ENSG00000184007.18"	"PTP4A2"	3len30	medium	AA	0	0	0	85.7143	0.0230643	28.9048	7	2	6	15	19	6	19	5	21	4	16	40	8	5	3	1		8	4	5	4	1	5	6	4	4	5	5	6	4	7		5
chr1	31907099	31907133	-	UTR3	"mRNA"	"ENSG00000184007.18"	"PTP4A2"	2len30-60	medium	UA	0	0	17.6471	20.5882	0.0926431	1.04558	0	2	1	3	1	0	5	3	5	2	4	13	0	1	2	1		1	3	2	2	1	1	1	4	0	1	2	4	1	0		3
chr1	31907448	31907481	-	UTR3	"mRNA"	"ENSG00000184007.18"	"PTP4A2"	2len30-60	sparse	UA	0	0	0	18.1818	0.104265	6.39394	2	3	8	8	18	0	12	9	23	0	32	85	0	5	1	3		0	5	1	4	4	1	3	1	1	7	10	12	7	3		6
chr1	31907606	31907675	-	UTR3	"mRNA"	"ENSG00000184007.18"	"PTP4A2"	1len60-100	sparse	UA	0	0	8.69565	8.69565	0.206278	0.828996	1	0	3	3	7	0	2	1	5	2	14	17	1	3	0	0		5	4	3	3	0	4	1	3	4	3	15	6	1	6		5
chr1	31908290	31908326	-	UTR3	"mRNA"	"ENSG00000184007.18"	"PTP4A2"	2len30-60	medium	UA	0	25	0	16.6667	1.5283	0.630952	2	0	4	14	20	2	9	11	13	8	22	34	1	1	2	6		4	1	3	2	0	2	5	4	1	1	5	0	2	0		0
chr1	31908564	31908622	-	UTR3	"mRNA"	"ENSG00000184007.18"	"PTP4A2"	2len30-60	sparse	UA	0	0	0	15.5172	0.121086	5.50575	0	1	0	4	1	0	0	0	1	1	2	6	0	1	0	0		0	0	1	0	0	0	0	0	2	1	3	0	0	1		7
chr1	31908743	31908846	-	UTR3	"mRNA"	"ENSG00000184007.18"	"PTP4A2"	0len100plus	dense	AA	0	0	6.79612	15.534	0.120963	1.68781	1	3	2	2	10	0	5	4	5	0	12	27	1	2	4	3		5	4	4	17	5	1	14	5	4	5	13	7	4	2		28
chr1	31911724	31911731	-	CDS	"mRNA"	"ENSG00000184007.18"	"PTP4A2"	3len30	dense	UG	0	0	100	0	2	0.00970874	0	0	4	1	0	0	1	1	1	0	0	3	1	0	0	0		0	0	1	0	2	2	0	0	2	0	2	0	2	0		6
chr1	31911773	31911780	-	CDS	"mRNA"	"ENSG00000184007.18"	"PTP4A2"	3len30	dense	AA	0	0	0	100	0.019802	33.6667	0	0	0	1	0	0	1	0	0	0	0	0	0	0	0	0		0	0	0	1	0	0	0	1	1	0	2	0	0	1		6
chr1	31921457	31921484	-	ncRNA	"lncRNA"	"ENSG00000269967.1"	"AL136115.2"	3len30	medium	UA	33.3333	0	0	22.2222	1.52153	0.639144	2	3	8	12	18	1	17	5	5	0	9	5	1	5	0	2		0	4	3	5	1	4	2	1	3	0	2	0	1	1		1
chr1	31937393	31937649	-	intron	"lncRNA,pre-mRNA"	"ENSG00000184007.18"	"PTP4A2"	0len100plus	sparse	UG	3.125	2.73438	3.90625	3.125	1.9053	0.323133	144	61	94	249	370	114	414	194	539	225	626	252	297	297	183	138		10	26	15	13	18	10	19	11	7	9	32	14	33	34		6
chr1	32015660	32015748	+	intron	"lncRNA,pre-mRNA"	"ENSG00000121774.17"	"KHDRBS1"	1len60-100	medium	AA	0	0	7.95455	14.7727	0.126801	1.43983	4	2	20	10	26	2	16	8	8	3	5	13	0	0	2	0		3	1	2	4	3	2	4	2	1	3	0	2	2	0		1
chr1	32030332	32030380	+	CDS	"mRNA"	"ENSG00000121774.17"	"KHDRBS1"	2len30-60	sparse	UA	0	0	0	14.5833	0.128342	5.19444	0	0	0	0	7	0	1	1	1	0	0	0	0	0	0	1		3	1	1	4	1	1	1	1	0	2	0	0	1	0		16
chr1	32033229	32033278	+	CDS	"mRNA"	"ENSG00000121774.17"	"KHDRBS1"	2len30-60	sparse	UA	0	0	14.2857	14.2857	0.130841	0.884298	2	1	1	0	0	0	0	0	0	0	0	2	0	0	0	0		2	0	0	0	1	1	0	0	0	0	0	1	1	0		5
chr1	32036957	32036962	+	CDS	"mRNA"	"ENSG00000121774.17"	"KHDRBS1"	3len30	dense	AA	0	0	0	100	0.019802	33.6667	3	1	1	1	2	0	2	0	1	0	0	2	0	0	0	0		0	0	0	1	0	1	0	0	1	1	0	0	0	1		5
chr1	32042731	32042737	+	UTR3	"mRNA"	"ENSG00000121774.17"	"KHDRBS1"	3len30	dense	UG	0	0	100	0	2	0.00970874	0	1	0	0	1	0	1	2	1	0	1	0	0	1	0	0		0	0	1	3	0	0	1	1	1	0	0	0	0	1		0
chr1	32042799	32042864	+	UTR3	"mRNA"	"ENSG00000121774.17"	"KHDRBS1"	1len60-100	medium	UA	9.23077	0	10.7692	10.7692	0.954248	0.511706	1	1	9	10	24	2	12	8	8	0	7	15	1	1	2	3		5	5	6	3	5	4	8	4	5	2	5	1	4	1		8
chr1	32043432	32043475	+	UTR3	"mRNA"	"ENSG00000121774.17"	"KHDRBS1"	2len30-60	sparse	UA	0	0	0	16.2791	0.115747	5.75969	2	0	1	0	0	0	2	0	1	0	2	1	2	0	1	2		1	2	2	0	0	2	1	0	0	0	0	0	0	1		4
chr1	32043644	32043705	+	UTR3	"mRNA"	"ENSG00000121774.17"	"KHDRBS1"	1len60-100	sparse	AA	0	0	0	16.3934	0.114986	5.79781	0	1	3	4	2	0	0	0	2	0	1	1	0	1	0	0		1	1	2	3	0	2	6	1	0	0	1	0	1	0		4
chr1	32043779	32043838	+	UTR3	"mRNA"	"ENSG00000121774.17"	"KHDRBS1"	2len30-60	medium	UA	0	10.1695	11.8644	10.1695	1.08953	0.446175	0	1	1	6	9	0	5	4	4	1	2	6	0	1	2	0		1	3	1	2	3	0	4	1	2	3	2	0	3	0		7
chr1	32075838	32075891	+	intron	"lncRNA,pre-mRNA"	"ENSG00000121775.17"	"TMEM39B"	2len30-60	dense	UA	47.1698	0	0	0	49.1698	0.0199323	3	1	13	25	53	1	32	10	34	8	35	60	3	9	11	3		3	5	6	3	9	2	7	3	5	8	6	3	5	2		6
chr1	32077659	32077844	+	intron	"lncRNA,pre-mRNA"	"ENSG00000121775.17"	"TMEM39B"	0len100plus	medium	UG	5.40541	3.78378	5.94595	4.32432	2.10152	0.293592	22	13	61	84	274	31	175	119	242	63	205	307	22	54	21	9		8	7	20	11	20	10	36	26	27	19	16	14	29	7		5
chr1	32091494	32091538	+	intron	"lncRNA,pre-mRNA"	"ENSG00000121775.17"	"TMEM39B"	2len30-60	dense	UA	0	15.9091	25	13.6364	1.2236	0.333333	5	6	15	15	52	1	26	12	24	9	32	39	8	7	0	1		1	1	2	6	3	1	3	0	0	2	1	6	2	2		2
chr1	32113423	32113449	+	intron	"pre-mRNA"	"ENSG00000025800.13"	"KPNA6"	3len30	sparse	UG	26.9231	0	0	0	28.9231	0.033419	1	1	6	6	12	0	9	5	7	2	3	8	1	1	0	1		0	0	1	0	0	0	1	1	0	0	0	0	2	0		0
chr1	32118803	32118859	+	intron	"pre-mRNA"	"ENSG00000025800.13"	"KPNA6"	2len30-60	sparse	UA	0	0	7.14286	14.2857	0.130841	1.50704	0	0	7	3	4	0	1	1	2	0	2	5	2	0	0	0		0	0	0	1	0	1	2	2	1	0	1	0	1	3		0
chr1	32123131	32123149	+	intron	"pre-mRNA"	"ENSG00000025800.13"	"KPNA6"	3len30	dense	AA	0	0	0	100	0.019802	33.6667	7	6	15	25	47	4	20	15	18	9	12	9	5	10	0	1		1	6	1	1	1	1	2	1	1	2	1	1	0	1		1
chr1	32139747	32139778	+	intron	"pre-mRNA"	"ENSG00000025800.13"	"KPNA6"	2len30-60	medium	AA	0	0	12.9032	25.8065	0.0746089	1.6856	2	4	2	8	11	0	4	4	6	0	12	6	0	1	1	0		1	2	0	0	0	0	3	1	0	0	2	0	1	0		1
chr1	32139828	32139878	+	intron	"pre-mRNA"	"ENSG00000025800.13"	"KPNA6"	2len30-60	sparse	UA	0	0	0	18	0.105263	6.33333	6	4	13	11	51	3	22	12	17	4	7	14	1	4	3	1		0	5	4	3	2	3	6	3	3	1	4	2	4	3		2
chr1	32159239	32159277	+	intron	"lncRNA,pre-mRNA"	"ENSG00000025800.13"	"KPNA6"	2len30-60	medium	UG	10.5263	0	28.9474	0	12.5263	0.023544	0	0	5	3	14	2	5	2	6	1	2	5	1	3	0	1		1	1	0	2	1	1	1	1	1	0	1	0	2	0		0
chr1	32162218	32162294	+	intron	"lncRNA,pre-mRNA"	"ENSG00000025800.13"	"KPNA6"	1len60-100	sparse	UG	14.4737	0	0	7.89474	1.85207	0.509036	9	3	16	30	37	4	16	7	17	3	13	16	4	6	3	2		2	6	1	5	0	2	1	3	2	2	1	0	0	0		4
chr1	32162428	32162465	+	CDS	"mRNA"	"ENSG00000025800.13"	"KPNA6"	2len30-60	sparse	UA	0	0	8.10811	16.2162	0.11617	1.54988	0	0	0	0	0	0	0	0	0	0	0	0	0	0	0	0		0	0	0	0	0	0	0	0	0	0	0	0	0	0		1
chr1	32167321	32167336	+	intron	"pre-mRNA"	"ENSG00000025800.13"	"KPNA6"	3len30	dense	UA	0	0	0	93.3333	0.0212014	31.4444	3	0	1	5	4	0	3	1	0	3	0	0	1	0	0	0		5	0	0	4	2	2	0	0	0	0	0	0	0	0		1
chr1	32169913	32169952	+	CDS	"mRNA"	"ENSG00000025800.13"	"KPNA6"	2len30-60	medium	AA	0	0	0	33.3333	0.0582524	11.4444	0	0	0	2	0	0	0	0	0	0	0	0	0	0	1	0		1	0	0	0	0	0	0	0	0	0	0	0	0	0		0
chr1	32171260	32171266	+	UTR3	"mRNA"	"ENSG00000025800.13"	"KPNA6"	3len30	dense	UG	0	0	100	0	2	0.00970874	0	0	2	5	10	0	3	2	0	0	0	1	1	3	0	0		0	2	8	1	1	2	2	1	2	0	0	0	0	0		3
chr1	32171437	32171442	+	UTR3	"mRNA"	"ENSG00000025800.13"	"KPNA6"	3len30	dense	AA	0	0	0	100	0.019802	33.6667	0	0	1	1	0	0	1	0	0	0	0	0	0	0	1	0		0	0	1	0	0	0	0	0	0	0	0	0	0	0		1
chr1	32171477	32171483	+	UTR3	"mRNA"	"ENSG00000025800.13"	"KPNA6"	3len30	dense	AA	0	0	0	100	0.019802	33.6667	0	0	0	0	1	0	0	0	1	0	0	0	0	0	0	0		0	1	1	0	0	0	0	0	0	0	0	0	0	0		0
chr1	32171536	32171547	+	UTR3	"mRNA"	"ENSG00000025800.13"	"KPNA6"	3len30	sparse	UA	0	0	36.3636	0	2	0.0254042	0	0	0	0	0	0	1	0	0	0	0	1	0	0	0	0		1	0	0	0	0	0	0	0	1	0	0	0	0	0		0
chr1	32171924	32171943	+	UTR3	"mRNA"	"ENSG00000025800.13"	"KPNA6"	3len30	medium	UA	0	0	63.1579	0	2	0.0151154	0	0	3	0	1	0	1	1	5	0	1	0	1	0	0	0		0	0	1	0	1	1	0	0	0	0	0	1	0	0		1
chr1	32172010	32172041	+	UTR3	"mRNA"	"ENSG00000025800.13"	"KPNA6"	2len30-60	dense	UA	0	0	19.3548	25.8065	0.0746089	1.19913	0	0	3	2	5	0	2	0	3	0	1	2	0	0	1	0		1	0	2	0	1	1	0	1	0	1	0	0	0	0		4
chr1	32172609	32172695	+	UTR3	"mRNA"	"ENSG00000025800.13"	"KPNA6"	1len60-100	sparse	UA	0	0	11.6279	10.4651	0.174442	0.783784	1	0	2	1	2	0	2	0	1	0	1	2	0	1	0	0		0	2	1	4	1	1	3	1	0	0	0	0	4	1		2
chr1	32173898	32173961	+	UTR3	"mRNA"	"ENSG00000025800.13"	"KPNA6"	1len60-100	medium	AA	0	0	9.52381	14.2857	0.130841	1.22053	2	0	4	3	4	0	4	2	1	1	3	2	1	0	0	0		1	0	0	2	0	0	1	1	0	1	0	0	1	2		1
chr1	32174409	32174417	+	UTR3	"mRNA"	"ENSG00000025800.13"	"KPNA6"	3len30	dense	AA	0	0	0	100	0.019802	33.6667	0	0	0	0	0	0	0	0	0	0	1	0	0	0	0	0		0	0	0	0	0	1	1	1	0	0	0	0	0	0		1
chr1	32174735	32174757	+	UTR3	"mRNA"	"ENSG00000025800.13"	"KPNA6"	3len30	sparse	AA	0	0	0	40.9091	0.0477223	13.9697	6	0	8	6	4	2	9	4	2	1	4	2	3	0	1	1		1	1	0	1	0	1	0	1	0	0	0	0	1	2		1
chr1	32174908	32174950	+	UTR3	"mRNA"	"ENSG00000025800.13"	"KPNA6"	2len30-60	sparse	UA	0	0	14.2857	14.2857	0.130841	0.884298	0	0	0	1	3	0	1	0	0	0	0	0	0	0	0	0		0	0	0	1	0	1	0	0	0	0	0	0	0	0		0
chr1	32175285	32175290	+	UTR3	"mRNA"	"ENSG00000025800.13"	"KPNA6"	3len30	dense	UG	0	0	100	0	2	0.00970874	0	0	0	0	0	0	0	0	0	0	0	0	0	0	0	0		0	0	0	0	0	0	0	0	0	0	1	0	0	0		0
chr1	32176438	32176502	+	UTR3	"mRNA"	"ENSG00000025800.13"	"KPNA6"	1len60-100	sparse	UG	0	9.375	0	9.375	1.09639	0.838384	0	0	2	0	0	0	1	0	0	0	0	2	0	0	0	1		0	0	1	0	0	0	0	0	0	0	0	0	1	0		0
chr1	32195753	32195799	+	UTR3	"mRNA"	"ENSG00000084652.15"	"TXLNA"	2len30-60	dense	UA	0	13.0435	10.8696	21.7391	0.661568	0.844911	4	4	13	8	22	2	19	5	12	3	6	18	2	2	6	1		6	1	2	6	2	4	9	4	1	4	2	0	2	1		4
chr1	32196563	32196600	+	UTR3	"mRNA"	"ENSG00000084652.15"	"TXLNA"	2len30-60	medium	UA	0	0	16.2162	24.3243	0.0789755	1.31786	1	2	2	8	17	3	4	11	8	1	1	12	1	2	1	0		1	2	4	6	2	6	4	2	4	1	2	6	4	2		3
chr1	32196632	32196687	+	UTR3	"mRNA"	"ENSG00000084652.15"	"TXLNA"	2len30-60	medium	UA	0	0	20	16.3636	0.115183	0.754941	1	0	4	4	16	0	5	4	5	1	7	7	2	1	0	1		1	2	3	5	0	1	7	1	0	0	5	2	4	2		6
chr1	32196820	32196875	+	UTR3	"mRNA"	"ENSG00000084652.15"	"TXLNA"	2len30-60	sparse	UA	10.9091	0	0	18.1818	0.672986	1.37908	185	103	196	283	753	99	578	348	570	128	523	571	167	230	79	41		46	37	66	63	23	69	115	82	62	45	60	51	88	48		58
chr1	32196931	32196995	+	UTR3	"mRNA"	"ENSG00000084652.15"	"TXLNA"	1len60-100	dense	AA	9.375	0	14.0625	9.375	1.09639	0.392435	39	28	87	106	287	16	204	104	167	24	125	240	32	31	15	11		24	23	23	36	14	29	72	38	35	25	44	29	35	17		41
chr1	32197030	32197079	+	UTR3	"mRNA"	"ENSG00000084652.15"	"TXLNA"	2len30-60	sparse	UA	0	0	12.2449	16.3265	0.11543	1.13655	2	1	15	6	21	1	22	19	19	5	19	38	3	9	0	2		11	10	15	18	7	12	22	17	13	12	28	26	20	5		10
chr1	32197175	32197184	+	UTR3	"mRNA"	"ENSG00000084652.15"	"TXLNA"	3len30	dense	UG	0	0	100	0	2	0.00970874	2	4	2	11	14	1	16	7	5	3	13	13	1	5	0	0		6	1	4	1	1	2	1	1	2	1	1	0	3	0		0
chr1	32204261	32204293	+	CDS	"mRNA"	"ENSG00000160050.14"	"CCDC28B"	2len30-60	dense	UA	25	0	0	21.875	1.18033	0.816964	2	3	0	2	2	0	1	1	0	0	1	0	0	1	1	2		0	0	1	0	0	0	0	0	0	0	0	0	0	0		1
chr1	32205296	32205299	+	UTR3	"mRNA"	"ENSG00000160050.14"	"CCDC28B"	3len30	dense	UG	0	0	100	0	2	0.00970874	0	0	0	0	0	0	0	0	0	0	0	0	0	0	0	0		0	0	0	0	0	0	0	0	0	0	0	0	0	0		0
chr1	32205360	32205366	+	UTR3	"mRNA"	"ENSG00000160050.14"	"CCDC28B"	3len30	dense	AA	0	0	0	100	0.019802	33.6667	0	0	0	0	0	0	0	0	0	0	0	0	0	0	0	0		0	0	0	0	0	0	0	0	0	0	0	0	0	0		1
chr1	32214887	32214924	-	UTR3	"mRNA"	"ENSG00000160055.19"	"TMEM234"	2len30-60	sparse	AA	0	0	0	21.6216	0.088411	7.54054	15	6	23	32	78	6	48	31	55	13	25	27	12	10	3	1		1	1	9	8	2	5	12	2	5	6	2	1	4	2		0
chr1	32215513	32215519	-	UTR3	"mRNA"	"ENSG00000160055.19"	"TMEM234"	3len30	sparse	UA	0	0	0	16.6667	0.113208	5.88889	1	0	0	0	2	0	1	0	1	0	0	1	0	0	0	0		0	0	1	1	0	0	1	1	1	1	0	0	0	0		0
chr1	32217709	32217724	-	intron	"pre-mRNA"	"ENSG00000160055.19"	"TMEM234"	3len30	medium	UA	0	0	33.3333	33.3333	0.0582524	0.944954	0	1	0	1	2	0	1	1	1	1	2	1	0	0	1	0		0	0	0	0	0	0	2	0	0	0	0	0	0	0		0
chr1	32220278	32220283	-	intron	"pre-mRNA"	"ENSG00000160055.19"	"TMEM234"	3len30	dense	AA	0	0	0	100	0.019802	33.6667	0	0	0	0	0	0	1	0	0	0	0	0	1	0	0	0		0	0	0	0	0	0	0	0	0	0	0	0	0	0		0
chr1	32221072	32221098	-	intron	"pre-mRNA"	"ENSG00000160055.19"	"TMEM234"	3len30	sparse	UA	0	0	0	23.0769	0.0830671	8.02564	4	3	4	7	15	0	10	6	5	2	4	6	5	2	1	0		0	1	0	1	0	0	1	0	0	0	0	0	0	0		1
chr1	32226434	32226501	+	CDS	"mRNA"	"ENSG00000084623.11"	"EIF3I"	1len60-100	sparse	UA	0	0	8.95522	10.4478	0.174707	0.957553	2	2	5	2	10	1	8	4	0	2	2	10	0	1	2	0		10	2	2	3	1	2	3	0	1	1	2	0	2	1		11
chr1	32228514	32228520	+	CDS	"mRNA"	"ENSG00000084623.11"	"EIF3I"	3len30	dense	AA	0	0	0	100	0.019802	33.6667	0	0	1	0	2	0	0	3	1	1	0	1	0	1	1	0		1	2	0	1	0	0	2	0	1	1	1	0	1	1		7
chr1	32228573	32228584	+	CDS	"mRNA"	"ENSG00000084623.11"	"EIF3I"	3len30	medium	UA	0	0	0	54.5455	0.0360065	18.5152	0	0	0	1	0	1	0	0	1	0	0	0	0	0	0	0		0	0	0	2	0	1	1	1	0	0	1	0	0	0		3
chr1	32300739	32300794	+	intron	"lncRNA,pre-mRNA"	"ENSG00000116478.11"	"HDAC1"	2len30-60	medium	AA	10.9091	0	0	27.2727	0.456592	2.03268	1	1	3	4	10	0	4	6	11	0	8	10	1	1	3	0		0	1	4	3	0	3	2	1	1	1	1	1	2	2		1
chr1	32301056	32301072	+	intron	"lncRNA,pre-mRNA"	"ENSG00000116478.11"	"HDAC1"	3len30	medium	UG	75	0	0	0	77	0.0128205	10	0	6	9	22	7	14	4	22	3	16	7	6	8	7	2		0	0	0	0	0	0	0	0	0	2	0	0	0	2		1
chr1	32313513	32313553	+	intron	"lncRNA,pre-mRNA"	"ENSG00000116478.11"	"HDAC1"	2len30-60	medium	UA	0	0	17.5	12.5	0.148148	0.658537	3	2	4	5	13	0	5	4	4	0	3	10	0	1	0	0		0	0	1	4	0	2	1	1	0	0	1	2	4	0		0
chr1	32323742	32323817	+	intron	"lncRNA,pre-mRNA"	"ENSG00000116478.11"	"HDAC1"	1len60-100	dense	UA	8	9.33333	9.33333	8	2.14815	0.303371	5	0	8	14	26	3	15	6	21	5	18	37	6	2	0	0		0	2	7	3	5	2	6	5	3	4	4	2	9	1		1
chr1	32326980	32326985	+	CDS	"mRNA"	"ENSG00000116478.11"	"HDAC1"	3len30	dense	AA	0	0	0	100	0.019802	33.6667	0	1	0	0	0	0	0	0	1	0	0	0	0	0	0	0		0	0	0	0	0	0	0	0	0	0	0	0	0	0		2
chr1	32327622	32327644	+	CDS	"mRNA"	"ENSG00000116478.11"	"HDAC1"	3len30	sparse	UA	0	0	0	27.2727	0.0707395	9.42424	0	0	0	0	0	0	0	0	0	0	0	0	0	0	0	0		0	0	1	0	0	0	0	0	0	0	0	0	0	0		1
chr1	32329283	32329308	+	intron	"lncRNA,pre-mRNA"	"ENSG00000116478.11"	"HDAC1"	3len30	sparse	UA	24	0	0	24	1.04	0.925926	5	1	6	5	12	0	8	3	6	2	3	2	1	1	0	0		1	3	0	4	0	5	2	3	1	2	1	0	1	0		1
chr1	32331541	32331562	+	CDS	"mRNA"	"ENSG00000116478.11"	"HDAC1"	3len30	sparse	UA	0	0	0	28.5714	0.0676329	9.85714	0	0	0	1	1	0	2	0	1	0	0	1	0	0	0	0		1	0	0	1	0	0	0	1	0	1	0	0	0	0		4
chr1	32332289	32332293	+	intron	"pre-mRNA"	"ENSG00000116478.11"	"HDAC1"	3len30	dense	AA	0	0	0	100	0.019802	33.6667	0	0	4	2	3	0	2	1	1	0	0	1	0	0	0	0		1	1	2	2	0	0	1	1	1	0	0	0	0	0		1
chr1	32333993	32334007	-	UTR3	"mRNA"	"ENSG00000175130.6"	"MARCKSL1"	3len30	dense	UA	0	0	42.8571	57.1429	0.034398	1.26791	0	0	0	1	1	0	1	0	1	0	0	2	1	0	0	0		0	0	1	0	0	0	1	0	0	0	1	0	0	0		4
chr1	32334053	32334071	-	UTR3	"mRNA"	"ENSG00000175130.6"	"MARCKSL1"	3len30	dense	UA	0	0	44.4444	50	0.0392157	1.07494	1	0	0	1	0	0	0	0	0	0	0	3	0	0	0	2		1	0	0	1	0	0	1	0	0	0	1	0	0	0		8
chr1	32334149	32334195	-	UTR3	"mRNA"	"ENSG00000175130.6"	"MARCKSL1"	2len30-60	sparse	UG	0	0	23.913	0	2	0.0371567	0	0	2	3	8	0	9	3	5	2	2	4	0	1	1	0		3	2	2	3	1	3	2	6	3	3	7	1	2	4		7
chr1	32334344	32334356	-	UTR3	"mRNA"	"ENSG00000175130.6"	"MARCKSL1"	3len30	dense	AA	0	0	0	100	0.019802	33.6667	4	4	14	20	63	5	44	15	19	6	11	16	4	6	9	1		12	4	7	8	2	8	12	9	5	5	5	4	9	4		7
chr1	32334600	32334605	-	CDS	"mRNA"	"ENSG00000175130.6"	"MARCKSL1"	3len30	dense	AA	0	0	0	100	0.019802	33.6667	3	0	1	3	2	0	2	2	3	0	0	1	0	0	0	0		0	0	0	0	0	0	0	0	0	0	1	1	1	0		1
chr1	32338527	32338659	+	intergenic	""	"."	"None"	0len100plus	dense	UG	10.6061	6.81818	6.06061	0	19.4242	0.0377574	10	4	14	36	53	6	37	17	31	10	40	72	9	10	6	5		1	9	1	2	0	0	1	3	3	2	3	2	3	1		0
chr1	32353019	32353049	+	intron	"lncRNA"	"ENSG00000162526.6"	"TSSK3"	3len30	medium	UG	83.3333	0	0	0	85.3333	0.011583	1	0	4	4	15	0	6	4	0	2	12	23	2	3	0	0		3	2	2	4	1	2	1	3	2	3	0	4	1	0		0
chr1	32355612	32355646	+	intron	"pre-mRNA"	"ENSG00000162526.6"	"TSSK3"	2len30-60	medium	AA	0	0	8.82353	26.4706	0.0728051	2.32338	1	1	1	4	8	0	10	4	5	2	4	6	2	1	1	0		0	3	0	0	0	1	1	0	0	0	0	1	1	1		0
chr1	32357347	32357359	+	intron	"pre-mRNA"	"ENSG00000162526.6"	"TSSK3"	3len30	dense	UG	0	0	100	0	2	0.00970874	0	0	0	0	2	0	0	0	0	0	0	0	0	0	0	0		0	1	0	0	0	1	0	0	0	0	0	0	0	0		0
chr1	32362333	32362340	-	ncRNA	"lncRNA"	"ENSG00000225828.1"	"FAM229A"	3len30	medium	UG	57.1429	0	0	0	59.1429	0.0166271	0	0	2	0	0	0	1	0	1	0	0	0	0	0	0	0		2	1	0	1	0	0	0	1	0	0	0	0	0	0		0
chr1	32362476	32362496	-	ncRNA	"lncRNA"	"ENSG00000225828.1"	"FAM229A"	3len30	medium	UA	30	0	0	30	1.03226	0.939394	3	2	4	6	10	1	1	3	6	0	0	0	1	2	0	1		3	0	1	2	1	3	2	1	2	0	0	0	1	1		1
chr1	32363456	32363475	-	ncRNA	"lncRNA"	"ENSG00000225828.1"	"FAM229A"	3len30	medium	UA	31.5789	0	0	31.5789	1.03069	0.942161	0	0	3	0	2	0	0	1	0	0	1	1	0	0	0	0		2	0	0	1	0	0	0	0	0	0	0	0	1	0		0
chr1	32365370	32365381	-	UTR3	"mRNA"	"ENSG00000160058.18"	"BSDC1"	3len30	dense	AA	0	0	0	100	0.019802	33.6667	1	2	3	5	4	0	3	1	5	1	0	1	1	0	0	1		2	0	0	2	0	1	0	0	0	0	0	0	0	0		1
chr1	32366535	32366547	-	UTR3	"mRNA"	"ENSG00000160058.18"	"BSDC1"	3len30	dense	AA	0	0	0	100	0.019802	33.6667	1	1	5	6	11	0	5	1	4	1	0	1	0	0	1	0		0	0	2	0	1	2	0	1	1	0	0	0	4	0		1
chr1	32368457	32368500	-	CDS	"mRNA"	"ENSG00000160058.18"	"BSDC1"	2len30-60	medium	UA	0	0	16.2791	18.6047	0.102017	1.01689	0	1	1	0	0	0	2	0	0	1	1	1	0	1	1	1		1	0	0	0	0	0	0	0	0	0	0	0	1	0		6
chr1	32389783	32389847	-	intron	"pre-mRNA"	"ENSG00000160058.18"	"BSDC1"	1len60-100	dense	UG	43.75	9.375	0	9.375	5.31325	0.184855	17	15	39	61	141	15	84	44	88	8	54	160	4	12	4	7		7	5	6	3	4	0	11	6	6	1	3	2	11	2		6
chr1	32476954	32476971	+	intron	"pre-mRNA"	"ENSG00000254553.1"	"AL033529.1"	3len30	dense	AA	0	0	0	100	0.019802	33.6667	0	0	3	2	4	0	0	3	4	1	2	5	0	0	0	1		0	0	2	0	0	0	0	0	1	0	1	0	1	0		0
chr1	32505579	32505605	+	intron	"pre-mRNA"	"ENSG00000254553.1"	"AL033529.1"	3len30	dense	AA	0	0	0	100	0.019802	33.6667	1	2	3	7	8	0	6	4	2	0	3	5	0	1	0	0		0	1	0	0	0	0	0	0	0	1	1	1	0	0		0
chr1	32539312	32539315	+	intron	"pre-mRNA"	"ENSG00000254553.1"	"AL033529.1"	3len30	dense	UG	0	0	100	0	2	0.00970874	0	1	0	2	3	0	3	1	0	1	1	0	1	2	1	0		1	0	1	0	0	0	1	0	1	0	0	0	0	1		0
chr1	32539355	32539389	+	intron	"pre-mRNA"	"ENSG00000254553.1"	"AL033529.1"	2len30-60	medium	UG	0	20.5882	17.6471	0	22.5882	0.0242511	0	1	1	1	3	0	1	1	2	2	1	2	0	0	0	0		0	0	1	1	0	0	0	2	0	0	0	0	2	2		1
chr1	32541145	32541167	+	intron	"pre-mRNA"	"ENSG00000254553.1"	"AL033529.1"	3len30	sparse	AA	0	0	0	40.9091	0.0477223	13.9697	0	1	2	2	1	0	2	0	0	0	1	1	0	0	0	0		0	0	2	1	0	0	0	0	0	1	0	1	1	0		0
chr1	32561201	32561281	+	intron	"pre-mRNA"	"ENSG00000254553.1"	"AL033529.1"	1len60-100	sparse	UA	0	0	7.5	10	0.181818	1.04762	3	1	4	5	7	0	8	8	8	2	1	4	1	1	0	0		1	1	1	2	0	1	2	2	3	0	1	0	0	1		0
chr1	32570073	32570095	+	intron	"pre-mRNA"	"ENSG00000254553.1"	"AL033529.1"	3len30	sparse	UA	0	0	13.6364	27.2727	0.0707395	1.69945	0	0	0	0	1	0	1	1	1	0	0	0	0	0	1	0		0	0	1	3	0	2	2	1	0	1	0	0	0	0		1
chr1	32570167	32570178	+	intron	"pre-mRNA"	"ENSG00000254553.1"	"AL033529.1"	3len30	dense	UA	0	0	0	90.9091	0.0217606	30.6364	0	0	1	1	0	0	0	0	0	1	0	0	0	0	0	0		1	0	1	0	1	0	3	0	0	1	0	0	0	1		0
chr1	32580965	32580968	+	intron	"pre-mRNA"	"ENSG00000254553.1"	"AL033529.1"	3len30	dense	AA	0	0	0	100	0.019802	33.6667	0	1	0	1	3	0	2	1	0	0	0	1	0	0	1	0		0	0	0	0	0	0	0	0	0	0	0	0	0	0		0
chr1	32600444	32600451	+	UTR3	"mRNA"	"ENSG00000254553.1"	"AL033529.1"	3len30	dense	UG	0	0	100	0	2	0.00970874	0	0	0	0	1	0	0	0	0	0	0	0	0	0	0	0		0	1	0	0	0	0	0	0	0	0	0	0	0	0		1
chr1	32600551	32600607	+	UTR3	"mRNA"	"ENSG00000254553.1"	"AL033529.1"	2len30-60	sparse	UA	0	0	8.92857	10.7143	0.170732	0.982036	0	0	0	0	1	0	0	0	0	0	0	0	0	0	0	0		0	0	0	0	0	0	0	0	0	0	0	0	1	0		1
chr1	32601802	32601808	+	UTR3	"mRNA"	"ENSG00000160062.14"	"ZBTB8A"	3len30	dense	AA	0	0	0	100	0.019802	33.6667	0	0	0	0	0	0	0	0	0	0	1	0	0	0	0	0		0	0	0	1	0	0	0	0	0	0	1	0	0	0		0
chr1	32603458	32603463	+	UTR3	"mRNA"	"ENSG00000160062.14"	"ZBTB8A"	3len30	dense	AA	0	0	0	100	0.019802	33.6667	0	0	2	0	0	0	0	0	0	0	0	0	0	0	0	0		0	0	1	0	0	1	0	0	0	0	0	0	0	0		0
chr1	32603591	32603616	+	UTR3	"mRNA"	"ENSG00000160062.14"	"ZBTB8A"	3len30	medium	UA	28	0	0	28	1.03448	0.935484	3	0	0	1	3	0	1	1	2	0	0	2	2	0	0	0		0	0	0	0	0	0	1	0	0	0	0	0	0	0		2
chr1	32603953	32604017	+	UTR3	"mRNA"	"ENSG00000160062.14"	"ZBTB8A"	1len60-100	medium	AA	0	9.375	0	17.1875	0.62543	1.4697	0	0	1	4	3	0	1	0	1	0	2	3	0	1	0	0		0	0	2	1	0	0	0	0	2	0	1	0	1	0		0
chr1	32648235	32648248	-	intron	"lncRNA,pre-mRNA"	"ENSG00000176261.15"	"ZBTB8OS"	3len30	sparse	UG	46.1538	0	0	0	48.1538	0.0203443	7	6	11	21	34	1	20	18	21	5	16	11	3	2	2	5		0	6	2	3	2	5	1	2	0	0	0	2	2	2		0
chr1	32649631	32649670	-	intron	"lncRNA,pre-mRNA"	"ENSG00000176261.15"	"ZBTB8OS"	2len30-60	dense	UG	89.7436	0	0	0	91.7436	0.0107824	52	39	53	132	167	37	83	54	136	26	164	156	47	33	19	29		10	13	4	2	3	1	6	1	5	1	5	2	13	8		6
chr1	32649768	32649812	-	intron	"lncRNA,pre-mRNA"	"ENSG00000176261.15"	"ZBTB8OS"	2len30-60	medium	UA	0	0	20.4545	13.6364	0.136646	0.624031	0	0	4	1	3	1	1	0	2	0	2	11	1	1	0	1		0	0	0	0	0	0	0	1	0	0	1	0	2	0		2
chr1	32679657	32679684	+	CDS	"mRNA"	"ENSG00000162521.18"	"RBBP4"	3len30	sparse	UA	0	0	22.2222	22.2222	0.0861244	0.920705	0	1	0	0	1	0	0	0	1	0	0	2	0	1	0	0		1	3	2	0	0	0	0	1	0	0	0	1	0	0		5
chr1	32680323	32680341	+	UTR3	"mRNA"	"ENSG00000162521.18"	"RBBP4"	3len30	medium	AA	0	0	0	61.1111	0.0322004	20.7037	0	0	0	4	6	0	8	2	2	0	4	2	1	0	2	1		0	0	0	1	0	0	1	0	1	0	2	0	1	1		2
chr1	32680401	32680411	+	UTR3	"mRNA"	"ENSG00000162521.18"	"RBBP4"	3len30	medium	AA	0	0	0	60	0.0327869	20.3333	1	1	3	2	0	0	1	2	4	0	1	2	0	0	0	0		11	14	11	12	5	10	24	7	7	12	10	7	8	7		43
chr1	32680447	32680474	+	UTR3	"mRNA"	"ENSG00000162521.18"	"RBBP4"	3len30	sparse	UA	0	0	0	33.3333	0.0582524	11.4444	0	0	6	4	0	0	5	3	2	1	4	4	0	0	0	0		0	1	3	3	0	3	4	1	4	2	1	1	6	1		42
chr1	32681922	32682024	+	UTR3	"mRNA"	"ENSG00000162521.18"	"RBBP4"	0len100plus	medium	AA	0	0	6.86275	11.7647	0.156682	1.29423	35	35	93	105	230	12	104	73	131	17	95	171	27	31	10	8		13	18	16	25	12	26	43	22	16	18	15	9	20	19		29
chr1	32769408	32769427	+	intron	"pre-mRNA"	"ENSG00000162522.10"	"KIAA1522"	3len30	medium	AA	0	0	0	68.4211	0.0288097	23.1404	1	0	2	0	4	0	4	3	3	1	2	2	0	0	0	0		2	3	3	5	0	2	6	0	1	2	1	1	1	2		1
chr1	32775331	32775374	-	UTR3	"mRNA"	"ENSG00000134684.10"	"YARS"	2len30-60	medium	AA	0	13.9535	0	25.5814	0.600175	1.5679	1	1	1	1	2	0	2	4	3	2	2	2	0	0	2	2		3	0	0	1	0	0	0	0	0	0	0	0	0	0		1
chr1	32779438	32779459	-	CDS	"mRNA"	"ENSG00000134684.10"	"YARS"	3len30	sparse	UA	0	0	0	28.5714	0.0676329	9.85714	0	0	0	0	0	0	0	0	0	0	0	0	0	0	0	0		1	0	0	1	0	0	0	0	0	0	0	0	0	0		0
chr1	32780093	32780151	-	CDS	"mRNA"	"ENSG00000134684.10"	"YARS"	2len30-60	sparse	UG	6.89655	0	10.3448	0	8.89655	0.0494037	0	0	0	1	1	0	0	1	0	0	0	1	0	0	0	1		0	1	0	0	0	0	0	0	0	0	0	1	0	0		2
chr1	32780240	32780258	-	CDS	"mRNA"	"ENSG00000134684.10"	"YARS"	3len30	medium	UA	0	0	33.3333	33.3333	0.0582524	0.944954	1	0	0	0	0	0	1	0	0	0	0	0	0	0	0	0		1	0	0	0	0	0	1	0	0	0	1	0	0	0		4
chr1	32781400	32781420	-	ncRNA	"lncRNA"	"ENSG00000134684.10"	"YARS"	3len30	medium	AA	0	0	0	80	0.0246914	27	0	1	1	5	7	1	4	3	1	0	0	2	0	1	1	0		1	3	6	3	0	0	2	1	0	1	1	0	1	0		0
chr1	32782130	32782166	-	intron	"lncRNA,pre-mRNA"	"ENSG00000134684.10"	"YARS"	2len30-60	medium	UA	0	0	27.7778	13.8889	0.134328	0.483755	1	0	1	0	2	0	2	1	1	0	0	1	1	0	0	0		0	0	0	1	0	0	0	2	0	0	0	0	0	0		1
chr1	32782805	32782865	-	ncRNA	"lncRNA"	"ENSG00000134684.10"	"YARS"	2len30-60	medium	UA	0	0	15	20	0.0952381	1.16667	1	0	3	6	6	0	3	3	4	1	2	5	2	1	0	0		0	2	1	2	1	0	2	2	1	1	0	1	2	0		3
chr1	32784696	32784764	-	intron	"lncRNA,pre-mRNA"	"ENSG00000134684.10"	"YARS"	1len60-100	dense	AA	10.2941	0	13.2353	13.2353	0.863636	0.536585	6	3	12	12	42	2	26	14	27	2	11	36	4	2	1	0		5	5	5	7	3	5	6	6	4	5	4	1	7	5		2
chr1	32786297	32786302	-	intron	"lncRNA,pre-mRNA"	"ENSG00000134684.10"	"YARS"	3len30	dense	AA	0	0	0	100	0.019802	33.6667	0	0	2	0	3	0	0	1	0	0	0	1	0	0	0	0		1	0	0	3	1	1	1	0	0	0	0	1	2	0		0
chr1	32786476	32786526	-	ncRNA	"lncRNA"	"ENSG00000134684.10"	"YARS"	2len30-60	sparse	UA	0	12	0	12	1.07692	0.866667	10	6	21	29	41	3	15	9	18	3	6	4	7	5	2	3		2	3	1	3	0	2	1	2	1	0	0	0	2	2		0
chr1	32786779	32786800	-	intron	"lncRNA,pre-mRNA"	"ENSG00000134684.10"	"YARS"	3len30	medium	UA	0	0	0	52.381	0.0374665	17.7937	8	15	20	32	44	3	13	16	20	2	12	15	4	9	4	5		7	6	8	1	2	4	2	2	2	0	0	1	4	5		4
chr1	32786866	32786873	-	intron	"lncRNA,pre-mRNA"	"ENSG00000134684.10"	"YARS"	3len30	dense	AA	0	0	0	100	0.019802	33.6667	0	1	1	2	3	0	1	1	0	0	0	0	0	0	0	0		0	1	0	0	1	1	0	1	0	0	0	2	2	0		1
chr1	32786996	32787043	-	CDS	"mRNA"	"ENSG00000134684.10"	"YARS"	2len30-60	medium	UA	0	0	17.0213	19.1489	0.0992608	1.00638	0	0	0	0	0	0	0	0	0	0	0	0	0	0	0	0		0	0	0	0	0	0	1	0	0	0	0	0	0	0		1
chr1	32792395	32792468	-	intron	"lncRNA,pre-mRNA"	"ENSG00000134684.10"	"YARS"	1len60-100	medium	UG	9.58904	0	8.21918	8.21918	1.25706	0.443055	0	2	4	5	9	1	11	0	6	1	2	6	2	5	0	0		1	2	4	3	1	1	2	1	1	0	2	1	1	1		2
chr1	32793968	32793979	-	intron	"lncRNA,pre-mRNA"	"ENSG00000134684.10"	"YARS"	3len30	medium	UG	54.5455	0	0	0	56.5455	0.0173776	0	0	3	1	3	0	1	0	0	0	0	0	0	0	0	0		0	0	1	0	1	1	1	2	1	0	1	1	0	0		0
chr1	32800982	32801006	-	intron	"lncRNA,pre-mRNA"	"ENSG00000134684.10"	"YARS"	3len30	sparse	UA	0	0	0	29.1667	0.0662983	10.0556	1	0	1	0	6	1	0	0	2	0	0	2	0	0	0	0		1	1	0	0	1	1	3	1	0	0	1	0	0	1		0
chr1	32807068	32807161	-	intron	"lncRNA,pre-mRNA"	"ENSG00000134684.10"	"YARS"	1len60-100	sparse	UA	0	0	10.7527	10.7527	0.170174	0.854574	11	3	14	21	44	2	43	15	41	13	35	58	12	13	0	0		0	3	6	2	2	0	7	5	5	1	6	8	4	5		0
chr1	32810668	32810682	-	CDS	"mRNA"	"ENSG00000134684.10"	"YARS"	3len30	medium	AA	0	0	0	85.7143	0.0230643	28.9048	0	0	0	1	0	0	1	0	0	0	0	0	0	0	0	0		0	0	0	0	0	0	0	0	0	0	0	0	0	0		0
chr1	32823851	32823913	+	intron	"lncRNA,pre-mRNA"	"ENSG00000116497.17"	"S100PBP"	1len60-100	dense	AA	11.2903	0	9.67742	19.3548	0.652932	0.84926	27	12	49	31	99	3	54	28	41	8	40	84	16	16	2	1		9	9	10	6	5	7	7	7	8	5	11	5	5	5		9
chr1	32852854	32852872	+	ncRNA	"lncRNA"	"ENSG00000116497.17"	"S100PBP"	3len30	dense	AA	0	0	0	100	0.019802	33.6667	2	3	11	5	23	0	8	5	7	1	8	6	1	3	2	2		12	7	4	15	2	9	6	5	4	3	5	4	5	0		6
chr1	32853763	32853810	+	intron	"lncRNA,pre-mRNA"	"ENSG00000116497.17"	"S100PBP"	2len30-60	medium	UG	17.0213	0	12.766	0	19.0213	0.0304997	4	1	10	7	15	1	7	2	11	3	7	13	1	2	0	0		0	1	1	5	3	1	1	0	3	3	2	4	2	0		2
chr1	32856201	32856254	+	UTR3	"mRNA"	"ENSG00000116497.17"	"S100PBP"	2len30-60	dense	UA	24.5283	0	0	18.8679	1.33523	0.721727	9	4	31	31	82	4	54	27	48	14	42	74	3	5	9	10		10	10	4	3	4	6	7	5	9	3	6	5	9	6		16
chr1	32856454	32856487	+	UTR3	"mRNA"	"ENSG00000116497.17"	"S100PBP"	2len30-60	dense	AA	0	0	18.1818	30.303	0.0638916	1.47783	1	0	2	2	5	0	3	1	2	0	2	2	0	1	0	1		0	0	3	1	0	1	0	0	1	2	1	1	2	0		4
chr1	32858242	32858305	+	UTR3	"mRNA"	"ENSG00000116497.17"	"S100PBP"	1len60-100	sparse	AA	0	0	0	11.1111	0.165138	4.03704	3	1	2	3	0	1	2	0	0	0	1	0	1	0	0	0		2	5	3	0	0	1	2	0	0	4	0	0	1	0		1
chr1	32936499	32936548	-	UTR3	"mRNA"	"ENSG00000116514.16"	"RNF19B"	2len30-60	dense	UA	14.2857	0	12.2449	18.3673	0.840885	0.65584	0	0	1	2	6	0	1	0	3	0	0	6	0	0	1	1		2	0	0	0	0	2	1	0	2	0	2	0	1	0		7
chr1	32948252	32948320	-	CDS	"mRNA"	"ENSG00000116514.16"	"RNF19B"	1len60-100	dense	AA	10.2941	0	8.82353	14.7059	0.782772	0.710106	1	2	1	0	5	1	1	2	5	2	2	12	1	1	1	0		1	1	0	2	0	0	1	1	1	1	2	0	2	0		3
chr1	32949877	32949932	-	intron	"pre-mRNA"	"ENSG00000116514.16"	"RNF19B"	2len30-60	sparse	UA	16.3636	0	0	10.9091	1.54198	0.615023	2	1	6	12	13	1	7	6	6	0	6	9	4	5	0	1		0	2	3	0	3	3	1	2	1	2	0	0	1	0		1
chr1	33011281	33011364	-	intron	"lncRNA,pre-mRNA"	"ENSG00000004455.16"	"AK2"	1len60-100	sparse	UG	8.43373	0	0	7.22892	1.26794	0.719705	9	12	30	27	55	4	44	31	67	9	73	106	24	29	5	2		3	4	6	4	3	7	9	3	7	6	11	7	14	7		3
chr1	33012005	33012048	-	intron	"lncRNA,pre-mRNA"	"ENSG00000004455.16"	"AK2"	2len30-60	medium	UA	16.2791	0	0	13.9535	1.2224	0.775633	3	6	11	17	20	0	19	12	9	1	7	30	5	5	2	0		14	7	5	2	6	1	10	3	2	6	5	3	3	4		7
chr1	33020174	33020231	-	intron	"pre-mRNA"	"ENSG00000004455.16"	"AK2"	2len30-60	dense	UA	71.9298	0	0	10.5263	6.414	0.153828	8	6	38	40	110	3	33	28	26	0	50	159	3	7	6	2		20	21	31	14	16	12	16	13	18	19	23	21	15	7		13
chr1	33021626	33021650	-	CDS	"mRNA"	"ENSG00000004455.16"	"AK2"	3len30	sparse	UA	0	0	20.8333	25	0.0769231	1.09091	0	0	1	0	0	0	0	0	0	0	0	0	0	0	0	0		1	0	1	0	0	0	0	0	0	0	0	0	0	0		2
chr1	33034446	33034513	-	intron	"lncRNA,pre-mRNA"	"ENSG00000004455.16"	"AK2"	1len60-100	dense	UG	58.209	0	0	8.95522	6.04798	0.162643	15	15	51	62	132	4	61	62	69	22	118	296	6	15	8	7		20	23	17	39	18	19	36	20	27	28	40	33	40	17		20
chr1	33036150	33036244	-	intron	"lncRNA,pre-mRNA"	"ENSG00000004455.16"	"AK2"	1len60-100	dense	AA	6.38298	6.38298	8.51064	10.6383	1.26874	0.479404	5	1	27	26	47	6	39	14	40	5	49	94	16	7	4	3		10	3	5	5	4	8	8	5	10	4	9	8	9	6		1
chr1	33100563	33100617	+	intron	"lncRNA,pre-mRNA"	"ENSG00000142920.16"	"AZIN2"	2len30-60	dense	UA	46.2963	0	0	9.25926	4.70758	0.208114	1	0	6	1	10	1	3	1	2	0	3	19	0	0	0	0		3	3	1	2	1	2	2	0	3	0	1	0	2	1		2
chr1	33101978	33102037	+	intron	"lncRNA,pre-mRNA"	"ENSG00000142920.16"	"AZIN2"	2len30-60	medium	UA	0	0	16.9492	13.5593	0.137369	0.729822	3	0	7	4	8	1	9	7	9	0	5	30	2	4	1	0		0	2	1	1	2	1	1	2	0	0	2	3	5	2		0
chr1	33102176	33102226	+	intron	"lncRNA,pre-mRNA"	"ENSG00000142920.16"	"AZIN2"	2len30-60	medium	AA	0	0	12	24	0.08	1.66667	0	0	1	1	7	2	2	1	2	0	2	8	0	0	0	0		2	0	1	1	0	0	4	1	0	0	3	0	0	0		0
chr1	33102263	33102296	+	intron	"lncRNA,pre-mRNA"	"ENSG00000142920.16"	"AZIN2"	2len30-60	sparse	UA	0	0	0	18.1818	0.104265	6.39394	2	0	0	2	0	0	1	0	1	0	0	2	0	0	0	0		0	0	0	1	0	0	1	0	1	1	1	0	4	0		1
chr1	33103749	33103771	+	intron	"lncRNA,pre-mRNA"	"ENSG00000142920.16"	"AZIN2"	3len30	dense	AA	0	0	0	100	0.019802	33.6667	0	0	4	1	6	0	2	0	0	0	3	4	1	0	0	0		1	3	2	1	1	0	1	1	0	1	2	1	3	1		0
chr1	33118471	33118510	+	ncRNA	"lncRNA"	"ENSG00000142920.16"	"AZIN2"	2len30-60	sparse	UA	0	0	15.3846	12.8205	0.144712	0.751743	2	0	4	3	12	0	10	6	5	0	13	10	0	1	0	0		0	0	1	3	2	2	0	0	1	0	0	0	0	0		0
chr1	33119621	33119636	+	ncRNA	"lncRNA"	"ENSG00000142920.16"	"AZIN2"	3len30	medium	UA	0	0	20	33.3333	0.0582524	1.49275	0	0	2	1	9	0	1	1	2	0	2	4	0	1	0	0		0	2	1	0	0	2	1	0	0	1	0	0	1	0		0
chr1	33164766	33164793	-	intron	"lncRNA,pre-mRNA"	"ENSG00000116525.13"	"TRIM62"	3len30	dense	AA	0	0	0	100	0.019802	33.6667	1	0	6	10	13	0	1	6	3	1	4	4	0	1	1	0		1	1	1	2	1	1	2	0	0	0	0	1	2	0		1
chr1	33177016	33177142	-	intron	"lncRNA,pre-mRNA"	"ENSG00000116525.13"	"TRIM62"	0len100plus	sparse	UG	11.1111	0	0	0	13.1111	0.0708661	4	5	18	36	56	10	50	20	66	16	51	54	14	18	18	16		0	2	1	3	4	4	4	7	6	5	4	3	12	0		0
chr1	33195749	33195776	+	ncRNA	"lncRNA"	"ENSG00000284721.1"	"AL662907.3"	3len30	sparse	UA	0	0	11.1111	33.3333	0.0582524	2.43307	0	0	1	0	4	0	4	0	5	0	5	3	0	1	0	0		0	0	1	2	1	0	0	0	1	2	0	2	0	0		0
chr1	33196908	33196923	+	intron	"lncRNA"	"ENSG00000284721.1"	"AL662907.3"	3len30	medium	UG	0	40	20	0	42	0.015873	1	2	4	2	18	0	9	6	5	2	6	10	0	2	1	0		0	0	0	0	0	0	0	0	0	0	1	1	0	2		0
chr1	33256852	33256947	+	intron	"lncRNA,pre-mRNA"	"ENSG00000160094.14"	"ZNF362"	1len60-100	dense	UG	33.6842	6.31579	6.31579	0	42	0.0202775	83	59	100	168	380	48	264	118	253	66	340	448	42	69	35	33		37	43	24	15	19	17	40	28	23	32	44	31	35	11		29
chr1	33261501	33261547	+	ncRNA	"lncRNA"	"ENSG00000270115.1"	"AL513327.3"	2len30-60	dense	AA	0	0	4.34783	45.6522	0.0428705	6.34911	1	0	4	3	8	0	2	0	2	0	0	11	0	0	0	0		12	10	5	9	0	4	11	11	6	1	6	7	5	3		1
chr1	33261666	33261680	+	ncRNA	"lncRNA"	"ENSG00000270115.1"	"AL513327.3"	3len30	medium	UA	0	0	85.7143	0	2	0.0112721	0	1	3	2	3	0	2	1	0	0	1	2	0	1	0	0		1	2	3	3	1	3	0	0	1	0	2	2	1	0		0
chr1	33324251	33324317	-	UTR3	"mRNA"	"ENSG00000134686.18"	"PHC2"	1len60-100	medium	UG	10.6061	0	7.57576	9.09091	1.24925	0.476395	43	16	40	52	174	12	101	38	99	10	72	120	22	30	30	24		10	10	8	10	9	20	22	5	11	7	13	7	10	12		23
chr1	33332460	33332466	-	ncRNA	"miRNA"	"ENSG00000284154.1"	"MIR3605"	3len30	dense	UG	0	0	100	0	2	0.00970874	0	0	0	1	1	0	0	0	0	0	0	0	0	0	0	0		2	3	1	0	0	1	2	0	0	0	0	0	0	0		0
chr1	33357523	33357540	+	intron	"lncRNA"	"ENSG00000233246.1"	"AL513327.2"	3len30	medium	UA	0	0	0	52.9412	0.0370774	17.9804	2	0	2	1	6	0	0	1	3	0	1	1	0	0	0	0		1	1	0	0	0	1	1	0	0	0	0	0	1	0		0
chr1	33359171	33359219	+	intron	"lncRNA"	"ENSG00000233246.1"	"AL513327.2"	2len30-60	medium	AA	0	0	0	39.5833	0.0492813	13.5278	1	0	5	6	11	1	1	7	3	0	3	11	0	1	0	0		1	3	0	2	2	2	3	0	0	0	0	0	1	1		0
chr1	33386696	33386893	-	intron	"lncRNA"	"ENSG00000134686.18"	"PHC2"	0len100plus	sparse	UG	5.07614	0	4.56853	0	7.07614	0.0790847	12	5	25	29	75	5	36	33	72	10	94	84	13	23	6	3		0	4	1	3	2	1	5	1	0	0	6	4	10	2		1
chr1	33400683	33400727	-	intron	"lncRNA"	"ENSG00000134686.18"	"PHC2"	2len30-60	dense	UA	27.2727	0	34.0909	0	29.2727	0.0155367	11	5	16	17	59	2	23	15	33	1	57	80	8	13	1	2		6	4	5	2	3	3	6	2	2	2	5	2	2	3		3
chr1	33473908	33473930	+	intron	"lncRNA,pre-mRNA"	"ENSG00000121903.14"	"ZSCAN20"	3len30	sparse	UG	27.2727	0	0	0	29.2727	0.033033	2	2	4	5	10	1	6	2	7	2	3	9	0	4	0	0		4	0	3	2	1	1	2	3	2	0	3	2	2	1		5
chr1	33482625	33482627	+	intron	"lncRNA,pre-mRNA"	"ENSG00000121903.14"	"ZSCAN20"	3len30	dense	AA	0	0	0	100	0.019802	33.6667	0	0	0	0	0	0	0	0	0	0	0	0	0	0	0	0		0	0	0	2	0	1	0	0	1	0	1	0	0	0		0
chr1	33487427	33487443	+	intron	"lncRNA,pre-mRNA"	"ENSG00000121903.14"	"ZSCAN20"	3len30	sparse	AA	0	0	0	37.5	0.0519481	12.8333	1	3	1	2	9	1	3	2	3	0	1	1	1	0	0	0		0	1	1	0	0	0	0	0	1	0	0	0	0	1		0
chr1	33491937	33492007	+	UTR3	"mRNA"	"ENSG00000121903.14"	"ZSCAN20"	1len60-100	medium	AA	8.57143	0	0	15.7143	0.632479	1.44444	2	0	0	1	0	0	0	0	1	1	2	1	0	0	0	0		0	0	0	1	0	0	1	1	0	0	0	0	0	0		1
chr1	33492041	33492054	+	UTR3	"mRNA"	"ENSG00000121903.14"	"ZSCAN20"	3len30	medium	UA	0	0	0	53.8462	0.0364656	18.2821	0	0	3	0	0	0	0	0	1	0	2	0	1	0	0	0		0	1	0	0	0	3	2	0	1	0	0	1	2	1		0
chr1	33494967	33494981	+	CDS	"mRNA"	"ENSG00000121903.14"	"ZSCAN20"	3len30	dense	UA	0	0	57.1429	42.8571	0.0456026	0.729216	0	0	0	0	1	0	0	0	0	0	0	0	0	0	0	0		0	0	0	0	0	0	1	0	0	0	0	0	0	0		0
chr1	33495050	33495059	+	CDS	"mRNA"	"ENSG00000121903.14"	"ZSCAN20"	3len30	dense	AA	0	0	0	100	0.019802	33.6667	0	0	0	0	0	0	0	0	0	0	0	0	0	0	0	0		0	0	1	0	0	0	0	0	0	0	0	0	0	0		0
chr1	33645345	33645386	-	intron	"pre-mRNA"	"ENSG00000121904.17"	"CSMD2"	2len30-60	dense	UG	100	0	0	0	102	0.00970874	0	0	0	0	3	0	1	1	1	0	0	1	0	0	0	0		0	0	0	0	0	0	0	1	0	0	0	0	0	0		0
chr1	33707701	33707747	-	intron	"pre-mRNA"	"ENSG00000121904.17"	"CSMD2"	2len30-60	dense	UG	93.4783	0	4.34783	0	95.4783	0.00991807	0	0	1	2	3	2	2	0	5	1	5	9	0	1	3	0		0	0	0	0	0	0	0	0	0	0	0	0	0	0		0
chr1	33818449	33818497	-	intron	"lncRNA,pre-mRNA"	"ENSG00000121904.17"	"CSMD2"	2len30-60	medium	AA	0	0	8.33333	22.9167	0.0836237	2.11029	0	0	0	0	2	0	0	0	1	0	1	1	0	3	0	0		0	0	0	0	0	0	2	0	0	0	0	0	1	0		0
chr1	33862341	33862378	+	intron	"lncRNA,pre-mRNA"	"ENSG00000176256.10"	"HMGB4"	2len30-60	dense	UG	94.5946	0	0	0	96.5946	0.0102465	1	1	0	3	5	1	3	1	1	1	3	5	2	0	2	2		0	0	0	0	0	0	0	0	0	0	0	0	0	0		1
chr1	34810036	34810048	-	intron	"pre-mRNA"	"ENSG00000163866.8"	"SMIM12"	3len30	dense	AA	0	0	0	100	0.019802	33.6667	0	0	0	0	0	0	0	0	0	0	2	1	0	1	0	0		2	0	0	0	0	0	1	0	0	0	1	0	2	0		1
chr1	34810237	34810261	-	intron	"pre-mRNA"	"ENSG00000163866.8"	"SMIM12"	3len30	sparse	UA	0	0	0	29.1667	0.0662983	10.0556	0	1	0	1	2	1	1	0	0	0	2	5	0	0	0	0		0	2	0	1	0	0	1	0	0	0	0	1	1	0		0
chr1	34818080	34818095	-	intron	"pre-mRNA"	"ENSG00000163866.8"	"SMIM12"	3len30	medium	AA	0	0	0	73.3333	0.0269058	24.7778	2	0	0	0	1	0	0	0	2	0	1	1	0	0	0	0		1	0	0	0	0	0	0	0	0	0	0	1	0	0		1
chr1	34832487	34832567	-	intron	"pre-mRNA"	"ENSG00000163866.8"	"SMIM12"	1len60-100	dense	UA	17.5	0	8.75	8.75	2	0.333333	6	9	17	13	61	2	16	11	23	3	41	55	3	9	5	4		1	3	1	5	0	1	1	2	1	3	4	5	10	4		2
chr1	34848430	34848457	-	intron	"pre-mRNA"	"ENSG00000163866.8"	"SMIM12"	3len30	sparse	UA	7.40741	0	25.9259	0	9.40741	0.0275229	0	0	2	1	4	0	1	1	1	0	0	0	1	0	1	0		1	1	1	0	0	1	1	0	0	0	0	0	1	0		0
chr1	34851832	34851850	-	intron	"pre-mRNA"	"ENSG00000163866.8"	"SMIM12"	3len30	sparse	UA	0	0	0	33.3333	0.0582524	11.4444	1	0	2	4	8	0	5	1	3	1	1	0	0	0	0	0		2	5	0	1	0	1	2	0	1	2	1	1	0	0		0
chr1	34855118	34855130	-	UTR3	"mRNA"	"ENSG00000163866.8"	"SMIM12"	3len30	dense	UA	0	0	41.6667	58.3333	0.0337079	1.32836	0	0	0	0	1	0	0	0	0	0	0	1	0	0	0	0		1	0	0	0	0	0	0	0	1	0	0	0	0	0		1
chr1	34858749	34858783	-	UTR5	"mRNA"	"ENSG00000163866.8"	"SMIM12"	2len30-60	sparse	AA	0	0	0	23.5294	0.0815348	8.17647	1	1	0	2	5	0	3	1	8	1	2	3	0	0	0	0		0	0	0	1	0	2	1	2	0	1	1	0	1	0		0
chr1	34922391	34922738	-	intron	"lncRNA,pre-mRNA"	"ENSG00000116544.11"	"DLGAP3"	0len100plus	sparse	UG	4.61095	1.72911	3.17003	3.7464	1.75713	0.379406	8	6	30	27	101	10	43	30	61	9	80	175	11	12	6	2		7	15	5	7	12	12	22	9	14	8	18	17	11	7		1
chr1	34928667	34929067	-	intron	"pre-mRNA"	"ENSG00000116544.11"	"DLGAP3"	0len100plus	sparse	UG	4.5	2	4.75	1.75	3.09091	0.192982	55	23	51	108	220	18	144	67	207	48	259	218	39	41	36	20		7	12	12	2	7	10	12	13	11	10	25	10	21	9		5
chr1	34978117	34978141	-	intron	"lncRNA,pre-mRNA"	"ENSG00000241014.1"	"AC114490.1"	3len30	sparse	UA	12.5	0	0	29.1667	0.480663	1.94624	0	0	1	0	4	0	1	2	3	1	1	5	0	0	0	0		2	0	0	0	1	0	1	0	2	1	1	1	3	1		1
chr1	34978355	34978426	-	intron	"lncRNA,pre-mRNA"	"ENSG00000241014.1"	"AC114490.1"	1len60-100	dense	UA	11.2676	0	16.9014	8.4507	1.40387	0.303208	15	4	19	23	81	13	52	32	44	15	59	61	6	12	4	6		2	8	0	8	4	2	12	6	4	3	3	2	7	3		2
chr1	34982029	34982059	-	CDS	"mRNA"	"ENSG00000243749.1"	"TMEM35B"	3len30	sparse	UA	0	0	26.6667	23.3333	0.0821918	0.820225	1	1	1	3	3	1	0	0	1	0	0	0	0	0	0	0		1	1	1	2	0	1	1	0	0	0	0	0	0	0		1
chr1	34991167	34991257	-	intron	"lncRNA,pre-mRNA"	"ENSG00000271741.1"	"AC114490.2"	1len60-100	dense	UA	17.7778	0	7.77778	6.66667	2.57971	0.268482	12	5	21	43	83	5	47	20	39	11	86	148	14	11	11	8		6	2	2	3	1	3	5	2	3	2	3	3	6	5		7
chr1	35022760	35022801	-	intron	"lncRNA,pre-mRNA"	"ENSG00000271741.1"	"AC114490.2"	2len30-60	dense	UA	21.9512	0	0	24.3902	0.943324	1.0176	3	6	13	11	24	1	11	10	9	0	9	8	3	3	0	1		2	3	4	3	1	1	3	1	4	2	0	0	2	2		0
chr1	35088069	35088091	+	intron	"lncRNA,pre-mRNA"	"ENSG00000197056.9"	"ZMYM1"	3len30	medium	UA	0	0	18.1818	59.0909	0.0332829	2.83691	0	0	1	1	6	0	2	0	0	0	2	5	1	0	0	0		1	2	1	2	1	0	0	0	0	0	0	1	0	0		0
chr1	35088452	35088517	+	intron	"lncRNA,pre-mRNA"	"ENSG00000197056.9"	"ZMYM1"	1len60-100	dense	UG	72.3077	0	10.7692	0	74.3077	0.0116175	0	0	0	5	6	0	1	0	4	0	2	10	1	0	0	1		5	3	0	1	1	2	4	1	4	4	4	3	0	3		4
chr1	35098299	35098339	+	intron	"lncRNA,pre-mRNA"	"ENSG00000197056.9"	"ZMYM1"	2len30-60	sparse	UG	15	0	12.5	0	17	0.0327869	1	1	5	6	24	0	4	1	1	1	2	8	0	0	0	1		1	2	3	4	0	0	3	0	0	0	0	0	1	0		0
chr1	35102340	35102370	+	intron	"lncRNA,pre-mRNA"	"ENSG00000197056.9"	"ZMYM1"	3len30	sparse	UA	0	0	0	33.3333	0.0582524	11.4444	2	2	15	15	25	3	6	6	9	2	4	13	1	1	1	0		3	1	5	5	0	3	6	2	1	2	0	0	1	0		5
chr1	35103515	35103527	+	intron	"lncRNA,pre-mRNA"	"ENSG00000197056.9"	"ZMYM1"	3len30	dense	UG	0	0	100	0	2	0.00970874	0	1	3	0	3	2	1	1	1	1	0	1	0	1	1	0		1	0	0	1	0	1	0	0	2	0	0	1	2	2		0
chr1	35103609	35103669	+	intron	"lncRNA,pre-mRNA"	"ENSG00000197056.9"	"ZMYM1"	2len30-60	sparse	UA	0	0	10	13.3333	0.139535	1.10256	0	3	4	1	4	1	1	2	1	1	0	3	0	0	0	0		2	2	1	1	0	0	2	1	0	0	0	1	1	0		1
chr1	35110345	35110372	+	CDS	"mRNA"	"ENSG00000197056.9"	"ZMYM1"	3len30	sparse	AA	0	0	0	48.1481	0.0406933	16.3827	0	0	0	0	1	0	0	0	1	1	0	0	0	0	0	0		0	1	0	1	0	0	0	0	0	0	0	0	1	0		1
chr1	35113209	35113231	+	CDS	"mRNA"	"ENSG00000197056.9"	"ZMYM1"	3len30	sparse	UA	0	0	45.4545	0	2	0.0206379	0	0	1	1	0	0	0	0	0	1	0	1	0	0	0	0		0	1	0	0	0	0	0	0	0	0	0	0	0	0		0
[truncated: 93,358 more rows]
[truncated: 11 more columns]
