# Supplementary material for: TDP-43 condensation properties specify its RNA-binding and regulatory repertoire
Source: Cell. 2021 Sep 2;184(18):4680–4696.e22. doi: 10.1016/j.cell.2021.07.018 (PMC8445024; doi:10.1016/j.cell.2021.07.018)
Supplement: Table S4. PAS in each gene upon rescue by WT TDP-43 or each variant, related to Figure 7A [file mmc4.xlsx]

## Sheet: supplementary_table_2_pairs
type	gene_id	hgnc	seqnames_P	start_P	end_P	strand_P	seqnames_D	start_D	end_D	strand_D	dpau_316del346	dpau_A326P	dpau_M337P	dpau_Q331K	dpau_G294A	dpau_G335A	dpau_WT
CR-dependent	ADAT2_ENSG00000189007.16	ADAT2	chr6	143428350	143428352	-	chr6	143426990	143426991	-	-0.0515553	-0.0504676	-0.150091	-0.141801	-0.203594	-0.216307	-0.196465
CR-dependent	AHNAK_ENSG00000124942.14	AHNAK	chr11	62515902	62515903	-	chr11	62433546	62433547	-	-0.0148965	0.0302445	0.0441141	0.0621245	-0.00223316	0.0051642	0.132849
CR-dependent	APBA2_ENSG00000034053.14	APBA2	chr15	29117706	29117707	+	chr15	29118310	29118311	+	0.0112047	0.00836409	-0.0118643	-0.0758543	-0.250544	-0.234909	-0.195604
CR-dependent	CCDC127_ENSG00000164366.4	CCDC127	chr5	204958	204959	-	chr5	204522	204523	-	-0.103324	-0.261824	-0.139779	-0.0785297	-0.265321	-0.329051	-0.312514
CR-dependent	CDCA3_ENSG00000111665.11	CDCA3	chr12	6848829	6848830	-	chr12	6844798	6844799	-	-0.00911716	0.0325161	0.0969081	0.0610892	0.342069	0.278432	0.357038
CR-dependent	CHCHD7_ENSG00000170791.18	CHCHD7	chr8	56217464	56217465	+	chr8	56218614	56218615	+	-0.056651	0.0472505	-0.0385234	0.0608884	0.0757303	0.134468	0.0839402
CR-dependent	CLN6_ENSG00000128973.13	CLN6	chr15	68207927	68207928	-	chr15	68206993	68206994	-	-0.160051	-0.219078	-0.166851	-0.249341	-0.278721	-0.203189	-0.382282
CR-dependent	CORO1C_ENSG00000110880.10	CORO1C	chr12	108646567	108646568	-	chr12	108645112	108645113	-	0.0192414	0.11062	0.0649109	0.0272793	0.0899823	0.144361	0.155396
CR-dependent	DENR_ENSG00000139726.11	DENR	chr12	122769464	122769465	+	chr12	122771059	122771060	+	-0.00713364	-0.0541772	-0.0311799	-0.0636529	0.0322998	-0.0977079	-0.148195
CR-dependent	DHX8_ENSG00000067596.12	DHX8	chr17	43524318	43524319	+	chr17	43526785	43526786	+	0.249374	-0.0191196	-0.0719756	-0.0728049	0.0780152	-0.0931879	-0.0580339
CR-dependent	DIDO1_ENSG00000101191.17	DIDO1	chr20	62905090	62905091	-	chr20	62887216	62887217	-	0.0535313	-0.063372	-0.0658893	-0.0963288	-0.0255917	-0.15394	-0.141474
CR-dependent	DNAJC25-GNG10_ENSG00000244115.1	DNAJC25-GNG10	chr9	111670223	111670224	+	chr9	111670459	111670460	+	0.0991854	0.155022	0.0261842	0.0356639	0.190883	0.201196	0.21559
CR-dependent	DUSP28_ENSG00000188542.9	DUSP28	chr2	240561690	240561691	+	chr2	240564012	240564013	+	-0.167011	-0.232507	-0.176817	0.0744506	0.401858	0.0415813	-0.385694
CR-dependent	F11R_ENSG00000158769.18	F11R	chr1	160997699	160997700	-	chr1	160996194	160996195	-	0.0785494	0.0129698	-0.0469684	0.0876454	-0.0843851	-0.309427	-0.224987
CR-dependent	GAD1_ENSG00000128683.14	GAD1	chr2	170842755	170842756	+	chr2	170861146	170861147	+	0.0200609	0.0564362	0.305045	-0.258138	0.0343241	0.0458983	0.157559
CR-dependent	GFPT1_ENSG00000198380.12	GFPT1	chr2	69321655	69321656	-	chr2	69319781	69319782	-	-0.0390673	-0.0911358	-0.223988	-0.0856917	0.00691489	-0.131965	-0.217442
CR-dependent	GOSR2_ENSG00000108433.16	GOSR2	chr17	46938900	46938901	+	chr17	46966994	46966995	+	0.0608534	0.146281	0.255648	0.190458	0.155873	0.144526	0.252366
CR-dependent	HIF1AN_ENSG00000166135.14	HIF1AN	chr10	100550004	100550005	+	chr10	100553916	100553917	+	-0.0796379	-0.287633	-0.196653	-0.222015	-0.248848	-0.294294	-0.304859
CR-dependent	INF2_ENSG00000203485.13	INF2	chr14	104719601	104719602	+	chr14	104722534	104722535	+	-0.0690158	-0.0894731	-0.148726	0.0468027	-0.243006	-0.131577	-0.490441
CR-dependent	KIAA0040_ENSG00000235750.10	KIAA0040	chr1	175157537	175157538	-	chr1	175156986	175156987	-	-0.121535	-0.0633283	-0.192283	0.199886	-0.303164	-0.0997135	-0.247413
CR-dependent	KPNA4_ENSG00000186432.9	KPNA4	chr3	160500766	160500767	-	chr3	160500175	160500176	-	-0.137464	-0.296358	-0.16385	-0.253226	-0.196377	-0.132254	-0.260288
CR-dependent	LARP7_ENSG00000174720.16	LARP7	chr4	112647126	112647127	+	chr4	112657584	112657585	+	0.0595703	0.123256	0.187329	-0.0310822	-0.0225248	-0.0755653	0.269132
CR-dependent	LRFN1_ENSG00000128011.4	LRFN1	chr19	39306818	39306819	-	chr19	39306568	39306569	-	0.26391	0.198002	0.0515629	-0.00710818	-0.0472323	-0.066575	-0.086774
CR-dependent	LZIC_ENSG00000162441.12	LZIC	chr1	9930246	9930247	-	chr1	9926393	9926394	-	0.0359659	0.0565413	0.00163439	0.0516694	0.0373331	0.149413	0.153404
CR-dependent	MKI67_ENSG00000148773.14	MKI67	chr10	128099143	128099144	-	chr10	128096662	128096663	-	-0.0209507	0.079576	0.130793	0.104972	-0.0648361	0.0769584	0.213223
CR-dependent	MLLT6_ENSG00000275023.5	MLLT6	chr17	38727186	38727187	+	chr17	38729793	38729794	+	-0.0345983	0.0806333	-0.006117	-0.0426935	0.292254	0.143019	0.144953
CR-dependent	MMAB_ENSG00000139428.12	MMAB	chr12	109556697	109556698	-	chr12	109553717	109553718	-	-0.0126703	0.00618418	-0.00203267	0.00946592	-0.016726	0.171576	0.181035
CR-dependent	MTURN_ENSG00000180354.16	MTURN	chr7	30157700	30157701	+	chr7	30162761	30162762	+	-0.0214464	-0.138916	-0.111241	0.0411334	-0.235459	-0.124417	-0.220637
CR-dependent	NCAM1_ENSG00000149294.16	NCAM1	chr11	113276991	113276992	+	chr11	113278433	113278434	+	0.0510271	0.0646961	0.129574	0.21747	0.265226	-0.0368934	0.212744
CR-dependent	NKX2-4_ENSG00000125816.5	NKX2-4	chr20	21395152	21395153	-	chr20	21394822	21394823	-	-0.0811774	0.0883675	0.0134608	-0.0183809	0.117429	0.112457	0.220178
CR-dependent	NUCKS1_ENSG00000069275.13	NUCKS1	chr1	205714124	205714125	-	chr1	205713193	205713194	-	-0.16396	-0.221067	-0.268752	-0.0982156	-0.343694	-0.164965	-0.348944
CR-dependent	PIP4K2A_ENSG00000150867.14	PIP4K2A	chr10	22536893	22536894	-	chr10	22534972	22534973	-	-0.127515	-0.0813569	-0.0857033	-0.142934	0.0358715	0.293435	0.0484865
CR-dependent	PPM1A_ENSG00000100614.18	PPM1A	chr14	60288551	60288552	+	chr14	60293348	60293349	+	0.0177062	0.0967133	-0.0123295	0.133064	0.083313	0.132064	0.18145
CR-dependent	PPP2R2D_ENSG00000175470.20	PPP2R2D	chr10	131956546	131956547	+	chr10	131959832	131959833	+	-0.124761	-0.310827	-0.421828	-0.50176	-0.32573	-0.405997	-0.491147
CR-dependent	QSOX2_ENSG00000165661.17	QSOX2	chr9	136207487	136207488	-	chr9	136206438	136206439	-	-0.0234308	-0.0459042	-0.0931319	-0.0523445	-0.181232	-0.262885	-0.297452
CR-dependent	RORA_ENSG00000069667.16	RORA	chr15	61176068	61176069	-	chr15	60488285	60488286	-	-0.00692218	-0.0560528	-0.227559	-0.173953	-0.0316084	-0.0583586	-0.281498
CR-dependent	RTF1_ENSG00000137815.14	RTF1	chr15	41481443	41481444	+	chr15	41482979	41482980	+	-0.0919262	-0.0403118	-0.168283	0.120331	-0.227684	-0.211319	-0.225324
CR-dependent	SIN3B_ENSG00000127511.9	SIN3B	chr19	16855048	16855049	+	chr19	16880347	16880348	+	-0.00416496	-0.0383074	-0.00922667	-0.00726265	-0.0151491	-0.0819857	-0.116887
CR-dependent	SLC1A4_ENSG00000115902.11	SLC1A4	chr2	65022844	65022845	+	chr2	65023843	65023844	+	0.0460842	-0.0960124	0.000490596	-0.147888	0.0244074	-0.127321	-0.212319
CR-dependent	SLC6A8_ENSG00000130821.16	SLC6A8	chrX	153695409	153695410	+	chrX	153695950	153695951	+	-0.0507893	-0.0357387	-0.0997551	-0.1205	-0.306084	-0.192867	-0.234531
CR-dependent	SMC1A_ENSG00000072501.18	SMC1A	chrX	53379697	53379698	-	chrX	53374150	53374151	-	0.000603206	0.0176005	-0.000219336	0.0280228	0.0324018	0.214904	0.0969618
CR-dependent	SP1_ENSG00000185591.10	SP1	chr12	53413038	53413039	+	chr12	53416445	53416446	+	-0.183248	-0.000104534	-0.0077046	-0.450734	0.0757105	0.151925	0.284865
CR-dependent	SSBP2_ENSG00000145687.16	SSBP2	chr5	81419913	81419914	-	chr5	81413030	81413031	-	0.0162479	0.0719599	0.108393	-0.00336737	0.108225	0.0235155	0.141568
CR-dependent	TLX1_ENSG00000107807.13	TLX1	chr10	101137786	101137787	+	chr10	101138527	101138528	+	0.330993	0.682793	0.41165	0.426992	0.741819	0.4245	0.642698
CR-dependent	TRMT61A_ENSG00000166166.13	TRMT61A	chr14	103535082	103535083	+	chr14	103536044	103536045	+	-0.0140842	0.00716254	-0.065262	-0.0682507	0.0442428	0.00155337	-0.166639
CR-dependent	TRUB2_ENSG00000167112.10	TRUB2	chr9	128309101	128309102	-	chr9	128305132	128305133	-	-0.129297	-0.0209693	-0.0732581	0.0919584	-0.16589	-0.0206599	0.0265091
CR-dependent	TUBGCP3_ENSG00000126216.15	TUBGCP3	chr13	112546485	112546486	-	chr13	112485011	112485012	-	-0.023423	-0.0643979	-0.0168361	-0.0538704	-0.0680717	-0.106512	-0.156655
CR-dependent	UBTF_ENSG00000108312.15	UBTF	chr17	44206593	44206594	-	chr17	44205042	44205043	-	-0.0930039	-0.102878	-0.182537	-0.158247	-0.359671	-0.334538	-0.303605
CR-dependent	UGGT1_ENSG00000136731.13	UGGT1	chr2	128192508	128192509	+	chr2	128195649	128195650	+	0.0181428	-0.0622859	0.0441696	0.0311008	0.244464	0.0954033	0.125041
CR-dependent	WDR4_ENSG00000160193.12	WDR4	chr21	42849225	42849226	-	chr21	42843095	42843096	-	0.10998	-0.0880377	-0.0964445	-0.118708	-0.251838	-0.198232	-0.21101
CR-dependent	ZDHHC3_ENSG00000163812.15	ZDHHC3	chr3	44926527	44926528	-	chr3	44925170	44925171	-	0.0185779	0.015236	0.0855604	0.0533818	0.0865238	0.0452139	0.206531
CR-dependent	ZFYVE16_ENSG00000039319.17	ZFYVE16	chr5	80478902	80478903	+	chr5	80479360	80479361	+	0.0675658	0.0451849	0.0403964	0.221359	-0.30167	-0.0952997	-0.0578469
CR-dependent	ZMAT2_ENSG00000146007.11	ZMAT2	chr5	140706045	140706046	+	chr5	140706415	140706416	+	-0.0383641	-0.0645935	-0.10626	-0.0556686	-0.191551	-0.200726	-0.162075
CR-dependent	ZNF527_ENSG00000189164.15	ZNF527	chr19	37390769	37390770	+	chr19	37393065	37393066	+	-0.0876697	-0.12269	0.0369388	-0.0164459	0.0572205	0.114883	-0.220879
CR-independent	AASDHPPT_ENSG00000149313.11	AASDHPPT	chr11	106096987	106096988	+	chr11	106098698	106098699	+	-0.154229	-0.0168121	0.00946044	-0.0693391	-0.0974895	-0.00259545	-0.0480053
CR-independent	ACSL3_ENSG00000123983.14	ACSL3	chr2	222942235	222942236	+	chr2	222944621	222944622	+	-0.111218	-0.0973603	-0.198139	0.0113146	-0.134254	-0.0433114	-0.147779
CR-independent	ADNP_ENSG00000101126.18	ADNP	chr20	50890345	50890346	-	chr20	50889049	50889050	-	-0.00439646	-0.0377449	-0.00295711	-0.130348	0.272072	0.0165841	0.0714177
CR-independent	AGL_ENSG00000162688.17	AGL	chr1	99862481	99862482	+	chr1	99924019	99924020	+	0.112303	0.0290582	0.0237218	0.131574	0.101246	0.0464289	0.0709633
CR-independent	AGPAT4_ENSG00000026652.15	AGPAT4	chr6	161136074	161136075	-	chr6	161129978	161129979	-	0.00650188	0.00785785	0.00205065	0.0674645	-0.0871618	-0.205038	-0.029734
CR-independent	AIF1L_ENSG00000126878.13	AIF1L	chr9	131121230	131121231	+	chr9	131123142	131123143	+	0.229732	0.114374	0.163599	0.0860333	0.133334	0.155216	0.117129
CR-independent	AK2_ENSG00000004455.17	AK2	chr1	33013045	33013046	-	chr1	33008882	33008883	-	0.179306	0.180992	0.183216	0.0649259	0.0929066	-0.132902	0.0856628
CR-independent	ALDH7A1_ENSG00000164904.18	ALDH7A1	chr5	126544757	126544758	-	chr5	126543231	126543232	-	0.11994	0.150518	0.0334853	0.0555318	-0.0147832	0.0306444	0.107747
CR-independent	AP1S2_ENSG00000182287.15	AP1S2	chrX	15830059	15830060	-	chrX	15826072	15826073	-	0.0208274	0.0588569	0.0756698	0.0585797	0.0208822	0.0528515	0.111092
CR-independent	ARF6_ENSG00000165527.7	ARF6	chr14	49894647	49894648	+	chr14	49897052	49897053	+	-0.0193245	-0.032944	0.0154329	0.0162007	0.218813	0.0397743	0.0526292
CR-independent	ATF7IP_ENSG00000171681.12	ATF7IP	chr12	14502653	14502654	+	chr12	14502930	14502931	+	-0.0166369	0.0134831	-0.0456099	-0.0216364	-0.0818212	-0.18633	-0.0757756
CR-independent	C15orf40_ENSG00000169609.14	C15orf40	chr15	83005268	83005269	-	chr15	83004856	83004857	-	0.0238286	-0.0794567	-0.0187963	0.0245407	-0.172409	-0.00496169	0.0257819
CR-independent	CADM1_ENSG00000182985.17	CADM1	chr11	115176404	115176405	-	chr11	115173633	115173634	-	0.100654	0.0171544	0.043745	-0.0115298	0.198506	-0.0142388	0.128773
CR-independent	CALU_ENSG00000128595.17	CALU	chr7	128771472	128771473	+	chr7	128773398	128773399	+	0.0466595	-0.0185339	-0.174083	-0.0283055	0.156642	-0.147991	0.0164471
CR-independent	CAND1_ENSG00000111530.13	CAND1	chr12	67313179	67313180	+	chr12	67314617	67314618	+	-0.043829	-0.110097	-0.0505056	-0.0496176	-0.0300749	0.0133253	-0.113137
CR-independent	CBX6_ENSG00000183741.12	CBX6	chr22	38864346	38864347	-	chr22	38861463	38861464	-	0.0546426	-0.0211136	0.0380817	-0.00605792	0.074416	-0.0305306	0.100407
CR-independent	CDC27_ENSG00000004897.12	CDC27	chr17	47120435	47120436	-	chr17	47117946	47117947	-	-0.0360568	-0.0767073	-0.167768	0.179592	0.0751504	-0.0115838	-0.0386372
CR-independent	CDK12_ENSG00000167258.14	CDK12	chr17	39533548	39533549	+	chr17	39534025	39534026	+	0.000976961	-0.0197809	-0.0324139	-0.105198	0.0251441	0.00604762	-0.197514
CR-independent	CSNK1D_ENSG00000141551.14	CSNK1D	chr17	82244365	82244366	-	chr17	82242673	82242674	-	0.0699459	0.0852765	0.146087	0.00584852	0.206447	0.199581	0.179565
CR-independent	DNAJC5_ENSG00000101152.11	DNAJC5	chr20	63934044	63934045	+	chr20	63935135	63935136	+	0.0153083	-0.0259936	-0.0196613	-0.0117827	-0.1093	-0.0739033	-0.0807793
CR-independent	DPP8_ENSG00000074603.19	DPP8	chr15	65446616	65446617	-	chr15	65442468	65442469	-	0.0232911	0.0690411	-0.232951	0.0745498	-0.0317813	0.0142353	-0.0735057
CR-independent	EYA4_ENSG00000112319.19	EYA4	chr6	133529671	133529672	+	chr6	133532056	133532057	+	0.00693988	-0.0863112	-0.176906	-0.0645481	-0.228205	-0.295712	0.0406614
CR-independent	FAHD1_ENSG00000180185.11	FAHD1	chr16	1828124	1828125	+	chr16	1828907	1828908	+	0.11549	-0.0922772	0.105541	-0.123236	0.0839407	-0.105606	0.0231361
CR-independent	FAM107B_ENSG00000065809.13	FAM107B	chr10	14519517	14519518	-	chr10	14518559	14518560	-	-0.0311566	-0.0744309	0.0422861	-0.0326838	0.0529143	-0.114472	-0.0680576
CR-independent	G3BP1_ENSG00000145907.15	G3BP1	chr5	151805368	151805369	+	chr5	151811349	151811350	+	0.0478919	0.0642016	0.140091	0.0907545	0.146431	0.0193245	0.150307
CR-independent	GABPB1_ENSG00000104064.17	GABPB1	chr15	50285885	50285886	-	chr15	50277257	50277258	-	0.160979	0.221073	0.141093	0.382962	0.373149	0.0431442	0.218999
CR-independent	GEMIN6_ENSG00000152147.11	GEMIN6	chr2	38781960	38781961	+	chr2	38782451	38782452	+	-0.0678436	-0.0685021	-0.110141	-0.0116198	-0.140581	-0.061439	-0.168155
CR-independent	GFI1_ENSG00000162676.12	GFI1	chr1	92474765	92474766	-	chr1	92473043	92473044	-	-0.00160112	-0.0129761	0.157247	0.0840258	-0.0243097	-0.0293818	0.0159238
CR-independent	GOLT1B_ENSG00000111711.10	GOLT1B	chr12	21509381	21509382	+	chr12	21518156	21518157	+	0.0288137	0.0123319	-0.250726	0.0602076	-0.101678	0.067083	0.10239
CR-independent	GPCPD1_ENSG00000125772.14	GPCPD1	chr20	5546642	5546643	-	chr20	5544440	5544441	-	0.231908	0.135859	0.14571	0.237396	0.153916	0.30812	0.291603
CR-independent	GRK6_ENSG00000198055.11	GRK6	chr5	177442066	177442067	+	chr5	177442619	177442620	+	0.00136723	-0.0387713	0.0885264	0.022798	-0.0616206	-0.175926	-0.114417
CR-independent	GRPEL1_ENSG00000109519.13	GRPEL1	chr4	7060054	7060055	-	chr4	7058649	7058650	-	-0.0410476	0.00663976	-0.18071	-0.0954816	-0.0369046	-0.0221022	-0.0372208
CR-independent	GXYLT1_ENSG00000151233.11	GXYLT1	chr12	42087058	42087059	-	chr12	42081847	42081848	-	-0.180176	-0.244839	-0.129981	-0.102103	-0.13398	-0.187496	-0.215058
CR-independent	HMGB3_ENSG00000029993.15	HMGB3	chrX	150987931	150987932	+	chrX	150990765	150990766	+	-0.0439271	-0.090067	-0.104823	-0.0247846	-0.0497089	-0.108638	-0.111834
CR-independent	HNRNPDL_ENSG00000152795.17	HNRNPDL	chr4	82424628	82424629	-	chr4	82423210	82423211	-	0.0427025	0.0539054	0.0193205	0.111804	0.0118352	0.0377322	0.0930295
CR-independent	HOXB4_ENSG00000182742.6	HOXB4	chr17	48576564	48576565	-	chr17	48575743	48575744	-	0.0366333	-0.141745	-0.337312	0.13222	0.0262656	0.037814	-0.0414622
CR-independent	IQSEC2_ENSG00000124313.16	IQSEC2	chrX	53266327	53266328	-	chrX	53232876	53232877	-	-0.0386341	-0.0203116	-0.0148422	-0.0114393	-0.120755	-0.182632	-0.0398127
CR-independent	IREB2_ENSG00000136381.13	IREB2	chr15	78500471	78500472	+	chr15	78501449	78501450	+	-0.08487	-0.0107083	-0.0734273	0.0399185	-0.0369517	-0.00686598	-0.0700724
CR-independent	KAT14_ENSG00000149474.13	KAT14	chr20	18188034	18188035	+	chr20	18188365	18188366	+	0.146122	0.208187	0.064412	0.504942	0.127282	0.303458	0.240118
CR-independent	KBTBD7_ENSG00000120696.9	KBTBD7	chr13	41190826	41190827	-	chr13	41189839	41189840	-	0.0144459	0.0920832	-0.105556	0.466195	-0.084278	0.012889	0.0623396
CR-independent	KPNA6_ENSG00000025800.14	KPNA6	chr1	32173154	32173155	+	chr1	32176561	32176562	+	-0.116175	-0.0688527	-0.226883	0.137817	-0.158217	-0.120103	-0.133435
CR-independent	KPNB1_ENSG00000108424.10	KPNB1	chr17	47683638	47683639	+	chr17	47684663	47684664	+	0.0343351	0.0732047	0.172347	-0.0305615	0.0877895	0.0747832	0.105256
CR-independent	LMAN2_ENSG00000169223.15	LMAN2	chr5	177331954	177331955	-	chr5	177331562	177331563	-	0.00224964	-0.130043	-0.0935309	-0.0657299	-0.00408647	-0.0862244	-0.166921
CR-independent	LUZP1_ENSG00000169641.13	LUZP1	chr1	23084966	23084967	-	chr1	23084032	23084033	-	0.110173	0.0420695	0.00185221	0.0948608	0.237541	0.234433	0.193872
CR-independent	MARK3_ENSG00000075413.18	MARK3	chr14	103503359	103503360	+	chr14	103503826	103503827	+	-0.166165	-0.238147	-0.0753132	-0.143448	-0.121892	-0.0840155	-0.129665
CR-independent	MAU2_ENSG00000129933.21	MAU2	chr19	19357752	19357753	+	chr19	19358752	19358753	+	-0.154489	-0.12496	-0.141271	-0.345716	0.0130923	-0.117408	-0.157443
CR-independent	METRN_ENSG00000103260.9	METRN	chr16	717477	717478	+	chr16	719651	719652	+	0.0861206	0.00374617	0.0577264	0.129783	0.0464094	-0.00299644	0.0267361
CR-independent	MTDH_ENSG00000147649.10	MTDH	chr8	97723010	97723011	+	chr8	97726312	97726313	+	-0.0885027	-0.130161	-0.0676525	0.038751	-0.036051	-0.0392672	-0.0667726
CR-independent	NET1_ENSG00000173848.19	NET1	chr10	5457709	5457710	+	chr10	5458450	5458451	+	0.295953	0.378734	0.301185	-0.0662356	0.277482	0.0593096	0.27762
CR-independent	NSRP1_ENSG00000126653.18	NSRP1	chr17	30185014	30185015	+	chr17	30186466	30186467	+	0.0493529	-0.0900081	-0.167388	0.00958426	-0.0981454	-0.0366624	-0.0596857
CR-independent	POLR3A_ENSG00000148606.13	POLR3A	chr10	77976428	77976429	-	chr10	77975568	77975569	-	0.0680971	0.0215665	0.0440028	0.0783035	-0.00929264	0.192816	0.0334329
CR-independent	POU2F1_ENSG00000143190.23	POU2F1	chr1	167416048	167416049	+	chr1	167427335	167427336	+	0.0836455	0.0314914	0.18776	-0.0875183	0.0833013	-0.00718325	0.0615602
CR-independent	PPP3CB_ENSG00000107758.15	PPP3CB	chr10	73443795	73443796	-	chr10	73436805	73436806	-	0.204216	0.145318	0.201592	0.0496794	0.140349	0.0811619	0.175212
CR-independent	PRPF40A_ENSG00000196504.17	PRPF40A	chr2	152672977	152672978	-	chr2	152655328	152655329	-	0.0193918	-0.102064	-0.161877	0.0892752	-0.0207271	0.0364651	-0.0705975
CR-independent	PRR11_ENSG00000068489.12	PRR11	chr17	59204550	59204551	+	chr17	59205344	59205345	+	-0.026744	-0.0417095	-0.154662	0.0313339	0.00604741	0.0401731	-0.118346
CR-independent	PRRC2C_ENSG00000117523.16	PRRC2C	chr1	171532849	171532850	+	chr1	171593509	171593510	+	-0.0539471	-0.0156103	0.159258	-0.0980213	-0.160047	0.0414895	-0.0616357
CR-independent	RABL6_ENSG00000196642.19	RABL6	chr9	136840205	136840206	+	chr9	136841186	136841187	+	-0.035847	-0.198664	-0.14159	0.21283	0.042675	-0.0014859	-0.0605736
CR-independent	RBM27_ENSG00000091009.8	RBM27	chr5	146287434	146287435	+	chr5	146289350	146289351	+	-0.190767	-0.223037	-0.118684	-0.0869181	-0.160886	-0.161908	-0.151297
CR-independent	RHOU_ENSG00000116574.6	RHOU	chr1	228743984	228743985	+	chr1	228746661	228746662	+	-0.0315378	-0.0705114	-0.137376	0.314978	-0.0913824	-0.00393032	-0.0174861
CR-independent	RIMKLA_ENSG00000177181.15	RIMKLA	chr1	42415176	42415177	+	chr1	42421840	42421841	+	0.127862	0.17766	0.161356	-0.00371724	0.155402	0.179294	0.192453
CR-independent	RIOX2_ENSG00000170854.18	RIOX2	chr3	97944250	97944251	-	chr3	97942000	97942001	-	0.0707572	0.0622633	0.00144083	-0.019286	0.0765678	-0.123569	0.0258551
CR-independent	RTN4_ENSG00000115310.18	RTN4	chr2	54972906	54972907	-	chr2	54972192	54972193	-	-0.00231494	0.0487712	0.136178	0.0228262	-0.00861355	0.160773	0.00441049
CR-independent	RUFY3_ENSG00000018189.13	RUFY3	chr4	70793555	70793556	+	chr4	70808616	70808617	+	-0.0398669	0.0828304	0.0980404	-0.00166944	0.276622	0.032853	0.066155
CR-independent	SIAH1_ENSG00000196470.12	SIAH1	chr16	48361054	48361055	-	chr16	48360590	48360591	-	-0.0558184	-0.0962795	0.0259017	-0.163327	-0.0681661	-0.267008	-0.0192178
CR-independent	SOBP_ENSG00000112320.12	SOBP	chr6	107659256	107659257	+	chr6	107660138	107660139	+	0.0409885	-0.147393	0.248915	-0.0184835	0.100821	-0.150117	0.128925
CR-independent	SSR1_ENSG00000124783.14	SSR1	chr6	7289539	7289540	-	chr6	7281143	7281144	-	0.140687	0.16293	0.0750808	0.0903492	0.0685108	0.0574625	0.149492
CR-independent	STK24_ENSG00000102572.14	STK24	chr13	98452161	98452162	-	chr13	98451346	98451347	-	0.127993	0.0888121	0.0602801	-0.00877285	0.171987	-0.00303936	0.118997
CR-independent	STK38L_ENSG00000211455.8	STK38L	chr12	27325091	27325092	+	chr12	27325954	27325955	+	0.136915	0.0223287	-0.310079	0.131513	-0.287768	0.082321	0.1064
CR-independent	TADA2A_ENSG00000276234.5	TADA2A	chr17	37478763	37478764	+	chr17	37479723	37479724	+	0.0107117	-0.0105832	0.113231	-0.0216252	0.0643145	-0.00893916	0.0159775
CR-independent	TAOK1_ENSG00000160551.11	TAOK1	chr17	29548033	29548034	+	chr17	29551899	29551900	+	-0.073008	-0.0730257	-0.0691722	-0.0959941	-0.037697	-0.147594	-0.104918
CR-independent	TCF25_ENSG00000141002.20	TCF25	chr16	89883475	89883476	+	chr16	89911377	89911378	+	-0.0109735	0.0861634	0.104479	0.0478206	0.0469868	0.0456621	0.0781892
CR-independent	TMEM18_ENSG00000151353.15	TMEM18	chr2	667974	667975	-	chr2	663879	663880	-	0.116879	0.0860531	0.0598621	0.276306	0.100102	0.310161	0.209808
CR-independent	TRIM56_ENSG00000169871.13	TRIM56	chr7	101094409	101094410	+	chr7	101097888	101097889	+	0.0365159	-0.281507	0.0944937	0.015579	0.0517448	-0.0348644	-0.0261145
CR-independent	TRIOBP_ENSG00000100106.22	TRIOBP	chr22	37774086	37774087	+	chr22	37774508	37774509	+	-0.0180524	-0.0118414	-0.325252	-0.101018	-0.0300511	-0.0151834	0.0733002
CR-independent	UBAP2L_ENSG00000143569.19	UBAP2L	chr1	154263500	154263501	+	chr1	154271508	154271509	+	0.0107861	-0.0455027	-0.032099	0.138266	-0.106876	-0.0887083	-0.124121
CR-independent	UBE2D2_ENSG00000131508.16	UBE2D2	chr5	139626849	139626850	+	chr5	139627689	139627690	+	0.0766308	0.0220036	0.074919	0.106564	0.134747	0.0352663	0.116367
CR-independent	UNC5B_ENSG00000107731.12	UNC5B	chr10	71299855	71299856	+	chr10	71302859	71302860	+	-0.136449	-0.150847	-0.0662275	-0.0594278	-0.000894174	0.115695	-0.0912408
CR-independent	WASF2_ENSG00000158195.11	WASF2	chr1	27405736	27405737	-	chr1	27404230	27404231	-	-0.0236864	0.0627084	-0.148652	0.150563	-0.062127	-0.0552997	-0.0823386
CR-independent	WDR77_ENSG00000116455.14	WDR77	chr1	111440953	111440954	-	chr1	111440258	111440259	-	-0.0607281	-0.111097	-0.0869465	-0.152136	-0.069664	-0.066583	-0.133901
CR-independent	XPO7_ENSG00000130227.17	XPO7	chr8	22005477	22005478	+	chr8	22006583	22006584	+	0.03799	0.0694845	0.0661919	0.131909	0.0863398	0.114213	0.105691
CR-independent	YIPF4_ENSG00000119820.11	YIPF4	chr2	32312332	32312333	+	chr2	32316598	32316599	+	0.0226967	0.0182532	-0.0304769	-0.00572901	-0.0734361	0.00440348	0.102843
CR-independent	ZNF207_ENSG00000010244.18	ZNF207	chr17	32370335	32370336	+	chr17	32381042	32381043	+	-0.0113129	0.00854134	-0.0895301	0.216951	-0.0406762	0.019066	-0.0637351
